# Supplementary material for: Data-driven identification of post-acute SARS-CoV-2 infection subphenotypes
Source: Nat Med. 2022 Dec 1;29(1):226–35. doi: 10.1038/s41591-022-02116-3 (PMC9873564; doi:10.1038/s41591-022-02116-3)
Supplement: Supplementary file 3 — All Supplementary Tables [file 41591_2022_2116_MOESM3_ESM.xlsx]

## Sheet: Tab1
Supplementary Table 1. Characteristics of the INSIGHT cohort (for development) and the OneFlorida+ cohort (for validation).
Characteristics	INSIGHT cohort	OneFlorida+ cohort
	development	validation
No. of patients	20881	13724
Age, y, Median (IQR)a	58.0 [42.0-70.0]	51.0 [35.0-65.0]
Age group – no. (%)
20-<40 years	4603 (22.04%)	4284 (31.22%)
40-<55 years	4522 (21.66%)	3318 (24.18%)
55-<65 years	4308 (20.63%)	2528 (18.42%)
65-<75 years	3810 (18.25%)	1923 (14.01%)
75-<85 years	2553 (12.22%)	1178 (8.58%)
85+ years	1085 (5.20%)	493 (3.59%)
Sex – no. (%)
Female	12188 (58.37%)	8468 (61.70%)
Male	8692 (41.63%)	5255 (38.29%)
Other/Missing	1 (0.00%)	1 (0.00%)
Race – no. (%)
Asian	945 (4.52%)	144 (1.05%)
Black or African American	4771 (22.85%)	4076 (29.70%)
White	7013 (33.59%)	7175 (52.28%)
Other	6238 (29.87%)	2123 (15.47%)
Missing	1914 (9.17%)	206 (1.50%)
Ethnic group – no. (%)
Hispanic: Yes	6838 (32.74%)	2881 (20.99%)
Hispanic: No	12248 (58.66%)	9329 (67.98%)
Hispanic: Other/Missing	1795 (8.60%)	1514 (11.03%)
Area deprivation index, Median (IQR)	15.0 [6.0-25.0]	59.0 [42.0-76.0]
Healthcare utilizationb in the past 3 yr – no. (%)
Inpatient =0	14631 (70.07%)	7437 (54.19%)
0< Inpatient <5	5433 (26.03%)	4213 (30.70%)
Inpatient >=5	817 (3.91%)	2074 (15.11%)
Outpatient =0	1241 (5.94%)	2759 (20.10%)
0< Outpatient <5	3607 (17.28%)	2556 (18.63%)
Outpatient >=5	16033 (76.78%)	8409 (61.27%)
Emergency =0	11321 (54.22%)	4908 (35.76%)
0< Emergency <5	7705 (36.90%)	4851 (35.35%)
Emergency >=5	1855 (8.89%)	3965 (28.89%)
Index time period of patient – no. (%)
03/20-06/20	6899 (33.04%)	1212 (8.83%)
07/20-10/20	1180 (5.65%)	3570 (26.01%)
11/20-02/21	8714 (41.73%)	3988 (29.06%)
03/21-06/21	3390 (16.24%)	1531 (11.16%)
07/21-11/21	698 (3.34%)	3423 (24.94%)
Acute phase severities of COVID-19 (-1~16 days)c – no. (%)
Hospitalized	9076 (43.47%)	5036 (36.69%)
Ventilation	495 (2.37%)	465 (3.39%)
Critical care	1144 (5.48%)	833 (6.07%)
Underlying conditionsd – no. (%)
Alcohol Abuse	697 (3.34%)	503 (3.66%)
Anemia	3288 (15.75%)	2674 (19.48%)
Arrythmia	3656 (17.51%)	2106 (15.35%)
Asthma	2591 (12.41%)	1641 (11.96%)
Cancer	2406 (11.52%)	1194 (8.70%)
Chronic Kidney Disease	3223 (15.44%)	2175 (15.85%)
Chronic Pulmonary Disorders	3893 (18.64%)	2778 (20.24%)
Cirrhosis	408 (1.95%)	241 (1.76%)
Coagulopathy	1753 (8.39%)	776 (5.65%)
Congestive Heart Failure	2508 (12.01%)	2003 (14.59%)
COPD	1246 (5.97%)	1125 (8.20%)
Coronary Artery Disease	3234 (15.49%)	1924 (14.02%)
Dementia	1046 (5.01%)	688 (5.01%)
Diabetes Type 1	287 (1.37%)	265 (1.93%)
Diabetes Type 2	5173 (24.77%)	3544 (25.82%)
End Stage Renal Disease on Dialysis	1080 (5.17%)	622 (4.53%)
Hemiplegia	311 (1.49%)	242 (1.76%)
HIVe	376 (1.81%)	123 (0.90%)
Hypertension	9165 (43.89%)	6486 (47.26%)
Hypertension and Type 1 or 2 Diabetes	4367 (20.91%)	3064 (22.33%)
Inflammatory Bowel Disorder	215 (1.03%)	145 (1.06%)
Lupus or SLEf	186 (0.89%)	173 (1.26%)
Mental Health Disorders	2556 (12.24%)	2559 (18.65%)
Multiple Sclerosis	114 (0.55%)	73 (0.53%)
Parkinson's Disease	144 (0.68%)	107 (0.78%)
Peripheral vascular disorders	1791 (8.57%)	1174 (8.55%)
Pregnant	686 (3.29%)	788 (5.74%)
Pulmonary Circulation Disorder	467 (2.24%)	342 (2.49%)
Rheumatoid Arthritis	375 (1.79%)	296 (2.16%)
Seizure/Epilepsy	546 (2.61%)	511 (3.72%)
Severe Obesity (BMI>=40 kg/m2)	1600 (7.66%)	1789 (13.04%)
Weight Loss	1145 (5.48%)	783 (5.71%)
Down's Syndrome	20 (0.09%)	20 (0.15%)
Other Substance Abuse	1503 (7.20%)	1857 (13.53%)
Cystic Fibrosis	8 (0.04%)	16 (0.12%)
Autism	25 (0.12%)	46 (0.34%)
Sickle Cell	158 (0.76%)	139 (1.01%)
Corticosteroids Prescription	3193 (15.29%)	2618 (19.08%)
Immunosuppressant Prescription	1018 (4.88%)	353 (2.57%)
a. IQR: inter-quartile range.
b. For the healthcare utilization in the past three years, including inpatient, outpatient, and emergency visits, we binned the number of visits into five levels.
c. Time range for acute phase severities is from one day before index date to sixteen days after index date.
d. Coexisting conditions existed if two records in the 3-years prior to index event.
e. HIV: human immunodeficiency virus.
f. SLE: systemic lupus erythematosus.

## Sheet: Tab2
Supplementary Table 2. PASC list in our study defined by CCSR domain with corresponding ICD-10-CM codes											137 PASC list				44 PASC list
CCSR Domain	CCSR CATEGORY 1 (PASC)	CCSR CATEGORY 1 (PASC) DESCRIPTION	ICD-10-CM Code	ICD-10-CM Code Description	cluster	syndromic	systemic	clincian_interest	cluster_category		Index	PASC (CCSR Category 1)	CCSR domain		Index	PASC (CCSR Category 1)	CCSR domain
	DIG001	Intestinal infection	A000	Cholera due to Vibrio cholerae 01, biovar cholerae	intestinal infection	0	1	agnostic	Gastrointestinal		0	Osteoarthritis	Diseases of the Musculoskeletal System and Connective Tissue		0	Musculoskeletal pain, not low back pain	Diseases of the Musculoskeletal System and Connective Tissue
	DIG001	Intestinal infection	A001	Cholera due to Vibrio cholerae 01, biovar eltor	intestinal infection	0	1	agnostic	Gastrointestinal		1	Spondylopathies/spondyloarthropathy (including infective)	Diseases of the Musculoskeletal System and Connective Tissue		1	Other specified connective tissue disease	Diseases of the Musculoskeletal System and Connective Tissue
	DIG001	Intestinal infection	A009	Cholera, unspecified	intestinal infection	0	1	agnostic	Gastrointestinal		2	Musculoskeletal pain, not low back pain	Diseases of the Musculoskeletal System and Connective Tissue		2	Muscle disorders	Diseases of the Musculoskeletal System and Connective Tissue
	DIG001	Intestinal infection	A0100	Typhoid fever, unspecified	intestinal infection	0	1	agnostic	Gastrointestinal		3	Other specified connective tissue disease	Diseases of the Musculoskeletal System and Connective Tissue		3	Abdominal pain and other digestive/abdomen signs and symptoms	Diseases of the Digestive System
	INF003	Bacterial infections	A0101	Typhoid meningitis	meningitis	0	1	agnostic	Infections		4	Gout	Diseases of the Musculoskeletal System and Connective Tissue		4	Other specified and unspecified gastrointestinal disorders	Diseases of the Digestive System
	INF003	Bacterial infections	A0102	Typhoid fever with heart involvement	bacterial infections	0	1	agnostic	Infections		5	Crystal arthropathies (excluding gout)	Diseases of the Musculoskeletal System and Connective Tissue		5	Esophageal disorders	Diseases of the Digestive System
	INF003	Bacterial infections	A0103	Typhoid pneumonia	pneumonia	0	1	clinician	Respiratory		6	Acquired deformities (excluding foot)	Diseases of the Musculoskeletal System and Connective Tissue		6	Other specified and unspecified disorders of stomach and duodenum	Diseases of the Digestive System
	INF003	Bacterial infections	A0104	Typhoid arthritis	infectious arthritis	0	1	agnostic	Musculoskeletal		7	Acquired foot deformities	Diseases of the Musculoskeletal System and Connective Tissue		7	Nervous system signs and symptoms	Diseases of the Nervous System
	INF003	Bacterial infections	A0105	Typhoid osteomyelitis	osteomyelitis	0	1	agnostic	Musculoskeletal		8	Autoinflammatory syndromes	Diseases of the Musculoskeletal System and Connective Tissue		8	Sleep wake disorders	Diseases of the Nervous System
	DIG001	Intestinal infection	A0109	Typhoid fever with other complications	intestinal infection	0	1	agnostic	Gastrointestinal		9	Tendon and synovial disorders	Diseases of the Musculoskeletal System and Connective Tissue		9	Headache; including migraine	Diseases of the Nervous System
	DIG001	Intestinal infection	A011	Paratyphoid fever A	intestinal infection	0	1	agnostic	Gastrointestinal		10	Other specified bone disease and musculoskeletal deformities	Diseases of the Musculoskeletal System and Connective Tissue		10	Malaise and fatigue	Diseases of the Nervous System
	DIG001	Intestinal infection	A012	Paratyphoid fever B	intestinal infection	0	1	agnostic	Gastrointestinal		11	Other specified joint disorders	Diseases of the Musculoskeletal System and Connective Tissue		11	Other nervous system disorders (neither hereditary nor degenerative)	Diseases of the Nervous System
	DIG001	Intestinal infection	A013	Paratyphoid fever C	intestinal infection	0	1	agnostic	Gastrointestinal		12	Aseptic necrosis and osteonecrosis	Diseases of the Musculoskeletal System and Connective Tissue		12	Neurocognitive disorders	Diseases of the Nervous System
	DIG001	Intestinal infection	A014	Paratyphoid fever, unspecified	intestinal infection	0	1	agnostic	Gastrointestinal		13	Muscle disorders	Diseases of the Musculoskeletal System and Connective Tissue		13	Myopathies	Diseases of the Nervous System
	DIG001	Intestinal infection	A020	Salmonella enteritis	intestinal infection	0	1	agnostic	Gastrointestinal		14	Immune-mediated/reactive arthropathies	Diseases of the Musculoskeletal System and Connective Tissue		14	Respiratory signs and symptoms	Diseases of the Respiratory System
	INF002	Septicemia	A021	Salmonella sepsis	septicemia	0	1	agnostic	Infections		15	Abdominal pain and other digestive/abdomen signs and symptoms	Diseases of the Digestive System		15	Other specified and unspecified lower respiratory disease	Diseases of the Respiratory System
	INF003	Bacterial infections	A0220	Localized salmonella infection, unspecified	bacterial infections	0	1	agnostic	Infections		16	Other specified and unspecified gastrointestinal disorders	Diseases of the Digestive System		16	Chronic obstructive pulmonary disease and bronchiectasis	Diseases of the Respiratory System
	INF003	Bacterial infections	A0221	Salmonella meningitis	meningitis	0	1	agnostic	Infections		17	Esophageal disorders	Diseases of the Digestive System		17	Pleurisy, pleural effusion and pulmonary collapse	Diseases of the Respiratory System
	INF003	Bacterial infections	A0222	Salmonella pneumonia	pneumonia	0	1	clinician	Respiratory		18	Gastritis and duodenitis	Diseases of the Digestive System		18	Other specified upper respiratory infections	Diseases of the Respiratory System
	INF003	Bacterial infections	A0223	Salmonella arthritis	infectious arthritis	0	1	agnostic	Musculoskeletal		19	Other specified and unspecified disorders of stomach and duodenum	Diseases of the Digestive System		19	Acute bronchitis	Diseases of the Respiratory System
	INF003	Bacterial infections	A0224	Salmonella osteomyelitis	osteomyelitis	0	1	agnostic	Musculoskeletal		20	Nausea and vomiting	Diseases of the Digestive System		20	Nonspecific chest pain	Diseases of the Circulatory System
	GEN004	Urinary tract infections	A0225	Salmonella pyelonephritis	urinary tract infections	0	1	agnostic	Genito-urinary		21	Biliary tract disease	Diseases of the Digestive System		21	Circulatory signs and symptoms	Diseases of the Circulatory System
	DIG001	Intestinal infection	A0229	Salmonella with other localized infection	intestinal infection	0	1	agnostic	Gastrointestinal		22	Other specified and unspecified liver disease	Diseases of the Digestive System		22	Heart failure	Diseases of the Circulatory System
	INF003	Bacterial infections	A028	Other specified salmonella infections	bacterial infections	0	1	agnostic	Infections		23	Intestinal obstruction and ileus	Diseases of the Digestive System		23	Acute phlebitis; thrombophlebitis and thromboembolism	Diseases of the Circulatory System
	DIG001	Intestinal infection	A029	Salmonella infection, unspecified	intestinal infection	0	1	agnostic	Gastrointestinal		24	Gastroduodenal ulcer	Diseases of the Digestive System		24	Acute pulmonary embolism	Diseases of the Circulatory System
	DIG001	Intestinal infection	A030	Shigellosis due to Shigella dysenteriae	intestinal infection	0	1	agnostic	Gastrointestinal		25	Peritonitis and intra-abdominal abscess	Diseases of the Digestive System		25	Hypotension	Diseases of the Circulatory System
	DIG001	Intestinal infection	A031	Shigellosis due to Shigella flexneri	intestinal infection	0	1	agnostic	Gastrointestinal		26	Pancreatic disorders (excluding diabetes)	Diseases of the Digestive System		26	Acute and unspecified renal failure	Diseases of the Genitourinary System
	DIG001	Intestinal infection	A032	Shigellosis due to Shigella boydii	intestinal infection	0	1	agnostic	Gastrointestinal		27	Hepatic failure	Diseases of the Digestive System		27	Genitourinary signs and symptoms	Diseases of the Genitourinary System
	DIG001	Intestinal infection	A033	Shigellosis due to Shigella sonnei	intestinal infection	0	1	agnostic	Gastrointestinal		28	Noninfectious hepatitis	Diseases of the Digestive System		28	Urinary tract infections	Diseases of the Genitourinary System
	DIG001	Intestinal infection	A038	Other shigellosis	intestinal infection	0	1	agnostic	Gastrointestinal		29	Nervous system signs and symptoms	Diseases of the Nervous System		29	Anemia	Diseases of the Blood and Blood Forming Organs and Certain Disorders Involving the Immune Mechanism
	DIG001	Intestinal infection	A039	Shigellosis, unspecified	intestinal infection	0	1	agnostic	Gastrointestinal		30	Sleep wake disorders	Diseases of the Nervous System		30	Fluid and electrolyte disorders	Endocrine, Nutritional and Metabolic Diseases
	DIG001	Intestinal infection	A040	Enteropathogenic Escherichia coli infection	intestinal infection	0	1	agnostic	Gastrointestinal		31	Headache; including migraine	Diseases of the Nervous System		31	Diabetes mellitus with complication	Endocrine, Nutritional and Metabolic Diseases
	DIG001	Intestinal infection	A041	Enterotoxigenic Escherichia coli infection	intestinal infection	0	1	agnostic	Gastrointestinal		32	Malaise and fatigue	Diseases of the Nervous System		32	Malnutrition	Endocrine, Nutritional and Metabolic Diseases
	DIG001	Intestinal infection	A042	Enteroinvasive Escherichia coli infection	intestinal infection	0	1	agnostic	Gastrointestinal		33	Nervous system pain and pain syndromes	Diseases of the Nervous System		33	Anxiety and fear-related disorders	Mental, Behavioral and Neurodevelopmental Disorders
	DIG001	Intestinal infection	A043	Enterohemorrhagic Escherichia coli infection	intestinal infection	0	1	agnostic	Gastrointestinal		34	Other nervous system disorders (neither hereditary nor degenerative)	Diseases of the Nervous System		34	Depressive disorders	Mental, Behavioral and Neurodevelopmental Disorders
	DIG001	Intestinal infection	A044	Other intestinal Escherichia coli infections	intestinal infection	0	1	agnostic	Gastrointestinal		35	Nerve and nerve root disorders	Diseases of the Nervous System		35	Pressure ulcer of skin	Diseases of the Skin and Subcutaneous Tissue
	DIG001	Intestinal infection	A045	Campylobacter enteritis	intestinal infection	0	1	agnostic	Gastrointestinal		36	Epilepsy; convulsions	Diseases of the Nervous System		36	Skin/Subcutaneous signs and symptoms	Diseases of the Skin and Subcutaneous Tissue
	DIG001	Intestinal infection	A046	Enteritis due to Yersinia enterocolitica	intestinal infection	0	1	agnostic	Gastrointestinal		37	Other nervous system disorders (often hereditary or degenerative)	Diseases of the Nervous System		37	Other specified and unspecified skin disorders	Diseases of the Skin and Subcutaneous Tissue
	DIG001	Intestinal infection	A047	Enterocolitis due to Clostridium difficile	intestinal infection	0	1	agnostic	Gastrointestinal		38	Paralysis (other than cerebral palsy)	Diseases of the Nervous System		38	Other specified inflammatory condition of skin	Diseases of the Skin and Subcutaneous Tissue
	DIG001	Intestinal infection	A0471	Enterocolitis due to Clostridium difficile, recurrent	intestinal infection	0	1	agnostic	Gastrointestinal		39	Polyneuropathies	Diseases of the Nervous System		39	Allergic reactions	Injury, Poisoning and Certain Other Consequences of External Causes
	DIG001	Intestinal infection	A0472	Enterocolitis due to Clostridium difficile, not specified as recurrent	intestinal infection	0	1	agnostic	Gastrointestinal		40	Neurocognitive disorders	Diseases of the Nervous System		40	Fever	Certain Infectious and Parasitic Diseases
	DIG001	Intestinal infection	A048	Other specified bacterial intestinal infections	intestinal infection	0	1	agnostic	Gastrointestinal		41	Other and ill-defined cerebrovascular disease	Diseases of the Nervous System		41	PASC-General	Certain Infectious and Parasitic Diseases
	DIG001	Intestinal infection	A049	Bacterial intestinal infection, unspecified	intestinal infection	0	1	agnostic	Gastrointestinal		42	Myopathies	Diseases of the Nervous System		42	Other general signs and symptoms	General and others
	INF005	Foodborne intoxications	A050	Foodborne staphylococcal intoxication	foodborne intoxications	0	1	agnostic	Gastrointestinal		43	Transient cerebral ischemia	Diseases of the Nervous System		43	General sensation/perception signs and symptoms	General and others
	INF005	Foodborne intoxications	A051	Botulism food poisoning	foodborne intoxications	0	1	agnostic	Gastrointestinal		44	Coma; stupor; and brain damage	Diseases of the Nervous System
	INF005	Foodborne intoxications	A052	Foodborne Clostridium perfringens [Clostridium welchii] intoxication	foodborne intoxications	0	1	agnostic	Gastrointestinal		45	Occlusion or stenosis of precerebral or cerebral arteries without infarction	Diseases of the Nervous System
	INF005	Foodborne intoxications	A053	Foodborne Vibrio parahaemolyticus intoxication	foodborne intoxications	0	1	agnostic	Gastrointestinal		46	Neurodevelopmental disorders	Diseases of the Nervous System
	INF005	Foodborne intoxications	A054	Foodborne Bacillus cereus intoxication	foodborne intoxications	0	1	agnostic	Gastrointestinal		47	Cerebral infarction	Diseases of the Nervous System
	INF005	Foodborne intoxications	A055	Foodborne Vibrio vulnificus intoxication	foodborne intoxications	0	1	agnostic	Gastrointestinal		48	Encephalitis	Diseases of the Nervous System
	INF005	Foodborne intoxications	A058	Other specified bacterial foodborne intoxications	foodborne intoxications	0	1	agnostic	Gastrointestinal		49	Sequela of specified nervous system conditions	Diseases of the Nervous System
	INF005	Foodborne intoxications	A059	Bacterial foodborne intoxication, unspecified	foodborne intoxications	0	1	agnostic	Gastrointestinal		50	Drug induced or toxic related condition	Diseases of the Nervous System
	DIG001	Intestinal infection	A060	Acute amebic dysentery	intestinal infection	0	1	agnostic	Gastrointestinal		51	Respiratory signs and symptoms	Diseases of the Respiratory System
	DIG001	Intestinal infection	A061	Chronic intestinal amebiasis	intestinal infection	0	1	agnostic	Gastrointestinal		52	Other specified and unspecified lower respiratory disease	Diseases of the Respiratory System
	DIG001	Intestinal infection	A062	Amebic nondysenteric colitis	intestinal infection	0	1	agnostic	Gastrointestinal		53	Asthma	Diseases of the Respiratory System
	DIG001	Intestinal infection	A063	Ameboma of intestine	intestinal infection	0	1	agnostic	Gastrointestinal		54	Sinusitis	Diseases of the Respiratory System
	DIG001	Intestinal infection	A064	Amebic liver abscess	intestinal infection	0	1	agnostic	Gastrointestinal		55	Chronic obstructive pulmonary disease and bronchiectasis	Diseases of the Respiratory System
	INF009	Parasitic, other specified and unspecified infections	A065	Amebic lung abscess	other specified and unspecified lower respiratory disease	0	1	agnostic	Respiratory		56	Pleurisy, pleural effusion and pulmonary collapse	Diseases of the Respiratory System
	INF009	Parasitic, other specified and unspecified infections	A066	Amebic brain abscess	cns abscess	0	1	agnostic	Infections		57	Other specified upper respiratory infections	Diseases of the Respiratory System
	INF009	Parasitic, other specified and unspecified infections	A067	Cutaneous amebiasis	parasitic disease	0	1	agnostic	Infections		58	Acute and chronic tonsillitis	Diseases of the Respiratory System
	INF009	Parasitic, other specified and unspecified infections	A0681	Amebic cystitis	parasitic disease	0	1	agnostic	Infections		59	Acute bronchitis	Diseases of the Respiratory System
	INF009	Parasitic, other specified and unspecified infections	A0682	Other amebic genitourinary infections	parasitic disease	0	1	agnostic	Infections		60	Pneumonia (except that caused by tuberculosis)	Diseases of the Respiratory System
	INF009	Parasitic, other specified and unspecified infections	A0689	Other amebic infections	parasitic disease	0	1	agnostic	Infections		61	Pneumothorax	Diseases of the Respiratory System
	DIG001	Intestinal infection	A069	Amebiasis, unspecified	intestinal infection	0	1	agnostic	Gastrointestinal		62	Respiratory failure; insufficiency; arrest	Diseases of the Respiratory System
	DIG001	Intestinal infection	A070	Balantidiasis	intestinal infection	0	1	agnostic	Gastrointestinal		63	Mediastinal disorders	Diseases of the Respiratory System
	DIG001	Intestinal infection	A071	Giardiasis [lambliasis]	intestinal infection	0	1	agnostic	Gastrointestinal		64	Aspiration pneumonitis	Diseases of the Respiratory System
	DIG001	Intestinal infection	A072	Cryptosporidiosis	intestinal infection	0	1	agnostic	Gastrointestinal		65	Nonspecific chest pain	Diseases of the Circulatory System
	DIG001	Intestinal infection	A073	Isosporiasis	intestinal infection	0	1	agnostic	Gastrointestinal		66	Circulatory signs and symptoms	Diseases of the Circulatory System
	DIG001	Intestinal infection	A074	Cyclosporiasis	intestinal infection	0	1	agnostic	Gastrointestinal		67	Cardiac dysrhythmias	Diseases of the Circulatory System
	DIG001	Intestinal infection	A078	Other specified protozoal intestinal diseases	intestinal infection	0	1	agnostic	Gastrointestinal		68	Heart failure	Diseases of the Circulatory System
	DIG001	Intestinal infection	A079	Protozoal intestinal disease, unspecified	intestinal infection	0	1	agnostic	Gastrointestinal		69	Acute phlebitis; thrombophlebitis and thromboembolism	Diseases of the Circulatory System
			A08	Viral and other specified intestinal infections	gastroenteritis	0	1	clinician	Gastrointestinal		70	Gangrene	Diseases of the Circulatory System
	DIG001	Intestinal infection	A080	Rotaviral enteritis	gastroenteritis	0	1	clinician	Gastrointestinal		71	Aortic and peripheral arterial embolism or thrombosis	Diseases of the Circulatory System
			A081	Acute gastroenteropathy due to Norwalk agent and other small round viruses	gastroenteritis	0	1	clinician	Gastrointestinal		72	Myocarditis and cardiomyopathy	Diseases of the Circulatory System
	DIG001	Intestinal infection	A0811	Acute gastroenteropathy due to Norwalk agent	gastroenteritis	0	1	clinician	Gastrointestinal		73	Cardiac arrest and ventricular fibrillation	Diseases of the Circulatory System
	DIG001	Intestinal infection	A0819	Acute gastroenteropathy due to other small round viruses	gastroenteritis	0	1	clinician	Gastrointestinal		74	Acute myocardial infarction	Diseases of the Circulatory System
	DIG001	Intestinal infection	A082	Adenoviral enteritis	gastroenteritis	0	1	clinician	Gastrointestinal		75	Pulmonary heart disease	Diseases of the Circulatory System
			A083	Other viral enteritis	gastroenteritis	0	1	clinician	Gastrointestinal		76	Pericarditis and pericardial disease	Diseases of the Circulatory System
	DIG001	Intestinal infection	A0831	Calicivirus enteritis	gastroenteritis	0	1	clinician	Gastrointestinal		77	Acute pulmonary embolism	Diseases of the Circulatory System
	DIG001	Intestinal infection	A0832	Astrovirus enteritis	gastroenteritis	0	1	clinician	Gastrointestinal		78	Hypotension	Diseases of the Circulatory System
	DIG001	Intestinal infection	A0839	Other viral enteritis	gastroenteritis	0	1	clinician	Gastrointestinal		79	Coronary atherosclerosis and other heart disease	Diseases of the Circulatory System
	DIG001	Intestinal infection	A084	Viral intestinal infection, unspecified	gastroenteritis	0	1	clinician	Gastrointestinal		80	Other and ill-defined heart disease	Diseases of the Circulatory System
	DIG001	Intestinal infection	A088	Other specified intestinal infections	gastroenteritis	0	1	clinician	Gastrointestinal		81	Peripheral and visceral vascular disease	Diseases of the Circulatory System
	DIG001	Intestinal infection	A09	Infectious gastroenteritis and colitis, unspecified	gastroenteritis	0	1	clinician	Gastrointestinal		82	Postthrombotic syndrome and venous insufficiency/hypertension	Diseases of the Circulatory System
	INF001	Tuberculosis	A150	Tuberculosis of lung	tuberculosis	0	1	agnostic	Infections		83	Other specified and unspecified circulatory disease	Diseases of the Circulatory System
	INF001	Tuberculosis	A154	Tuberculosis of intrathoracic lymph nodes	tuberculosis	0	1	agnostic	Infections		84	Arterial dissections	Diseases of the Circulatory System
	INF001	Tuberculosis	A155	Tuberculosis of larynx, trachea and bronchus	other specified upper respiratory infections	0	1	agnostic	Respiratory		85	Vasculitis	Diseases of the Circulatory System
	INF001	Tuberculosis	A156	Tuberculous pleurisy	pleurisy, pleural effusion and pulmonary collapse	0	1	agnostic	Respiratory		86	Syncope	Diseases of the Circulatory System
	INF001	Tuberculosis	A157	Primary respiratory tuberculosis	other specified and unspecified lower respiratory disease	0	1	agnostic	Respiratory		87	Acute and unspecified renal failure	Diseases of the Genitourinary System
	INF001	Tuberculosis	A158	Other respiratory tuberculosis	other specified and unspecified lower respiratory disease	0	1	agnostic	Respiratory		88	Genitourinary signs and symptoms	Diseases of the Genitourinary System
	INF001	Tuberculosis	A159	Respiratory tuberculosis unspecified	other specified and unspecified lower respiratory disease	0	1	agnostic	Respiratory		89	Urinary incontinence	Diseases of the Genitourinary System
	INF001	Tuberculosis	A170	Tuberculous meningitis	meningitis	0	1	agnostic	Infections		90	Urinary tract infections	Diseases of the Genitourinary System
	INF001	Tuberculosis	A171	Meningeal tuberculoma	meningitis	0	1	agnostic	Infections		91	Other specified and unspecified diseases of kidney and ureters	Diseases of the Genitourinary System
	INF001	Tuberculosis	A1781	Tuberculoma of brain and spinal cord	cns abscess	0	1	agnostic	Infections		92	Nephritis; nephrosis; renal sclerosis	Diseases of the Genitourinary System
	INF001	Tuberculosis	A1782	Tuberculous meningoencephalitis	encephalitis	0	1	agnostic	Infections		93	Diseases of the Genitourinary System	Diseases of the Genitourinary System
	INF001	Tuberculosis	A1783	Tuberculous neuritis	nerve and nerve root disorders	0	1	agnostic	Neurodevelopment		94	Anemia	Diseases of the Blood and Blood Forming Organs and Certain Disorders Involving the Immune Mechanism
	INF001	Tuberculosis	A1789	Other tuberculosis of nervous system	other nervous system disorders (neither hereditary nor degenerative)	0	1	agnostic	Neurodevelopment		95	Fluid and electrolyte disorders	Endocrine, Nutritional and Metabolic Diseases
	INF001	Tuberculosis	A179	Tuberculosis of nervous system, unspecified	other nervous system disorders (neither hereditary nor degenerative)	0	1	agnostic	Neurodevelopment		96	Diabetes mellitus with complication	Endocrine, Nutritional and Metabolic Diseases
	INF001	Tuberculosis	A1801	Tuberculosis of spine	infectious arthritis	0	1	agnostic	Musculoskeletal		97	Malnutrition	Endocrine, Nutritional and Metabolic Diseases
	INF001	Tuberculosis	A1802	Tuberculous arthritis of other joints	infectious arthritis	0	1	agnostic	Musculoskeletal		98	Diabetes mellitus without complication	Endocrine, Nutritional and Metabolic Diseases
	INF001	Tuberculosis	A1803	Tuberculosis of other bones	infectious arthritis	0	1	agnostic	Musculoskeletal		99	Anxiety and fear-related disorders	Mental, Behavioral and Neurodevelopmental Disorders
	INF001	Tuberculosis	A1809	Other musculoskeletal tuberculosis	other specified connective tissue disease	0	1	agnostic	Allergy/Immunology		100	Trauma- and stressor-related disorders	Mental, Behavioral and Neurodevelopmental Disorders
	GEN004	Urinary tract infections	A1810	Tuberculosis of genitourinary system, unspecified	urinary tract infections	0	1	agnostic	Genito-urinary		101	Symptoms of mental and substance use conditions	Mental, Behavioral and Neurodevelopmental Disorders
	GEN006	Other specified and unspecified diseases of kidney and ureters	A1811	Tuberculosis of kidney and ureter	other specified and unspecified diseases of kidney and ureters	0	1	agnostic	Genito-urinary		102	Cannabis-related disorders	Mental, Behavioral and Neurodevelopmental Disorders
	GEN007	Other specified and unspecified diseases of bladder and urethra	A1812	Tuberculosis of bladder	other specified and unspecified diseases of bladder and urethra	0	1	agnostic	Genito-urinary		103	Depressive disorders	Mental, Behavioral and Neurodevelopmental Disorders
	GEN004	Urinary tract infections	A1813	Tuberculosis of other urinary organs	urinary tract infections	0	1	agnostic	Genito-urinary		104	Miscellaneous mental and behavioral disorders/conditions	Mental, Behavioral and Neurodevelopmental Disorders
	GEN013	Inflammatory conditions of male genital organs	A1814	Tuberculosis of prostate	inflammatory conditions of male genital organs	0	1	agnostic	Genito-urinary		105	Sedative-related disorders	Mental, Behavioral and Neurodevelopmental Disorders
	GEN013	Inflammatory conditions of male genital organs	A1815	Tuberculosis of other male genital organs	inflammatory conditions of male genital organs	0	1	agnostic	Genito-urinary		106	Schizophrenia spectrum and other psychotic disorders	Mental, Behavioral and Neurodevelopmental Disorders
	GEN018	Inflammatory diseases of female pelvic organs	A1816	Tuberculosis of cervix	inflammatory conditions of male genital organs	0	1	agnostic	Genito-urinary		107	Bipolar and related disorders	Mental, Behavioral and Neurodevelopmental Disorders
	GEN018	Inflammatory diseases of female pelvic organs	A1817	Tuberculous female pelvic inflammatory disease	inflammatory conditions of male genital organs	0	1	agnostic	Genito-urinary		108	Alcohol-related disorders	Mental, Behavioral and Neurodevelopmental Disorders
	GEN018	Inflammatory diseases of female pelvic organs	A1818	Tuberculosis of other female genital organs	inflammatory conditions of male genital organs	0	1	agnostic	Genito-urinary		109	Tobacco-related disorders	Mental, Behavioral and Neurodevelopmental Disorders
	INF001	Tuberculosis	A182	Tuberculous peripheral lymphadenopathy	tuberculosis	0	1	agnostic	Infections		110	Opioid-related disorders	Mental, Behavioral and Neurodevelopmental Disorders
	DIG016	Peritonitis and intra-abdominal abscess	A1831	Tuberculous peritonitis	peritonitis and intra-abdominal abscess	0	1	agnostic	Gastrointestinal		111	Other substance abuse	Mental, Behavioral and Neurodevelopmental Disorders
	DIG001	Intestinal infection	A1832	Tuberculous enteritis	intestinal infection	0	1	agnostic	Gastrointestinal		112	Stimulant-related disorders	Mental, Behavioral and Neurodevelopmental Disorders
	INF001	Tuberculosis	A1839	Retroperitoneal tuberculosis	tuberculosis	0	1	agnostic	Infections		113	Abnormal findings related to substance use	Mental, Behavioral and Neurodevelopmental Disorders
	INF001	Tuberculosis	A184	Tuberculosis of skin and subcutaneous tissue	tuberculosis	0	1	agnostic	Infections		114	Hallucinogen-related disorders	Mental, Behavioral and Neurodevelopmental Disorders
	EYE012	Other specified eye disorders	A1850	Tuberculosis of eye, unspecified	other specified eye disorders	0	1	agnostic	Ophthalmological		115	Feeding and eating disorders	Mental, Behavioral and Neurodevelopmental Disorders
	EYE001	Cornea and external disease	A1851	Tuberculous episcleritis	cornea and external disease	0	1	agnostic	Ophthalmological		116	Other specified and unspecified mood disorders	Mental, Behavioral and Neurodevelopmental Disorders
	EYE001	Cornea and external disease	A1852	Tuberculous keratitis	cornea and external disease	0	1	agnostic	Ophthalmological		117	Obsessive-compulsive and related disorders	Mental, Behavioral and Neurodevelopmental Disorders
	EYE005	Retinal and vitreous conditions	A1853	Tuberculous chorioretinitis	retinal and vitreous conditions	0	1	agnostic	Ophthalmological		118	Pressure ulcer of skin	Diseases of the Skin and Subcutaneous Tissue
	EYE012	Other specified eye disorders	A1854	Tuberculous iridocyclitis	other specified eye disorders	0	1	agnostic	Ophthalmological		119	Skin and subcutaneous tissue infections	Diseases of the Skin and Subcutaneous Tissue
	EYE012	Other specified eye disorders	A1859	Other tuberculosis of eye	other specified eye disorders	0	1	agnostic	Ophthalmological		120	Skin/Subcutaneous signs and symptoms	Diseases of the Skin and Subcutaneous Tissue
	EAR002	Diseases of middle ear and mastoid (except otitis media)	A186	Tuberculosis of (inner) (middle) ear	other specified and unspecified disorders of the ear	0	1	agnostic	Otolaryngology		121	Other specified and unspecified skin disorders	Diseases of the Skin and Subcutaneous Tissue
	END015	Other specified and unspecified endocrine disorders	A187	Tuberculosis of adrenal glands	other specified and unspecified endocrine disorders	0	1	agnostic	Endocrine		122	Other specified inflammatory condition of skin	Diseases of the Skin and Subcutaneous Tissue
	END001	Thyroid disorders	A1881	Tuberculosis of thyroid gland	thyroid disorders	0	1	agnostic	Endocrine		123	Retinal and vitreous conditions	Diseases of the Ear and Mastoid Process
	END015	Other specified and unspecified endocrine disorders	A1882	Tuberculosis of other endocrine glands	other specified and unspecified endocrine disorders	0	1	agnostic	Endocrine		124	Hearing loss	Diseases of the Ear and Mastoid Process
	DIG025	Other specified and unspecified gastrointestinal disorders	A1883	Tuberculosis of digestive tract organs, not elsewhere classified	other specified and unspecified gastrointestinal disorders	0	1	agnostic	Gastrointestinal		125	Other specified and unspecified disorders of the ear	Diseases of the Ear and Mastoid Process
	CIR004	Endocarditis and endocardial disease	A1884	Tuberculosis of heart	endocarditis	0	1	agnostic	Cardiovascular		126	Otitis media	Diseases of the Ear and Mastoid Process
	BLD010	Other specified and unspecified hematologic conditions	A1885	Tuberculosis of spleen	other specified and unspecified hematologic conditions	0	1	agnostic	Hematology		127	Diseases of inner ear and related conditions	Diseases of the Ear and Mastoid Process
	INF001	Tuberculosis	A1889	Tuberculosis of other sites	tuberculosis	0	1	agnostic	Infections		128	Allergic reactions, subsequent encounter	Injury, Poisoning and Certain Other Consequences of External Causes
	INF001	Tuberculosis	A190	Acute miliary tuberculosis of a single specified site	tuberculosis	0	1	agnostic	Infections		129	Toxic effects, subsequent encounter	Injury, Poisoning and Certain Other Consequences of External Causes
	INF001	Tuberculosis	A191	Acute miliary tuberculosis of multiple sites	tuberculosis	0	1	agnostic	Infections		130	Allergic reactions	Injury, Poisoning and Certain Other Consequences of External Causes
	INF001	Tuberculosis	A192	Acute miliary tuberculosis, unspecified	tuberculosis	0	1	agnostic	Infections		131	Viral infection	Certain Infectious and Parasitic Diseases
	INF001	Tuberculosis	A198	Other miliary tuberculosis	tuberculosis	0	1	agnostic	Infections		132	Fever	Certain Infectious and Parasitic Diseases
	INF001	Tuberculosis	A199	Miliary tuberculosis, unspecified	tuberculosis	0	1	agnostic	Infections		133	PASC-General	Certain Infectious and Parasitic Diseases
	INF003	Bacterial infections	A200	Bubonic plague	bacterial infections	0	1	agnostic	Infections		134	Other general signs and symptoms	General and others
	INF003	Bacterial infections	A201	Cellulocutaneous plague	skin and subcutaneous tissue infections	0	1	agnostic	Dermatology		135	General sensation/perception signs and symptoms	General and others
	INF003	Bacterial infections	A202	Pneumonic plague	pneumonia	0	1	clinician	Respiratory		136	Exposure, encounters, screening or contact with infectious disease	General and others
	INF003	Bacterial infections	A203	Plague meningitis	meningitis	0	1	agnostic	Infections
	INF002	Septicemia	A207	Septicemic plague	septicemia	0	1	agnostic	Infections
	INF003	Bacterial infections	A208	Other forms of plague	bacterial infections	0	1	agnostic	Infections
	INF003	Bacterial infections	A209	Plague, unspecified	bacterial infections	0	1	agnostic	Infections
	INF003	Bacterial infections	A210	Ulceroglandular tularemia	skin and subcutaneous tissue infections	0	1	agnostic	Dermatology
	EYE012	Other specified eye disorders	A211	Oculoglandular tularemia	other specified eye disorders	0	1	agnostic	Ophthalmological
	INF003	Bacterial infections	A212	Pulmonary tularemia	pneumonia	0	1	clinician	Respiratory
	DIG001	Intestinal infection	A213	Gastrointestinal tularemia	intestinal infection	0	1	agnostic	Gastrointestinal
	INF003	Bacterial infections	A217	Generalized tularemia	bacterial infections	0	1	agnostic	Infections
	INF003	Bacterial infections	A218	Other forms of tularemia	bacterial infections	0	1	agnostic	Infections
	INF003	Bacterial infections	A219	Tularemia, unspecified	bacterial infections	0	1	agnostic	Infections
	INF003	Bacterial infections	A220	Cutaneous anthrax	skin and subcutaneous tissue infections	0	1	agnostic	Dermatology
	INF003	Bacterial infections	A221	Pulmonary anthrax	pneumonia	0	1	clinician	Respiratory
	DIG001	Intestinal infection	A222	Gastrointestinal anthrax	intestinal infection	0	1	agnostic	Gastrointestinal
	INF002	Septicemia	A227	Anthrax sepsis	septicemia	0	1	agnostic	Infections
	INF003	Bacterial infections	A228	Other forms of anthrax	bacterial infections	0	1	agnostic	Infections
	INF003	Bacterial infections	A229	Anthrax, unspecified	bacterial infections	0	1	agnostic	Infections
	INF003	Bacterial infections	A230	Brucellosis due to Brucella melitensis	bacterial infections	0	1	agnostic	Infections
	INF003	Bacterial infections	A231	Brucellosis due to Brucella abortus	bacterial infections	0	1	agnostic	Infections
	INF003	Bacterial infections	A232	Brucellosis due to Brucella suis	bacterial infections	0	1	agnostic	Infections
	INF003	Bacterial infections	A233	Brucellosis due to Brucella canis	bacterial infections	0	1	agnostic	Infections
	INF003	Bacterial infections	A238	Other brucellosis	bacterial infections	0	1	agnostic	Infections
	INF003	Bacterial infections	A239	Brucellosis, unspecified	bacterial infections	0	1	agnostic	Infections
	INF003	Bacterial infections	A240	Glanders	bacterial infections	0	1	agnostic	Infections
	INF003	Bacterial infections	A241	Acute and fulminating melioidosis	bacterial infections	0	1	agnostic	Infections
	INF003	Bacterial infections	A242	Subacute and chronic melioidosis	bacterial infections	0	1	agnostic	Infections
	INF003	Bacterial infections	A243	Other melioidosis	bacterial infections	0	1	agnostic	Infections
	INF003	Bacterial infections	A249	Melioidosis, unspecified	bacterial infections	0	1	agnostic	Infections
	INF003	Bacterial infections	A250	Spirillosis	bacterial infections	0	1	agnostic	Infections
	INF003	Bacterial infections	A251	Streptobacillosis	bacterial infections	0	1	agnostic	Infections
	INF003	Bacterial infections	A259	Rat-bite fever, unspecified	bacterial infections	0	1	agnostic	Infections
	INF003	Bacterial infections	A260	Cutaneous erysipeloid	bacterial infections	0	1	agnostic	Infections
	INF002	Septicemia	A267	Erysipelothrix sepsis	septicemia	0	1	agnostic	Infections
	INF003	Bacterial infections	A268	Other forms of erysipeloid	bacterial infections	0	1	agnostic	Infections
	INF003	Bacterial infections	A269	Erysipeloid, unspecified	bacterial infections	0	1	agnostic	Infections
	INF003	Bacterial infections	A270	Leptospirosis icterohemorrhagica	bacterial infections	0	1	agnostic	Infections
	INF003	Bacterial infections	A2781	Aseptic meningitis in leptospirosis	meningitis	0	1	agnostic	Infections
	INF003	Bacterial infections	A2789	Other forms of leptospirosis	bacterial infections	0	1	agnostic	Infections
	INF003	Bacterial infections	A279	Leptospirosis, unspecified	bacterial infections	0	1	agnostic	Infections
	INF003	Bacterial infections	A280	Pasteurellosis	bacterial infections	0	1	agnostic	Infections
	INF003	Bacterial infections	A281	Cat-scratch disease	bacterial infections	0	1	agnostic	Infections
	INF003	Bacterial infections	A282	Extraintestinal yersiniosis	bacterial infections	0	1	agnostic	Infections
	INF003	Bacterial infections	A288	Other specified zoonotic bacterial diseases, not elsewhere classified	bacterial infections	0	1	agnostic	Infections
	INF003	Bacterial infections	A289	Zoonotic bacterial disease, unspecified	bacterial infections	0	1	agnostic	Infections
	INF003	Bacterial infections	A300	Indeterminate leprosy	bacterial infections	0	1	agnostic	Infections
	INF003	Bacterial infections	A301	Tuberculoid leprosy	bacterial infections	0	1	agnostic	Infections
	INF003	Bacterial infections	A302	Borderline tuberculoid leprosy	bacterial infections	0	1	agnostic	Infections
	INF003	Bacterial infections	A303	Borderline leprosy	bacterial infections	0	1	agnostic	Infections
	INF003	Bacterial infections	A304	Borderline lepromatous leprosy	bacterial infections	0	1	agnostic	Infections
	INF003	Bacterial infections	A305	Lepromatous leprosy	bacterial infections	0	1	agnostic	Infections
	INF003	Bacterial infections	A308	Other forms of leprosy	bacterial infections	0	1	agnostic	Infections
	INF003	Bacterial infections	A309	Leprosy, unspecified	bacterial infections	0	1	agnostic	Infections
	INF003	Bacterial infections	A310	Pulmonary mycobacterial infection	pneumonia	0	1	clinician	Respiratory
	INF003	Bacterial infections	A311	Cutaneous mycobacterial infection	skin and subcutaneous tissue infections	0	1	agnostic	Dermatology
	INF003	Bacterial infections	A312	Disseminated mycobacterium avium-intracellulare complex (DMAC)	bacterial infections	0	1	agnostic	Infections
	INF003	Bacterial infections	A318	Other mycobacterial infections	bacterial infections	0	1	agnostic	Infections
	INF003	Bacterial infections	A319	Mycobacterial infection, unspecified	bacterial infections	0	1	agnostic	Infections
	INF003	Bacterial infections	A320	Cutaneous listeriosis	bacterial infections	0	1	agnostic	Infections
	INF003	Bacterial infections	A3211	Listerial meningitis	meningitis	0	1	agnostic	Infections
	INF003	Bacterial infections	A3212	Listerial meningoencephalitis	encephalitis	0	1	agnostic	Infections
	INF002	Septicemia	A327	Listerial sepsis	septicemia	0	1	agnostic	Infections
	INF003	Bacterial infections	A3281	Oculoglandular listeriosis	bacterial infections	0	1	agnostic	Infections
	CIR004	Endocarditis and endocardial disease	A3282	Listerial endocarditis	endocarditis	0	1	agnostic	Cardiovascular
	INF003	Bacterial infections	A3289	Other forms of listeriosis	bacterial infections	0	1	agnostic	Infections
	INF003	Bacterial infections	A329	Listeriosis, unspecified	bacterial infections	0	1	agnostic	Infections
	INF003	Bacterial infections	A33	Tetanus neonatorum	perinatal infections	0	1	agnostic	Neonatal
	INF003	Bacterial infections	A34	Obstetrical tetanus	complications specified during childbirth	0	1	agnostic	Pregnancy and delivery
	INF003	Bacterial infections	A35	Other tetanus	bacterial infections	0	1	agnostic	Infections
	INF003	Bacterial infections	A360	Pharyngeal diphtheria	other specified upper respiratory infections	0	1	agnostic	Respiratory
	INF003	Bacterial infections	A361	Nasopharyngeal diphtheria	other specified upper respiratory infections	0	1	agnostic	Respiratory
	INF003	Bacterial infections	A362	Laryngeal diphtheria	other specified upper respiratory infections	0	1	agnostic	Respiratory
	INF003	Bacterial infections	A363	Cutaneous diphtheria	skin and subcutaneous tissue infections	0	1	agnostic	Dermatology
Diseases of the Circulatory System	CIR005	Myocarditis and cardiomyopathy	A3681	Diphtheritic cardiomyopathy	myocarditis and cardiomyopathy	0	1	agnostic	Cardiovascular
	INF003	Bacterial infections	A3682	Diphtheritic radiculomyelitis	bacterial infections	0	1	agnostic	Infections
	INF003	Bacterial infections	A3683	Diphtheritic polyneuritis	polyneuropathies	0	1	agnostic	Neurodevelopment
	GEN001	Nephritis; nephrosis; renal sclerosis	A3684	Diphtheritic tubulo-interstitial nephropathy	nephritis and nephrosis	0	1	agnostic	Genito-urinary
	GEN004	Urinary tract infections	A3685	Diphtheritic cystitis	urinary tract infections	0	1	agnostic	Genito-urinary
	EYE001	Cornea and external disease	A3686	Diphtheritic conjunctivitis	cornea and external disease	0	1	agnostic	Ophthalmological
	INF003	Bacterial infections	A3689	Other diphtheritic complications	bacterial infections	0	1	agnostic	Infections
	INF003	Bacterial infections	A369	Diphtheria, unspecified	bacterial infections	0	1	agnostic	Infections
	INF003	Bacterial infections	A3700	Whooping cough due to Bordetella pertussis without pneumonia	bacterial infections	0	1	agnostic	Infections
	INF003	Bacterial infections	A3701	Whooping cough due to Bordetella pertussis with pneumonia	pneumonia	0	1	clinician	Respiratory
	INF003	Bacterial infections	A3710	Whooping cough due to Bordetella parapertussis without pneumonia	bacterial infections	0	1	agnostic	Infections
	INF003	Bacterial infections	A3711	Whooping cough due to Bordetella parapertussis with pneumonia	pneumonia	0	1	clinician	Respiratory
	INF003	Bacterial infections	A3780	Whooping cough due to other Bordetella species without pneumonia	bacterial infections	0	1	agnostic	Infections
	INF003	Bacterial infections	A3781	Whooping cough due to other Bordetella species with pneumonia	pneumonia	0	1	clinician	Respiratory
	INF003	Bacterial infections	A3790	Whooping cough, unspecified species without pneumonia	bacterial infections	0	1	agnostic	Infections
	INF003	Bacterial infections	A3791	Whooping cough, unspecified species with pneumonia	pneumonia	0	1	clinician	Respiratory
	EAR001	Otitis media	A380	Scarlet fever with otitis media	otitis media	0	1	agnostic	Otolaryngology
	CIR005	Myocarditis and cardiomyopathy	A381	Scarlet fever with myocarditis	myocarditis and cardiomyopathy	0	1	agnostic	Cardiovascular
	INF003	Bacterial infections	A388	Scarlet fever with other complications	bacterial infections	0	1	agnostic	Infections
	INF003	Bacterial infections	A389	Scarlet fever, uncomplicated	bacterial infections	0	1	agnostic	Infections
	INF003	Bacterial infections	A390	Meningococcal meningitis	meningitis	0	1	agnostic	Infections
	END015	Other specified and unspecified endocrine disorders	A391	Waterhouse-Friderichsen syndrome	other specified and unspecified endocrine disorders	0	1	agnostic	Endocrine
	INF002	Septicemia	A392	Acute meningococcemia	septicemia	0	1	agnostic	Infections
	INF002	Septicemia	A393	Chronic meningococcemia	septicemia	0	1	agnostic	Infections
	INF002	Septicemia	A394	Meningococcemia, unspecified	septicemia	0	1	agnostic	Infections
	CIR005	Myocarditis and cardiomyopathy	A3950	Meningococcal carditis, unspecified	myocarditis and cardiomyopathy	0	1	agnostic	Cardiovascular
	CIR004	Endocarditis and endocardial disease	A3951	Meningococcal endocarditis	endocarditis	0	1	agnostic	Cardiovascular
	CIR005	Myocarditis and cardiomyopathy	A3952	Meningococcal myocarditis	myocarditis and cardiomyopathy	0	1	agnostic	Cardiovascular
	CIR006	Pericarditis and pericardial disease	A3953	Meningococcal pericarditis	pericarditis	0	1	clinician	Cardiovascular
	INF003	Bacterial infections	A3981	Meningococcal encephalitis	encephalitis	0	1	agnostic	Infections
	EYE006	Neuro-ophthalmology	A3982	Meningococcal retrobulbar neuritis	neuro-ophthalmology	0	1	agnostic	Ophthalmological
	INF003	Bacterial infections	A3983	Meningococcal arthritis	infectious arthritis	0	1	agnostic	Musculoskeletal
	INF003	Bacterial infections	A3984	Postmeningococcal arthritis	immune-mediated/reactive arthropathies	0	1	agnostic	Musculoskeletal
	INF003	Bacterial infections	A3989	Other meningococcal infections	bacterial infections	0	1	agnostic	Infections
	INF003	Bacterial infections	A399	Meningococcal infection, unspecified	bacterial infections	0	1	agnostic	Infections
	INF002	Septicemia	A400	Sepsis due to streptococcus, group A	septicemia	0	1	agnostic	Infections
	INF002	Septicemia	A401	Sepsis due to streptococcus, group B	septicemia	0	1	agnostic	Infections
	INF002	Septicemia	A403	Sepsis due to Streptococcus pneumoniae	septicemia	0	1	agnostic	Infections
	INF002	Septicemia	A408	Other streptococcal sepsis	septicemia	0	1	agnostic	Infections
	INF002	Septicemia	A409	Streptococcal sepsis, unspecified	septicemia	0	1	agnostic	Infections
	INF002	Septicemia	A4101	Sepsis due to Methicillin susceptible Staphylococcus aureus	septicemia	0	1	agnostic	Infections
	INF002	Septicemia	A4102	Sepsis due to Methicillin resistant Staphylococcus aureus	septicemia	0	1	agnostic	Infections
	INF002	Septicemia	A411	Sepsis due to other specified staphylococcus	septicemia	0	1	agnostic	Infections
	INF002	Septicemia	A412	Sepsis due to unspecified staphylococcus	septicemia	0	1	agnostic	Infections
	INF002	Septicemia	A413	Sepsis due to Hemophilus influenzae	septicemia	0	1	agnostic	Infections
	INF002	Septicemia	A414	Sepsis due to anaerobes	septicemia	0	1	agnostic	Infections
	INF002	Septicemia	A4150	Gram-negative sepsis, unspecified	septicemia	0	1	agnostic	Infections
	INF002	Septicemia	A4151	Sepsis due to Escherichia coli [E. coli]	septicemia	0	1	agnostic	Infections
	INF002	Septicemia	A4152	Sepsis due to Pseudomonas	septicemia	0	1	agnostic	Infections
	INF002	Septicemia	A4153	Sepsis due to Serratia	septicemia	0	1	agnostic	Infections
	INF002	Septicemia	A4159	Other Gram-negative sepsis	septicemia	0	1	agnostic	Infections
	INF002	Septicemia	A4181	Sepsis due to Enterococcus	septicemia	0	1	agnostic	Infections
	INF002	Septicemia	A4189	Other specified sepsis	septicemia	0	1	agnostic	Infections
	INF002	Septicemia	A419	Sepsis, unspecified organism	septicemia	0	1	agnostic	Infections
	INF003	Bacterial infections	A420	Pulmonary actinomycosis	bacterial infections	0	1	agnostic	Infections
	INF003	Bacterial infections	A421	Abdominal actinomycosis	bacterial infections	0	1	agnostic	Infections
	INF003	Bacterial infections	A422	Cervicofacial actinomycosis	bacterial infections	0	1	agnostic	Infections
	INF002	Septicemia	A427	Actinomycotic sepsis	septicemia	0	1	agnostic	Infections
	INF003	Bacterial infections	A4281	Actinomycotic meningitis	meningitis	0	1	agnostic	Infections
	INF003	Bacterial infections	A4282	Actinomycotic encephalitis	encephalitis	0	1	agnostic	Infections
	INF003	Bacterial infections	A4289	Other forms of actinomycosis	bacterial infections	0	1	agnostic	Infections
	INF003	Bacterial infections	A429	Actinomycosis, unspecified	bacterial infections	0	1	agnostic	Infections
	INF003	Bacterial infections	A430	Pulmonary nocardiosis	pneumonia	0	1	clinician	Respiratory
	INF003	Bacterial infections	A431	Cutaneous nocardiosis	skin and subcutaneous tissue infections	0	1	agnostic	Dermatology
	INF003	Bacterial infections	A438	Other forms of nocardiosis	bacterial infections	0	1	agnostic	Infections
	INF003	Bacterial infections	A439	Nocardiosis, unspecified	bacterial infections	0	1	agnostic	Infections
	INF003	Bacterial infections	A440	Systemic bartonellosis	bacterial infections	0	1	agnostic	Infections
	INF003	Bacterial infections	A441	Cutaneous and mucocutaneous bartonellosis	bacterial infections	0	1	agnostic	Infections
	INF003	Bacterial infections	A448	Other forms of bartonellosis	bacterial infections	0	1	agnostic	Infections
	INF003	Bacterial infections	A449	Bartonellosis, unspecified	bacterial infections	0	1	agnostic	Infections
	INF003	Bacterial infections	A46	Erysipelas	skin and subcutaneous tissue infections	0	1	agnostic	Dermatology
	INF003	Bacterial infections	A480	Gas gangrene	bacterial infections	0	1	agnostic	Infections
	INF003	Bacterial infections	A481	Legionnaires' disease	pneumonia	0	1	clinician	Respiratory
	INF003	Bacterial infections	A482	Nonpneumonic Legionnaires' disease [Pontiac fever]	bacterial infections	0	1	agnostic	Infections
Certain Infectious and Parasitic Diseases	INF003	Bacterial infections	A483	Toxic shock syndrome	bacterial infections	0	1	agnostic	Infections
	INF003	Bacterial infections	A484	Brazilian purpuric fever	bacterial infections	0	1	agnostic	Infections
	INF005	Foodborne intoxications	A4851	Infant botulism	perinatal infections	0	1	agnostic	Neonatal
	INF003	Bacterial infections	A4852	Wound botulism	bacterial infections	0	1	agnostic	Infections
	INF003	Bacterial infections	A488	Other specified bacterial diseases	bacterial infections	0	1	agnostic	Infections
	INF003	Bacterial infections	A4901	Methicillin susceptible Staphylococcus aureus infection, unspecified site	bacterial infections	0	1	agnostic	Infections
	INF003	Bacterial infections	A4902	Methicillin resistant Staphylococcus aureus infection, unspecified site	bacterial infections	0	1	agnostic	Infections
	INF003	Bacterial infections	A491	Streptococcal infection, unspecified site	bacterial infections	0	1	agnostic	Infections
	INF003	Bacterial infections	A492	Hemophilus influenzae infection, unspecified site	bacterial infections	0	1	agnostic	Infections
	INF003	Bacterial infections	A493	Mycoplasma infection, unspecified site	bacterial infections	0	1	agnostic	Infections
	INF003	Bacterial infections	A498	Other bacterial infections of unspecified site	bacterial infections	0	1	agnostic	Infections
	INF003	Bacterial infections	A499	Bacterial infection, unspecified	bacterial infections	0	1	agnostic	Infections
	EYE012	Other specified eye disorders	A5001	Early congenital syphilitic oculopathy	perinatal infections	0	1	agnostic	Neonatal
	INF010	Sexually transmitted infections (excluding HIV and hepatitis)	A5002	Early congenital syphilitic osteochondropathy	perinatal infections	0	1	agnostic	Neonatal
	INF010	Sexually transmitted infections (excluding HIV and hepatitis)	A5003	Early congenital syphilitic pharyngitis	perinatal infections	0	1	agnostic	Neonatal
	INF010	Sexually transmitted infections (excluding HIV and hepatitis)	A5004	Early congenital syphilitic pneumonia	perinatal infections	0	1	agnostic	Neonatal
	INF010	Sexually transmitted infections (excluding HIV and hepatitis)	A5005	Early congenital syphilitic rhinitis	perinatal infections	0	1	agnostic	Neonatal
	INF010	Sexually transmitted infections (excluding HIV and hepatitis)	A5006	Early cutaneous congenital syphilis	perinatal infections	0	1	agnostic	Neonatal
	INF010	Sexually transmitted infections (excluding HIV and hepatitis)	A5007	Early mucocutaneous congenital syphilis	perinatal infections	0	1	agnostic	Neonatal
	INF010	Sexually transmitted infections (excluding HIV and hepatitis)	A5008	Early visceral congenital syphilis	perinatal infections	0	1	agnostic	Neonatal
	INF010	Sexually transmitted infections (excluding HIV and hepatitis)	A5009	Other early congenital syphilis, symptomatic	perinatal infections	0	1	agnostic	Neonatal
	INF010	Sexually transmitted infections (excluding HIV and hepatitis)	A501	Early congenital syphilis, latent	perinatal infections	0	1	agnostic	Neonatal
	INF010	Sexually transmitted infections (excluding HIV and hepatitis)	A502	Early congenital syphilis, unspecified	perinatal infections	0	1	agnostic	Neonatal
	EYE012	Other specified eye disorders	A5030	Late congenital syphilitic oculopathy, unspecified	perinatal infections	0	1	agnostic	Neonatal
	EYE001	Cornea and external disease	A5031	Late congenital syphilitic interstitial keratitis	perinatal infections	0	1	agnostic	Neonatal
	EYE005	Retinal and vitreous conditions	A5032	Late congenital syphilitic chorioretinitis	perinatal infections	0	1	agnostic	Neonatal
	EYE012	Other specified eye disorders	A5039	Other late congenital syphilitic oculopathy	perinatal infections	0	1	agnostic	Neonatal
	INF010	Sexually transmitted infections (excluding HIV and hepatitis)	A5040	Late congenital neurosyphilis, unspecified	perinatal infections	0	1	agnostic	Neonatal
	INF010	Sexually transmitted infections (excluding HIV and hepatitis)	A5041	Late congenital syphilitic meningitis	perinatal infections	0	1	agnostic	Neonatal
	INF010	Sexually transmitted infections (excluding HIV and hepatitis)	A5042	Late congenital syphilitic encephalitis	perinatal infections	0	1	agnostic	Neonatal
	INF010	Sexually transmitted infections (excluding HIV and hepatitis)	A5043	Late congenital syphilitic polyneuropathy	perinatal infections	0	1	agnostic	Neonatal
	EYE006	Neuro-ophthalmology	A5044	Late congenital syphilitic optic nerve atrophy	perinatal infections	0	1	agnostic	Neonatal
	INF010	Sexually transmitted infections (excluding HIV and hepatitis)	A5045	Juvenile general paresis	perinatal infections	0	1	agnostic	Neonatal
	INF010	Sexually transmitted infections (excluding HIV and hepatitis)	A5049	Other late congenital neurosyphilis	perinatal infections	0	1	agnostic	Neonatal
	INF010	Sexually transmitted infections (excluding HIV and hepatitis)	A5051	Clutton's joints	perinatal infections	0	1	agnostic	Neonatal
	INF010	Sexually transmitted infections (excluding HIV and hepatitis)	A5052	Hutchinson's teeth	perinatal infections	0	1	agnostic	Neonatal
	INF010	Sexually transmitted infections (excluding HIV and hepatitis)	A5053	Hutchinson's triad	perinatal infections	0	1	agnostic	Neonatal
	INF010	Sexually transmitted infections (excluding HIV and hepatitis)	A5054	Late congenital cardiovascular syphilis	perinatal infections	0	1	agnostic	Neonatal
	INF010	Sexually transmitted infections (excluding HIV and hepatitis)	A5055	Late congenital syphilitic arthropathy	perinatal infections	0	1	agnostic	Neonatal
	INF010	Sexually transmitted infections (excluding HIV and hepatitis)	A5056	Late congenital syphilitic osteochondropathy	perinatal infections	0	1	agnostic	Neonatal
	INF010	Sexually transmitted infections (excluding HIV and hepatitis)	A5057	Syphilitic saddle nose	perinatal infections	0	1	agnostic	Neonatal
	INF010	Sexually transmitted infections (excluding HIV and hepatitis)	A5059	Other late congenital syphilis, symptomatic	perinatal infections	0	1	agnostic	Neonatal
	INF010	Sexually transmitted infections (excluding HIV and hepatitis)	A506	Late congenital syphilis, latent	perinatal infections	0	1	agnostic	Neonatal
	INF010	Sexually transmitted infections (excluding HIV and hepatitis)	A507	Late congenital syphilis, unspecified	perinatal infections	0	1	agnostic	Neonatal
	INF010	Sexually transmitted infections (excluding HIV and hepatitis)	A509	Congenital syphilis, unspecified	perinatal infections	0	1	agnostic	Neonatal
	INF010	Sexually transmitted infections (excluding HIV and hepatitis)	A510	Primary genital syphilis	sexually transmitted infections (excluding hiv and hepatitis)	0	1	agnostic	Infections
	DIG015	Anal and rectal conditions	A511	Primary anal syphilis	anal and rectal conditions	0	1	agnostic	Gastrointestinal
	INF010	Sexually transmitted infections (excluding HIV and hepatitis)	A512	Primary syphilis of other sites	sexually transmitted infections (excluding hiv and hepatitis)	0	1	agnostic	Infections
	INF010	Sexually transmitted infections (excluding HIV and hepatitis)	A5131	Condyloma latum	sexually transmitted infections (excluding hiv and hepatitis)	0	1	agnostic	Infections
	INF010	Sexually transmitted infections (excluding HIV and hepatitis)	A5132	Syphilitic alopecia	other specified and unspecified skin disorders	0	1	agnostic	Dermatology
	INF010	Sexually transmitted infections (excluding HIV and hepatitis)	A5139	Other secondary syphilis of skin	skin and subcutaneous tissue infections	0	1	agnostic	Dermatology
	INF010	Sexually transmitted infections (excluding HIV and hepatitis)	A5141	Secondary syphilitic meningitis	meningitis	0	1	agnostic	Infections
	GEN018	Inflammatory diseases of female pelvic organs	A5142	Secondary syphilitic female pelvic disease	inflammatory conditions of male genital organs	0	1	agnostic	Genito-urinary
	EYE012	Other specified eye disorders	A5143	Secondary syphilitic oculopathy	other specified eye disorders	0	1	agnostic	Ophthalmological
	GEN001	Nephritis; nephrosis; renal sclerosis	A5144	Secondary syphilitic nephritis	nephritis and nephrosis	0	1	agnostic	Genito-urinary
	INF007	Hepatitis	A5145	Secondary syphilitic hepatitis	hepatitis	0	1	agnostic	Gastrointestinal
	INF010	Sexually transmitted infections (excluding HIV and hepatitis)	A5146	Secondary syphilitic osteopathy	other specified bone disease and musculoskeletal deformities	0	1	agnostic	Musculoskeletal
	INF010	Sexually transmitted infections (excluding HIV and hepatitis)	A5149	Other secondary syphilitic conditions	sexually transmitted infections (excluding hiv and hepatitis)	0	1	agnostic	Infections
	INF010	Sexually transmitted infections (excluding HIV and hepatitis)	A515	Early syphilis, latent	sexually transmitted infections (excluding hiv and hepatitis)	0	1	agnostic	Infections
	INF010	Sexually transmitted infections (excluding HIV and hepatitis)	A519	Early syphilis, unspecified	sexually transmitted infections (excluding hiv and hepatitis)	0	1	agnostic	Infections
	CIR032	Other specified and unspecified circulatory disease	A5200	Cardiovascular syphilis, unspecified	other specified and unspecified circulatory disease	0	1	agnostic	Cardiovascular
	CIR029	Aortic; peripheral; and visceral artery aneurysms	A5201	Syphilitic aneurysm of aorta	aortic; peripheral; and visceral artery aneurysms	0	1	agnostic	Cardiovascular
	CIR032	Other specified and unspecified circulatory disease	A5202	Syphilitic aortitis	other specified and unspecified circulatory disease	0	1	agnostic	Cardiovascular
	CIR004	Endocarditis and endocardial disease	A5203	Syphilitic endocarditis	endocarditis	0	1	agnostic	Cardiovascular
	CIR024	Other and ill-defined cerebrovascular disease	A5204	Syphilitic cerebral arteritis	cerebrovascular disease	0	1	agnostic	Cardiovascular
	CIR024	Other and ill-defined cerebrovascular disease	A5205	Other cerebrovascular syphilis	cerebrovascular disease	0	1	agnostic	Cardiovascular
	CIR004	Endocarditis and endocardial disease	A5206	Other syphilitic heart involvement	endocarditis	0	1	agnostic	Cardiovascular
	CIR032	Other specified and unspecified circulatory disease	A5209	Other cardiovascular syphilis	other specified and unspecified circulatory disease	0	1	agnostic	Cardiovascular
	INF010	Sexually transmitted infections (excluding HIV and hepatitis)	A5210	Symptomatic neurosyphilis, unspecified	other specified cns infection and poliomyelitis	0	1	agnostic	Infections
	INF010	Sexually transmitted infections (excluding HIV and hepatitis)	A5211	Tabes dorsalis	other specified cns infection and poliomyelitis	0	1	agnostic	Infections
	INF010	Sexually transmitted infections (excluding HIV and hepatitis)	A5212	Other cerebrospinal syphilis	other specified cns infection and poliomyelitis	0	1	agnostic	Infections
	INF010	Sexually transmitted infections (excluding HIV and hepatitis)	A5213	Late syphilitic meningitis	meningitis	0	1	agnostic	Infections
	INF010	Sexually transmitted infections (excluding HIV and hepatitis)	A5214	Late syphilitic encephalitis	encephalitis	0	1	agnostic	Infections
	INF010	Sexually transmitted infections (excluding HIV and hepatitis)	A5215	Late syphilitic neuropathy	polyneuropathies	0	1	agnostic	Neurodevelopment
	INF010	Sexually transmitted infections (excluding HIV and hepatitis)	A5216	Charcot's arthropathy (tabetic)	other specified bone disease and musculoskeletal deformities	0	1	agnostic	Musculoskeletal
	INF010	Sexually transmitted infections (excluding HIV and hepatitis)	A5217	General paresis	other specified cns infection and poliomyelitis	0	1	agnostic	Infections
	INF010	Sexually transmitted infections (excluding HIV and hepatitis)	A5219	Other symptomatic neurosyphilis	other specified cns infection and poliomyelitis	0	1	agnostic	Infections
	INF010	Sexually transmitted infections (excluding HIV and hepatitis)	A522	Asymptomatic neurosyphilis	other specified cns infection and poliomyelitis	0	1	agnostic	Infections
	INF010	Sexually transmitted infections (excluding HIV and hepatitis)	A523	Neurosyphilis, unspecified	other specified cns infection and poliomyelitis	0	1	agnostic	Infections
	EYE012	Other specified eye disorders	A5271	Late syphilitic oculopathy	sexually transmitted infections (excluding hiv and hepatitis)	0	1	agnostic	Infections
	INF010	Sexually transmitted infections (excluding HIV and hepatitis)	A5272	Syphilis of lung and bronchus	pneumonia	0	1	clinician	Respiratory
	INF010	Sexually transmitted infections (excluding HIV and hepatitis)	A5273	Symptomatic late syphilis of other respiratory organs	other specified upper respiratory infections	0	1	agnostic	Respiratory
	DIG019	Other specified and unspecified liver disease	A5274	Syphilis of liver and other viscera	other specified and unspecified liver disease	0	1	agnostic	Gastrointestinal
	GEN004	Urinary tract infections	A5275	Syphilis of kidney and ureter	urinary tract infections	0	1	agnostic	Genito-urinary
	INF010	Sexually transmitted infections (excluding HIV and hepatitis)	A5276	Other genitourinary symptomatic late syphilis	sexually transmitted infections (excluding hiv and hepatitis)	0	1	agnostic	Infections
	INF010	Sexually transmitted infections (excluding HIV and hepatitis)	A5277	Syphilis of bone and joint	other specified bone disease and musculoskeletal deformities	0	1	agnostic	Musculoskeletal
	INF010	Sexually transmitted infections (excluding HIV and hepatitis)	A5278	Syphilis of other musculoskeletal tissue	sexually transmitted infections (excluding hiv and hepatitis)	0	1	agnostic	Infections
	INF010	Sexually transmitted infections (excluding HIV and hepatitis)	A5279	Other symptomatic late syphilis	sexually transmitted infections (excluding hiv and hepatitis)	0	1	agnostic	Infections
	INF010	Sexually transmitted infections (excluding HIV and hepatitis)	A528	Late syphilis, latent	sexually transmitted infections (excluding hiv and hepatitis)	0	1	agnostic	Infections
	INF010	Sexually transmitted infections (excluding HIV and hepatitis)	A529	Late syphilis, unspecified	sexually transmitted infections (excluding hiv and hepatitis)	0	1	agnostic	Infections
	INF010	Sexually transmitted infections (excluding HIV and hepatitis)	A530	Latent syphilis, unspecified as early or late	sexually transmitted infections (excluding hiv and hepatitis)	0	1	agnostic	Infections
	INF010	Sexually transmitted infections (excluding HIV and hepatitis)	A539	Syphilis, unspecified	sexually transmitted infections (excluding hiv and hepatitis)	0	1	agnostic	Infections
	INF010	Sexually transmitted infections (excluding HIV and hepatitis)	A5400	Gonococcal infection of lower genitourinary tract, unspecified	sexually transmitted infections (excluding hiv and hepatitis)	0	1	agnostic	Infections
	GEN004	Urinary tract infections	A5401	Gonococcal cystitis and urethritis, unspecified	urinary tract infections	0	1	agnostic	Genito-urinary
	GEN018	Inflammatory diseases of female pelvic organs	A5402	Gonococcal vulvovaginitis, unspecified	inflammatory conditions of male genital organs	0	1	agnostic	Genito-urinary
	GEN018	Inflammatory diseases of female pelvic organs	A5403	Gonococcal cervicitis, unspecified	inflammatory conditions of male genital organs	0	1	agnostic	Genito-urinary
	INF010	Sexually transmitted infections (excluding HIV and hepatitis)	A5409	Other gonococcal infection of lower genitourinary tract	sexually transmitted infections (excluding hiv and hepatitis)	0	1	agnostic	Infections
	INF010	Sexually transmitted infections (excluding HIV and hepatitis)	A541	Gonococcal infection of lower genitourinary tract with periurethral and accessory gland abscess	sexually transmitted infections (excluding hiv and hepatitis)	0	1	agnostic	Infections
	GEN006	Other specified and unspecified diseases of kidney and ureters	A5421	Gonococcal infection of kidney and ureter	other specified and unspecified diseases of kidney and ureters	0	1	agnostic	Genito-urinary
	GEN013	Inflammatory conditions of male genital organs	A5422	Gonococcal prostatitis	inflammatory conditions of male genital organs	0	1	agnostic	Genito-urinary
	GEN013	Inflammatory conditions of male genital organs	A5423	Gonococcal infection of other male genital organs	inflammatory conditions of male genital organs	0	1	agnostic	Genito-urinary
	GEN018	Inflammatory diseases of female pelvic organs	A5424	Gonococcal female pelvic inflammatory disease	inflammatory conditions of male genital organs	0	1	agnostic	Genito-urinary
	INF010	Sexually transmitted infections (excluding HIV and hepatitis)	A5429	Other gonococcal genitourinary infections	sexually transmitted infections (excluding hiv and hepatitis)	0	1	agnostic	Infections
	EYE012	Other specified eye disorders	A5430	Gonococcal infection of eye, unspecified	other specified eye disorders	0	1	agnostic	Ophthalmological
	EYE001	Cornea and external disease	A5431	Gonococcal conjunctivitis	cornea and external disease	0	1	agnostic	Ophthalmological
	EYE012	Other specified eye disorders	A5432	Gonococcal iridocyclitis	other specified eye disorders	0	1	agnostic	Ophthalmological
	EYE001	Cornea and external disease	A5433	Gonococcal keratitis	cornea and external disease	0	1	agnostic	Ophthalmological
	EYE012	Other specified eye disorders	A5439	Other gonococcal eye infection	other specified eye disorders	0	1	agnostic	Ophthalmological
	INF010	Sexually transmitted infections (excluding HIV and hepatitis)	A5440	Gonococcal infection of musculoskeletal system, unspecified	sexually transmitted infections (excluding hiv and hepatitis)	0	1	agnostic	Infections
	INF010	Sexually transmitted infections (excluding HIV and hepatitis)	A5441	Gonococcal spondylopathy	spondylopathies/spondyloarthropathy (including infective)	0	1	agnostic	Musculoskeletal
	INF010	Sexually transmitted infections (excluding HIV and hepatitis)	A5442	Gonococcal arthritis	infectious arthritis	0	1	agnostic	Musculoskeletal
	INF010	Sexually transmitted infections (excluding HIV and hepatitis)	A5443	Gonococcal osteomyelitis	osteomyelitis	0	1	agnostic	Musculoskeletal
	INF010	Sexually transmitted infections (excluding HIV and hepatitis)	A5449	Gonococcal infection of other musculoskeletal tissue	sexually transmitted infections (excluding hiv and hepatitis)	0	1	agnostic	Infections
	INF010	Sexually transmitted infections (excluding HIV and hepatitis)	A545	Gonococcal pharyngitis	other specified upper respiratory infections	0	1	agnostic	Respiratory
	DIG015	Anal and rectal conditions	A546	Gonococcal infection of anus and rectum	anal and rectal conditions	0	1	agnostic	Gastrointestinal
	INF010	Sexually transmitted infections (excluding HIV and hepatitis)	A5481	Gonococcal meningitis	meningitis	0	1	agnostic	Infections
	INF010	Sexually transmitted infections (excluding HIV and hepatitis)	A5482	Gonococcal brain abscess	cns abscess	0	1	agnostic	Infections
	CIR004	Endocarditis and endocardial disease	A5483	Gonococcal heart infection	endocarditis	0	1	agnostic	Cardiovascular
	INF010	Sexually transmitted infections (excluding HIV and hepatitis)	A5484	Gonococcal pneumonia	pneumonia	0	1	clinician	Respiratory
	DIG016	Peritonitis and intra-abdominal abscess	A5485	Gonococcal peritonitis	peritonitis and intra-abdominal abscess	0	1	agnostic	Gastrointestinal
	INF002	Septicemia	A5486	Gonococcal sepsis	septicemia	0	1	agnostic	Infections
	INF010	Sexually transmitted infections (excluding HIV and hepatitis)	A5489	Other gonococcal infections	sexually transmitted infections (excluding hiv and hepatitis)	0	1	agnostic	Infections
	INF010	Sexually transmitted infections (excluding HIV and hepatitis)	A549	Gonococcal infection, unspecified	sexually transmitted infections (excluding hiv and hepatitis)	0	1	agnostic	Infections
	INF010	Sexually transmitted infections (excluding HIV and hepatitis)	A55	Chlamydial lymphogranuloma (venereum)	sexually transmitted infections (excluding hiv and hepatitis)	0	1	agnostic	Infections
	INF010	Sexually transmitted infections (excluding HIV and hepatitis)	A5600	Chlamydial infection of lower genitourinary tract, unspecified	sexually transmitted infections (excluding hiv and hepatitis)	0	1	agnostic	Infections
	GEN004	Urinary tract infections	A5601	Chlamydial cystitis and urethritis	urinary tract infections	0	1	agnostic	Genito-urinary
	GEN018	Inflammatory diseases of female pelvic organs	A5602	Chlamydial vulvovaginitis	inflammatory conditions of male genital organs	0	1	agnostic	Genito-urinary
	INF010	Sexually transmitted infections (excluding HIV and hepatitis)	A5609	Other chlamydial infection of lower genitourinary tract	sexually transmitted infections (excluding hiv and hepatitis)	0	1	agnostic	Infections
	GEN018	Inflammatory diseases of female pelvic organs	A5611	Chlamydial female pelvic inflammatory disease	inflammatory conditions of male genital organs	0	1	agnostic	Genito-urinary
	INF010	Sexually transmitted infections (excluding HIV and hepatitis)	A5619	Other chlamydial genitourinary infection	sexually transmitted infections (excluding hiv and hepatitis)	0	1	agnostic	Infections
	INF010	Sexually transmitted infections (excluding HIV and hepatitis)	A562	Chlamydial infection of genitourinary tract, unspecified	sexually transmitted infections (excluding hiv and hepatitis)	0	1	agnostic	Infections
	DIG015	Anal and rectal conditions	A563	Chlamydial infection of anus and rectum	anal and rectal conditions	0	1	agnostic	Gastrointestinal
	INF010	Sexually transmitted infections (excluding HIV and hepatitis)	A564	Chlamydial infection of pharynx	other specified upper respiratory infections	0	1	agnostic	Respiratory
	INF010	Sexually transmitted infections (excluding HIV and hepatitis)	A568	Sexually transmitted chlamydial infection of other sites	sexually transmitted infections (excluding hiv and hepatitis)	0	1	agnostic	Infections
	INF010	Sexually transmitted infections (excluding HIV and hepatitis)	A57	Chancroid	sexually transmitted infections (excluding hiv and hepatitis)	0	1	agnostic	Infections
	INF010	Sexually transmitted infections (excluding HIV and hepatitis)	A58	Granuloma inguinale	sexually transmitted infections (excluding hiv and hepatitis)	0	1	agnostic	Infections
	INF009	Parasitic, other specified and unspecified infections	A5900	Urogenital trichomoniasis, unspecified	urinary tract infections	0	1	agnostic	Genito-urinary
	GEN018	Inflammatory diseases of female pelvic organs	A5901	Trichomonal vulvovaginitis	inflammatory conditions of male genital organs	0	1	agnostic	Genito-urinary
	GEN013	Inflammatory conditions of male genital organs	A5902	Trichomonal prostatitis	inflammatory conditions of male genital organs	0	1	agnostic	Genito-urinary
	GEN004	Urinary tract infections	A5903	Trichomonal cystitis and urethritis	inflammatory conditions of male genital organs	0	1	agnostic	Genito-urinary
	INF009	Parasitic, other specified and unspecified infections	A5909	Other urogenital trichomoniasis	inflammatory conditions of male genital organs	0	1	agnostic	Genito-urinary
	INF009	Parasitic, other specified and unspecified infections	A598	Trichomoniasis of other sites	inflammatory conditions of male genital organs	0	1	agnostic	Genito-urinary
	INF009	Parasitic, other specified and unspecified infections	A599	Trichomoniasis, unspecified	inflammatory conditions of male genital organs	0	1	agnostic	Genito-urinary
	INF008	Viral infection	A6000	Herpesviral infection of urogenital system, unspecified	inflammatory conditions of male genital organs	0	1	agnostic	Genito-urinary
	GEN013	Inflammatory conditions of male genital organs	A6001	Herpesviral infection of penis	inflammatory conditions of male genital organs	0	1	agnostic	Genito-urinary
	GEN013	Inflammatory conditions of male genital organs	A6002	Herpesviral infection of other male genital organs	inflammatory conditions of male genital organs	0	1	agnostic	Genito-urinary
	GEN018	Inflammatory diseases of female pelvic organs	A6003	Herpesviral cervicitis	inflammatory conditions of male genital organs	0	1	agnostic	Genito-urinary
	GEN018	Inflammatory diseases of female pelvic organs	A6004	Herpesviral vulvovaginitis	inflammatory conditions of male genital organs	0	1	agnostic	Genito-urinary
	INF008	Viral infection	A6009	Herpesviral infection of other urogenital tract	inflammatory conditions of male genital organs	0	1	agnostic	Genito-urinary
	DIG015	Anal and rectal conditions	A601	Herpesviral infection of perianal skin and rectum	anal and rectal conditions	0	1	agnostic	Gastrointestinal
	DIG015	Anal and rectal conditions	A609	Anogenital herpesviral infection, unspecified	anal and rectal conditions	0	1	agnostic	Gastrointestinal
	DIG015	Anal and rectal conditions	A630	Anogenital (venereal) warts	anal and rectal conditions	0	1	agnostic	Gastrointestinal
	INF010	Sexually transmitted infections (excluding HIV and hepatitis)	A638	Other specified predominantly sexually transmitted diseases	sexually transmitted infections (excluding hiv and hepatitis)	0	1	agnostic	Infections
	INF010	Sexually transmitted infections (excluding HIV and hepatitis)	A64	Unspecified sexually transmitted disease	sexually transmitted infections (excluding hiv and hepatitis)	0	1	agnostic	Infections
	INF009	Parasitic, other specified and unspecified infections	A65	Nonvenereal syphilis	parasitic disease	0	1	agnostic	Infections
	INF009	Parasitic, other specified and unspecified infections	A660	Initial lesions of yaws	parasitic disease	0	1	agnostic	Infections
	INF009	Parasitic, other specified and unspecified infections	A661	Multiple papillomata and wet crab yaws	parasitic disease	0	1	agnostic	Infections
	INF009	Parasitic, other specified and unspecified infections	A662	Other early skin lesions of yaws	parasitic disease	0	1	agnostic	Infections
	INF009	Parasitic, other specified and unspecified infections	A663	Hyperkeratosis of yaws	parasitic disease	0	1	agnostic	Infections
	INF009	Parasitic, other specified and unspecified infections	A664	Gummata and ulcers of yaws	parasitic disease	0	1	agnostic	Infections
	INF009	Parasitic, other specified and unspecified infections	A665	Gangosa	parasitic disease	0	1	agnostic	Infections
	INF009	Parasitic, other specified and unspecified infections	A666	Bone and joint lesions of yaws	parasitic disease	0	1	agnostic	Infections
	INF009	Parasitic, other specified and unspecified infections	A667	Other manifestations of yaws	parasitic disease	0	1	agnostic	Infections
	INF009	Parasitic, other specified and unspecified infections	A668	Latent yaws	parasitic disease	0	1	agnostic	Infections
	INF009	Parasitic, other specified and unspecified infections	A669	Yaws, unspecified	parasitic disease	0	1	agnostic	Infections
	INF009	Parasitic, other specified and unspecified infections	A670	Primary lesions of pinta	parasitic disease	0	1	agnostic	Infections
	INF009	Parasitic, other specified and unspecified infections	A671	Intermediate lesions of pinta	parasitic disease	0	1	agnostic	Infections
	INF009	Parasitic, other specified and unspecified infections	A672	Late lesions of pinta	parasitic disease	0	1	agnostic	Infections
	INF009	Parasitic, other specified and unspecified infections	A673	Mixed lesions of pinta	parasitic disease	0	1	agnostic	Infections
	INF009	Parasitic, other specified and unspecified infections	A679	Pinta, unspecified	parasitic disease	0	1	agnostic	Infections
	INF009	Parasitic, other specified and unspecified infections	A680	Louse-borne relapsing fever	parasitic disease	0	1	agnostic	Infections
	INF009	Parasitic, other specified and unspecified infections	A681	Tick-borne relapsing fever	parasitic disease	0	1	agnostic	Infections
	INF009	Parasitic, other specified and unspecified infections	A689	Relapsing fever, unspecified	parasitic disease	0	1	agnostic	Infections
	DIG003	Diseases of mouth; excluding dental	A690	Necrotizing ulcerative stomatitis	diseases of mouth; excluding dental	0	1	agnostic	Dental
	INF009	Parasitic, other specified and unspecified infections	A691	Other Vincent's infections	parasitic disease	0	1	agnostic	Infections
	INF009	Parasitic, other specified and unspecified infections	A6920	Lyme disease, unspecified	parasitic disease	0	1	agnostic	Infections
	INF009	Parasitic, other specified and unspecified infections	A6921	Meningitis due to Lyme disease	meningitis	0	1	agnostic	Infections
	INF009	Parasitic, other specified and unspecified infections	A6922	Other neurologic disorders in Lyme disease	parasitic disease	0	1	agnostic	Infections
	INF009	Parasitic, other specified and unspecified infections	A6923	Arthritis due to Lyme disease	infectious arthritis	0	1	agnostic	Musculoskeletal
	INF009	Parasitic, other specified and unspecified infections	A6929	Other conditions associated with Lyme disease	parasitic disease	0	1	agnostic	Infections
	INF009	Parasitic, other specified and unspecified infections	A698	Other specified spirochetal infections	parasitic disease	0	1	agnostic	Infections
	INF009	Parasitic, other specified and unspecified infections	A699	Spirochetal infection, unspecified	parasitic disease	0	1	agnostic	Infections
	INF003	Bacterial infections	A70	Chlamydia psittaci infections	bacterial infections	0	1	agnostic	Infections
	EYE012	Other specified eye disorders	A710	Initial stage of trachoma	other specified eye disorders	0	1	agnostic	Ophthalmological
	EYE012	Other specified eye disorders	A711	Active stage of trachoma	other specified eye disorders	0	1	agnostic	Ophthalmological
	EYE012	Other specified eye disorders	A719	Trachoma, unspecified	other specified eye disorders	0	1	agnostic	Ophthalmological
	EYE001	Cornea and external disease	A740	Chlamydial conjunctivitis	cornea and external disease	0	1	agnostic	Ophthalmological
	DIG016	Peritonitis and intra-abdominal abscess	A7481	Chlamydial peritonitis	peritonitis and intra-abdominal abscess	0	1	agnostic	Gastrointestinal
	INF003	Bacterial infections	A7489	Other chlamydial diseases	bacterial infections	0	1	agnostic	Infections
	INF003	Bacterial infections	A749	Chlamydial infection, unspecified	bacterial infections	0	1	agnostic	Infections
	INF009	Parasitic, other specified and unspecified infections	A750	Epidemic louse-borne typhus fever due to Rickettsia prowazekii	parasitic disease	0	1	agnostic	Infections
	INF009	Parasitic, other specified and unspecified infections	A751	Recrudescent typhus [Brill's disease]	parasitic disease	0	1	agnostic	Infections
	INF009	Parasitic, other specified and unspecified infections	A752	Typhus fever due to Rickettsia typhi	parasitic disease	0	1	agnostic	Infections
	INF009	Parasitic, other specified and unspecified infections	A753	Typhus fever due to Rickettsia tsutsugamushi	parasitic disease	0	1	agnostic	Infections
	INF009	Parasitic, other specified and unspecified infections	A759	Typhus fever, unspecified	parasitic disease	0	1	agnostic	Infections
	INF009	Parasitic, other specified and unspecified infections	A770	Spotted fever due to Rickettsia rickettsii	parasitic disease	0	1	agnostic	Infections
	INF009	Parasitic, other specified and unspecified infections	A771	Spotted fever due to Rickettsia conorii	parasitic disease	0	1	agnostic	Infections
	INF009	Parasitic, other specified and unspecified infections	A772	Spotted fever due to Rickettsia siberica	parasitic disease	0	1	agnostic	Infections
	INF009	Parasitic, other specified and unspecified infections	A773	Spotted fever due to Rickettsia australis	parasitic disease	0	1	agnostic	Infections
	INF009	Parasitic, other specified and unspecified infections	A7740	Ehrlichiosis, unspecified	parasitic disease	0	1	agnostic	Infections
	INF009	Parasitic, other specified and unspecified infections	A7741	Ehrlichiosis chafeensis [E. chafeensis]	parasitic disease	0	1	agnostic	Infections
	INF009	Parasitic, other specified and unspecified infections	A7749	Other ehrlichiosis	parasitic disease	0	1	agnostic	Infections
	INF009	Parasitic, other specified and unspecified infections	A778	Other spotted fevers	parasitic disease	0	1	agnostic	Infections
	INF009	Parasitic, other specified and unspecified infections	A779	Spotted fever, unspecified	parasitic disease	0	1	agnostic	Infections
	INF003	Bacterial infections	A78	Q fever	bacterial infections	0	1	agnostic	Infections
	INF009	Parasitic, other specified and unspecified infections	A790	Trench fever	parasitic disease	0	1	agnostic	Infections
	INF009	Parasitic, other specified and unspecified infections	A791	Rickettsialpox due to Rickettsia akari	parasitic disease	0	1	agnostic	Infections
	INF009	Parasitic, other specified and unspecified infections	A7981	Rickettsiosis due to Ehrlichia sennetsu	parasitic disease	0	1	agnostic	Infections
	INF009	Parasitic, other specified and unspecified infections	A7989	Other specified rickettsioses	parasitic disease	0	1	agnostic	Infections
	INF009	Parasitic, other specified and unspecified infections	A799	Rickettsiosis, unspecified	parasitic disease	0	1	agnostic	Infections
	INF008	Viral infection	A800	Acute paralytic poliomyelitis, vaccine-associated	other specified cns infection and poliomyelitis	0	1	agnostic	Infections
	INF008	Viral infection	A801	Acute paralytic poliomyelitis, wild virus, imported	other specified cns infection and poliomyelitis	0	1	agnostic	Infections
	INF008	Viral infection	A802	Acute paralytic poliomyelitis, wild virus, indigenous	other specified cns infection and poliomyelitis	0	1	agnostic	Infections
	INF008	Viral infection	A8030	Acute paralytic poliomyelitis, unspecified	other specified cns infection and poliomyelitis	0	1	agnostic	Infections
	INF008	Viral infection	A8039	Other acute paralytic poliomyelitis	other specified cns infection and poliomyelitis	0	1	agnostic	Infections
	INF008	Viral infection	A804	Acute nonparalytic poliomyelitis	other specified cns infection and poliomyelitis	0	1	agnostic	Infections
	INF008	Viral infection	A809	Acute poliomyelitis, unspecified	other specified cns infection and poliomyelitis	0	1	agnostic	Infections
	INF008	Viral infection	A8100	Creutzfeldt-Jakob disease, unspecified	other specified cns infection and poliomyelitis	0	1	agnostic	Infections
	INF008	Viral infection	A8101	Variant Creutzfeldt-Jakob disease	other specified cns infection and poliomyelitis	0	1	agnostic	Infections
	INF008	Viral infection	A8109	Other Creutzfeldt-Jakob disease	other specified cns infection and poliomyelitis	0	1	agnostic	Infections
	INF008	Viral infection	A811	Subacute sclerosing panencephalitis	encephalopathy	0	1	agnostic	Neurodevelopment
	INF008	Viral infection	A812	Progressive multifocal leukoencephalopathy	other specified cns infection and poliomyelitis	0	1	agnostic	Infections
	INF008	Viral infection	A8181	Kuru	other specified cns infection and poliomyelitis	0	1	agnostic	Infections
	INF008	Viral infection	A8182	Gerstmann-Straussler-Scheinker syndrome	other specified cns infection and poliomyelitis	0	1	agnostic	Infections
	INF008	Viral infection	A8183	Fatal familial insomnia	other specified cns infection and poliomyelitis	0	1	agnostic	Infections
	INF008	Viral infection	A8189	Other atypical virus infections of central nervous system	other specified cns infection and poliomyelitis	0	1	agnostic	Infections
	INF008	Viral infection	A819	Atypical virus infection of central nervous system, unspecified	other specified cns infection and poliomyelitis	0	1	agnostic	Infections
	INF008	Viral infection	A820	Sylvatic rabies	other specified cns infection and poliomyelitis	0	1	agnostic	Infections
	INF008	Viral infection	A821	Urban rabies	other specified cns infection and poliomyelitis	0	1	agnostic	Infections
	INF008	Viral infection	A829	Rabies, unspecified	other specified cns infection and poliomyelitis	0	1	agnostic	Infections
			A83	Mosquito-borne viral encephalitis	encephalopathy	0	1	agnostic	Neurodevelopment
	INF008	Viral infection	A830	Japanese encephalitis	encephalopathy	0	1	agnostic	Neurodevelopment
	INF008	Viral infection	A831	Western equine encephalitis	encephalitis	0	1	agnostic	Infections
	INF008	Viral infection	A832	Eastern equine encephalitis	encephalitis	0	1	agnostic	Infections
	INF008	Viral infection	A833	St Louis encephalitis	encephalitis	0	1	agnostic	Infections
	INF008	Viral infection	A834	Australian encephalitis	encephalopathy	0	1	agnostic	Neurodevelopment
	INF008	Viral infection	A835	California encephalitis	encephalopathy	0	1	agnostic	Neurodevelopment
	INF008	Viral infection	A836	Rocio virus disease	encephalitis	0	1	agnostic	Infections
	INF008	Viral infection	A838	Other mosquito-borne viral encephalitis	encephalopathy	0	1	agnostic	Neurodevelopment
	INF008	Viral infection	A839	Mosquito-borne viral encephalitis, unspecified	encephalopathy	0	1	agnostic	Neurodevelopment
			A84	Tick-borne viral encephalitis	encephalopathy	0	1	agnostic	Neurodevelopment
	INF008	Viral infection	A840	Far Eastern tick-borne encephalitis [Russian spring-summer encephalitis]	encephalopathy	0	1	agnostic	Neurodevelopment
	INF008	Viral infection	A841	Central European tick-borne encephalitis	encephalopathy	0	1	agnostic	Neurodevelopment
	INF008	Viral infection	A848	Other tick-borne viral encephalitis	encephalopathy	0	1	agnostic	Neurodevelopment
	INF008	Viral infection	A8481	Powassan virus disease	encephalitis	0	1	agnostic	Infections
	INF008	Viral infection	A8489	Other tick-borne viral encephalitis	encephalitis	0	1	agnostic	Infections
	INF008	Viral infection	A849	Tick-borne viral encephalitis, unspecified	encephalopathy	0	1	agnostic	Neurodevelopment
			A85	Other viral encephalitis, not elsewhere classified	encephalopathy	0	1	agnostic	Neurodevelopment
	INF008	Viral infection	A850	Enteroviral encephalitis	encephalopathy	0	1	agnostic	Neurodevelopment
	INF008	Viral infection	A851	Adenoviral encephalitis	encephalopathy	0	1	agnostic	Neurodevelopment
	INF008	Viral infection	A852	Arthropod-borne viral encephalitis, unspecified	encephalitis	0	1	agnostic	Infections
	INF008	Viral infection	A858	Other specified viral encephalitis	encephalopathy	0	1	agnostic	Neurodevelopment
	INF008	Viral infection	A86	Unspecified viral encephalitis	encephalopathy	0	1	agnostic	Neurodevelopment
	INF008	Viral infection	A870	Enteroviral meningitis	meningitis	0	1	agnostic	Infections
	INF008	Viral infection	A871	Adenoviral meningitis	meningitis	0	1	agnostic	Infections
	INF008	Viral infection	A872	Lymphocytic choriomeningitis	meningitis	0	1	agnostic	Infections
	INF008	Viral infection	A878	Other viral meningitis	meningitis	0	1	agnostic	Infections
	INF008	Viral infection	A879	Viral meningitis, unspecified	meningitis	0	1	agnostic	Infections
	INF008	Viral infection	A880	Enteroviral exanthematous fever [Boston exanthem]	other specified cns infection and poliomyelitis	0	1	agnostic	Infections
	INF008	Viral infection	A881	Epidemic vertigo	other specified cns infection and poliomyelitis	0	1	agnostic	Infections
	INF008	Viral infection	A888	Other specified viral infections of central nervous system	other specified cns infection and poliomyelitis	0	1	agnostic	Infections
	INF008	Viral infection	A89	Unspecified viral infection of central nervous system	other specified cns infection and poliomyelitis	0	1	agnostic	Infections
	INF008	Viral infection	A90	Dengue fever [classical dengue]	viral infection	0	1	agnostic	Infections
	INF008	Viral infection	A91	Dengue hemorrhagic fever	viral infection	0	1	agnostic	Infections
	INF008	Viral infection	A920	Chikungunya virus disease	viral infection	0	1	agnostic	Infections
	INF008	Viral infection	A921	O'nyong-nyong fever	viral infection	0	1	agnostic	Infections
	INF008	Viral infection	A922	Venezuelan equine fever	encephalitis	0	1	agnostic	Infections
	INF008	Viral infection	A9230	West Nile virus infection, unspecified	viral infection	0	1	agnostic	Infections
	INF008	Viral infection	A9231	West Nile virus infection with encephalitis	encephalitis	0	1	agnostic	Infections
	INF008	Viral infection	A9232	West Nile virus infection with other neurologic manifestation	viral infection	0	1	agnostic	Infections
	INF008	Viral infection	A9239	West Nile virus infection with other complications	viral infection	0	1	agnostic	Infections
	INF008	Viral infection	A924	Rift Valley fever	viral infection	0	1	agnostic	Infections
	INF008	Viral infection	A925	Zika virus disease	viral infection	0	1	agnostic	Infections
	INF008	Viral infection	A928	Other specified mosquito-borne viral fevers	viral infection	0	1	agnostic	Infections
	INF008	Viral infection	A929	Mosquito-borne viral fever, unspecified	viral infection	0	1	agnostic	Infections
	INF008	Viral infection	A930	Oropouche virus disease	viral infection	0	1	agnostic	Infections
	INF008	Viral infection	A931	Sandfly fever	viral infection	0	1	agnostic	Infections
	INF008	Viral infection	A932	Colorado tick fever	viral infection	0	1	agnostic	Infections
	INF008	Viral infection	A938	Other specified arthropod-borne viral fevers	viral infection	0	1	agnostic	Infections
	INF008	Viral infection	A94	Unspecified arthropod-borne viral fever	viral infection	0	1	agnostic	Infections
	INF008	Viral infection	A950	Sylvatic yellow fever	viral infection	0	1	agnostic	Infections
	INF008	Viral infection	A951	Urban yellow fever	viral infection	0	1	agnostic	Infections
	INF008	Viral infection	A959	Yellow fever, unspecified	viral infection	0	1	agnostic	Infections
	INF008	Viral infection	A960	Junin hemorrhagic fever	viral infection	0	1	agnostic	Infections
	INF008	Viral infection	A961	Machupo hemorrhagic fever	viral infection	0	1	agnostic	Infections
	INF008	Viral infection	A962	Lassa fever	viral infection	0	1	agnostic	Infections
	INF008	Viral infection	A968	Other arenaviral hemorrhagic fevers	viral infection	0	1	agnostic	Infections
	INF008	Viral infection	A969	Arenaviral hemorrhagic fever, unspecified	viral infection	0	1	agnostic	Infections
	INF008	Viral infection	A980	Crimean-Congo hemorrhagic fever	viral infection	0	1	agnostic	Infections
	INF008	Viral infection	A981	Omsk hemorrhagic fever	viral infection	0	1	agnostic	Infections
	INF008	Viral infection	A982	Kyasanur Forest disease	viral infection	0	1	agnostic	Infections
	INF008	Viral infection	A983	Marburg virus disease	viral infection	0	1	agnostic	Infections
	INF008	Viral infection	A984	Ebola virus disease	viral infection	0	1	agnostic	Infections
	INF008	Viral infection	A985	Hemorrhagic fever with renal syndrome	viral infection	0	1	agnostic	Infections
	INF008	Viral infection	A988	Other specified viral hemorrhagic fevers	viral infection	0	1	agnostic	Infections
	INF008	Viral infection	A99	Unspecified viral hemorrhagic fever	viral infection	0	1	agnostic	Infections
	INF008	Viral infection	B000	Eczema herpeticum	other specified and unspecified skin disorders	0	1	agnostic	Dermatology
Certain Infectious and Parasitic Diseases	INF008	Viral infection	B001	Herpesviral vesicular dermatitis	other specified and unspecified skin disorders	0	1	agnostic	Dermatology
	DIG003	Diseases of mouth; excluding dental	B002	Herpesviral gingivostomatitis and pharyngotonsillitis	diseases of mouth; excluding dental	0	1	agnostic	Dental
	INF008	Viral infection	B003	Herpesviral meningitis	meningitis	0	1	agnostic	Infections
	INF008	Viral infection	B004	Herpesviral encephalitis	encephalopathy	0	1	agnostic	Neurodevelopment
	EYE012	Other specified eye disorders	B0050	Herpesviral ocular disease, unspecified	other specified eye disorders	0	1	agnostic	Ophthalmological
	EYE012	Other specified eye disorders	B0051	Herpesviral iridocyclitis	other specified eye disorders	0	1	agnostic	Ophthalmological
	EYE001	Cornea and external disease	B0052	Herpesviral keratitis	cornea and external disease	0	1	agnostic	Ophthalmological
	EYE001	Cornea and external disease	B0053	Herpesviral conjunctivitis	cornea and external disease	0	1	agnostic	Ophthalmological
	EYE012	Other specified eye disorders	B0059	Other herpesviral disease of eye	other specified eye disorders	0	1	agnostic	Ophthalmological
	INF002	Septicemia	B007	Disseminated herpesviral disease	septicemia	0	1	agnostic	Infections
	INF007	Hepatitis	B0081	Herpesviral hepatitis	hepatitis	0	1	agnostic	Gastrointestinal
	INF008	Viral infection	B0082	Herpes simplex myelitis	viral infection	0	1	agnostic	Infections
	INF008	Viral infection	B0089	Other herpesviral infection	viral infection	0	1	agnostic	Infections
	INF008	Viral infection	B009	Herpesviral infection, unspecified	viral infection	0	1	agnostic	Infections
	INF008	Viral infection	B010	Varicella meningitis	meningitis	0	1	agnostic	Infections
			B011	Varicella encephalitis, myelitis and encephalomyelitis	encephalopathy	0	1	agnostic	Neurodevelopment
	INF008	Viral infection	B0111	Varicella encephalitis and encephalomyelitis	encephalitis	0	1	agnostic	Infections
	INF008	Viral infection	B0112	Varicella myelitis	viral infection	0	1	agnostic	Infections
	INF008	Viral infection	B012	Varicella pneumonia	pneumonia	0	1	clinician	Respiratory
	EYE001	Cornea and external disease	B0181	Varicella keratitis	cornea and external disease	0	1	agnostic	Ophthalmological
	INF008	Viral infection	B0189	Other varicella complications	viral infection	0	1	agnostic	Infections
	INF008	Viral infection	B019	Varicella without complication	viral infection	0	1	agnostic	Infections
	INF008	Viral infection	B020	Zoster encephalitis	encephalopathy	0	1	agnostic	Neurodevelopment
	INF008	Viral infection	B021	Zoster meningitis	meningitis	0	1	agnostic	Infections
	INF008	Viral infection	B0221	Postherpetic geniculate ganglionitis	nerve and nerve root disorders	0	1	agnostic	Neurodevelopment
	INF008	Viral infection	B0222	Postherpetic trigeminal neuralgia	nerve and nerve root disorders	0	1	agnostic	Neurodevelopment
	INF008	Viral infection	B0223	Postherpetic polyneuropathy	polyneuropathies	0	1	agnostic	Neurodevelopment
	INF008	Viral infection	B0224	Postherpetic myelitis	viral infection	0	1	agnostic	Infections
	INF008	Viral infection	B0229	Other postherpetic nervous system involvement	viral infection	0	1	agnostic	Infections
	EYE012	Other specified eye disorders	B0230	Zoster ocular disease, unspecified	other specified eye disorders	0	1	agnostic	Ophthalmological
	EYE001	Cornea and external disease	B0231	Zoster conjunctivitis	cornea and external disease	0	1	agnostic	Ophthalmological
	EYE012	Other specified eye disorders	B0232	Zoster iridocyclitis	other specified eye disorders	0	1	agnostic	Ophthalmological
	EYE001	Cornea and external disease	B0233	Zoster keratitis	cornea and external disease	0	1	agnostic	Ophthalmological
	EYE001	Cornea and external disease	B0234	Zoster scleritis	cornea and external disease	0	1	agnostic	Ophthalmological
	EYE012	Other specified eye disorders	B0239	Other herpes zoster eye disease	other specified eye disorders	0	1	agnostic	Ophthalmological
	INF008	Viral infection	B027	Disseminated zoster	viral infection	0	1	agnostic	Infections
	INF008	Viral infection	B028	Zoster with other complications	viral infection	0	1	agnostic	Infections
	INF008	Viral infection	B029	Zoster without complications	viral infection	0	1	agnostic	Infections
	INF008	Viral infection	B03	Smallpox	viral infection	0	1	agnostic	Infections
	INF008	Viral infection	B04	Monkeypox	viral infection	0	1	agnostic	Infections
	INF008	Viral infection	B050	Measles complicated by encephalitis	encephalopathy	0	1	agnostic	Neurodevelopment
	INF008	Viral infection	B051	Measles complicated by meningitis	meningitis	0	1	agnostic	Infections
	INF008	Viral infection	B052	Measles complicated by pneumonia	pneumonia	0	1	clinician	Respiratory
	EAR001	Otitis media	B053	Measles complicated by otitis media	otitis media	0	1	agnostic	Otolaryngology
	INF008	Viral infection	B054	Measles with intestinal complications	viral infection	0	1	agnostic	Infections
	EYE001	Cornea and external disease	B0581	Measles keratitis and keratoconjunctivitis	cornea and external disease	0	1	agnostic	Ophthalmological
	INF008	Viral infection	B0589	Other measles complications	viral infection	0	1	agnostic	Infections
	INF008	Viral infection	B059	Measles without complication	viral infection	0	1	agnostic	Infections
	INF008	Viral infection	B0600	Rubella with neurological complication, unspecified	viral infection	0	1	agnostic	Infections
	INF008	Viral infection	B0601	Rubella encephalitis	encephalitis	0	1	agnostic	Infections
	INF008	Viral infection	B0602	Rubella meningitis	meningitis	0	1	agnostic	Infections
	INF008	Viral infection	B0609	Other neurological complications of rubella	viral infection	0	1	agnostic	Infections
	INF008	Viral infection	B0681	Rubella pneumonia	pneumonia	0	1	clinician	Respiratory
	INF008	Viral infection	B0682	Rubella arthritis	infectious arthritis	0	1	agnostic	Musculoskeletal
	INF008	Viral infection	B0689	Other rubella complications	viral infection	0	1	agnostic	Infections
	INF008	Viral infection	B069	Rubella without complication	viral infection	0	1	agnostic	Infections
	INF008	Viral infection	B070	Plantar wart	viral infection	0	1	agnostic	Infections
	INF008	Viral infection	B078	Other viral warts	viral infection	0	1	agnostic	Infections
	INF008	Viral infection	B079	Viral wart, unspecified	viral infection	0	1	agnostic	Infections
	INF008	Viral infection	B08010	Cowpox	viral infection	0	1	agnostic	Infections
	INF008	Viral infection	B08011	Vaccinia not from vaccine	viral infection	0	1	agnostic	Infections
	INF008	Viral infection	B0802	Orf virus disease	viral infection	0	1	agnostic	Infections
	INF008	Viral infection	B0803	Pseudocowpox [milker's node]	viral infection	0	1	agnostic	Infections
	INF008	Viral infection	B0804	Paravaccinia, unspecified	viral infection	0	1	agnostic	Infections
	INF008	Viral infection	B0809	Other orthopoxvirus infections	viral infection	0	1	agnostic	Infections
	INF008	Viral infection	B081	Molluscum contagiosum	viral infection	0	1	agnostic	Infections
	INF008	Viral infection	B0820	Exanthema subitum [sixth disease], unspecified	viral infection	0	1	agnostic	Infections
	INF008	Viral infection	B0821	Exanthema subitum [sixth disease] due to human herpesvirus 6	viral infection	0	1	agnostic	Infections
	INF008	Viral infection	B0822	Exanthema subitum [sixth disease] due to human herpesvirus 7	viral infection	0	1	agnostic	Infections
	INF008	Viral infection	B083	Erythema infectiosum [fifth disease]	viral infection	0	1	agnostic	Infections
	DIG003	Diseases of mouth; excluding dental	B084	Enteroviral vesicular stomatitis with exanthem	diseases of mouth; excluding dental	0	1	agnostic	Dental
	INF008	Viral infection	B085	Enteroviral vesicular pharyngitis	other specified upper respiratory infections	0	1	agnostic	Respiratory
	INF008	Viral infection	B0860	Parapoxvirus infection, unspecified	viral infection	0	1	agnostic	Infections
	DIG003	Diseases of mouth; excluding dental	B0861	Bovine stomatitis	diseases of mouth; excluding dental	0	1	agnostic	Dental
	INF008	Viral infection	B0862	Sealpox	viral infection	0	1	agnostic	Infections
	INF008	Viral infection	B0869	Other parapoxvirus infections	viral infection	0	1	agnostic	Infections
	INF008	Viral infection	B0870	Yatapoxvirus infection, unspecified	viral infection	0	1	agnostic	Infections
	INF008	Viral infection	B0871	Tanapox virus disease	viral infection	0	1	agnostic	Infections
	INF008	Viral infection	B0872	Yaba pox virus disease	viral infection	0	1	agnostic	Infections
	INF008	Viral infection	B0879	Other yatapoxvirus infections	viral infection	0	1	agnostic	Infections
	INF008	Viral infection	B088	Other specified viral infections characterized by skin and mucous membrane lesions	viral infection	0	1	agnostic	Infections
Certain Infectious and Parasitic Diseases	INF008	Viral infection	B09	Unspecified viral infection characterized by skin and mucous membrane lesions	viral infection	0	1	agnostic	Infections
	INF008	Viral infection	B1001	Human herpesvirus 6 encephalitis	encephalitis	0	1	agnostic	Infections
	INF008	Viral infection	B1009	Other human herpesvirus encephalitis	encephalitis	0	1	agnostic	Infections
	INF008	Viral infection	B1081	Human herpesvirus 6 infection	viral infection	0	1	agnostic	Infections
	INF008	Viral infection	B1082	Human herpesvirus 7 infection	viral infection	0	1	agnostic	Infections
	INF008	Viral infection	B1089	Other human herpesvirus infection	viral infection	0	1	agnostic	Infections
	INF007	Hepatitis	B150	Hepatitis A with hepatic coma	coma	1	0	clinician	Neurodevelopment
	INF007	Hepatitis	B159	Hepatitis A without hepatic coma	hepatitis	0	1	agnostic	Gastrointestinal
	INF007	Hepatitis	B160	Acute hepatitis B with delta-agent with hepatic coma	coma	1	0	clinician	Neurodevelopment
	INF007	Hepatitis	B161	Acute hepatitis B with delta-agent without hepatic coma	hepatitis	0	1	agnostic	Gastrointestinal
	INF007	Hepatitis	B162	Acute hepatitis B without delta-agent with hepatic coma	coma	1	0	clinician	Neurodevelopment
	INF007	Hepatitis	B169	Acute hepatitis B without delta-agent and without hepatic coma	hepatitis	0	1	agnostic	Gastrointestinal
	INF007	Hepatitis	B170	Acute delta-(super) infection of hepatitis B carrier	hepatitis	0	1	agnostic	Gastrointestinal
	INF007	Hepatitis	B1710	Acute hepatitis C without hepatic coma	hepatitis	0	1	agnostic	Gastrointestinal
	INF007	Hepatitis	B1711	Acute hepatitis C with hepatic coma	coma	1	0	clinician	Neurodevelopment
	INF007	Hepatitis	B172	Acute hepatitis E	hepatitis	0	1	agnostic	Gastrointestinal
	INF007	Hepatitis	B178	Other specified acute viral hepatitis	hepatitis	0	1	agnostic	Gastrointestinal
	INF007	Hepatitis	B179	Acute viral hepatitis, unspecified	hepatitis	0	1	agnostic	Gastrointestinal
Certain Infectious and Parasitic Diseases	INF007	Hepatitis	B180	Chronic viral hepatitis B with delta-agent	hepatitis	0	1	agnostic	Gastrointestinal
Certain Infectious and Parasitic Diseases	INF007	Hepatitis	B181	Chronic viral hepatitis B without delta-agent	hepatitis	0	1	agnostic	Gastrointestinal
Certain Infectious and Parasitic Diseases	INF007	Hepatitis	B182	Chronic viral hepatitis C	hepatitis	0	1	agnostic	Gastrointestinal
Certain Infectious and Parasitic Diseases	INF007	Hepatitis	B188	Other chronic viral hepatitis	hepatitis	0	1	agnostic	Gastrointestinal
Certain Infectious and Parasitic Diseases	INF007	Hepatitis	B189	Chronic viral hepatitis, unspecified	hepatitis	0	1	agnostic	Gastrointestinal
	INF007	Hepatitis	B190	Unspecified viral hepatitis with hepatic coma	hepatitis	0	1	agnostic	Gastrointestinal
	INF007	Hepatitis	B1910	Unspecified viral hepatitis B without hepatic coma	hepatitis	0	1	agnostic	Gastrointestinal
	INF007	Hepatitis	B1911	Unspecified viral hepatitis B with hepatic coma	coma	1	0	clinician	Neurodevelopment
	INF007	Hepatitis	B1920	Unspecified viral hepatitis C without hepatic coma	hepatitis	0	1	agnostic	Gastrointestinal
	INF007	Hepatitis	B1921	Unspecified viral hepatitis C with hepatic coma	coma	1	0	clinician	Neurodevelopment
	INF007	Hepatitis	B199	Unspecified viral hepatitis without hepatic coma	hepatitis	0	1	agnostic	Gastrointestinal
	INF006	HIV infection	B20	Human immunodeficiency virus [HIV] disease	hiv infection	0	1	agnostic	Infections
	INF008	Viral infection	B250	Cytomegaloviral pneumonitis	pneumonia	0	1	clinician	Respiratory
	INF007	Hepatitis	B251	Cytomegaloviral hepatitis	hepatitis	0	1	agnostic	Gastrointestinal
	DIG020	Pancreatic disorders (excluding diabetes)	B252	Cytomegaloviral pancreatitis	pancreatic disorders (excluding diabetes)	0	1	agnostic	Gastrointestinal
	INF008	Viral infection	B258	Other cytomegaloviral diseases	viral infection	0	1	agnostic	Infections
	INF008	Viral infection	B259	Cytomegaloviral disease, unspecified	viral infection	0	1	agnostic	Infections
	GEN013	Inflammatory conditions of male genital organs	B260	Mumps orchitis	inflammatory conditions of male genital organs	0	1	agnostic	Genito-urinary
	INF008	Viral infection	B261	Mumps meningitis	meningitis	0	1	agnostic	Infections
	INF008	Viral infection	B262	Mumps encephalitis	encephalopathy	0	1	agnostic	Neurodevelopment
	DIG020	Pancreatic disorders (excluding diabetes)	B263	Mumps pancreatitis	pancreatic disorders (excluding diabetes)	0	1	agnostic	Gastrointestinal
	INF007	Hepatitis	B2681	Mumps hepatitis	hepatitis	0	1	agnostic	Gastrointestinal
	CIR005	Myocarditis and cardiomyopathy	B2682	Mumps myocarditis	myocarditis and cardiomyopathy	0	1	agnostic	Cardiovascular
	GEN001	Nephritis; nephrosis; renal sclerosis	B2683	Mumps nephritis	nephritis and nephrosis	0	1	agnostic	Genito-urinary
	INF008	Viral infection	B2684	Mumps polyneuropathy	polyneuropathies	0	1	agnostic	Neurodevelopment
	INF008	Viral infection	B2685	Mumps arthritis	infectious arthritis	0	1	agnostic	Musculoskeletal
	INF008	Viral infection	B2689	Other mumps complications	viral infection	0	1	agnostic	Infections
	INF008	Viral infection	B269	Mumps without complication	viral infection	0	1	agnostic	Infections
	INF008	Viral infection	B2700	Gammaherpesviral mononucleosis without complication	viral infection	0	1	agnostic	Infections
	INF008	Viral infection	B2701	Gammaherpesviral mononucleosis with polyneuropathy	polyneuropathies	0	1	agnostic	Neurodevelopment
	INF008	Viral infection	B2702	Gammaherpesviral mononucleosis with meningitis	meningitis	0	1	agnostic	Infections
	INF008	Viral infection	B2709	Gammaherpesviral mononucleosis with other complications	viral infection	0	1	agnostic	Infections
	INF008	Viral infection	B2710	Cytomegaloviral mononucleosis without complications	viral infection	0	1	agnostic	Infections
	INF008	Viral infection	B2711	Cytomegaloviral mononucleosis with polyneuropathy	polyneuropathies	0	1	agnostic	Neurodevelopment
	INF008	Viral infection	B2712	Cytomegaloviral mononucleosis with meningitis	meningitis	0	1	agnostic	Infections
	INF008	Viral infection	B2719	Cytomegaloviral mononucleosis with other complication	viral infection	0	1	agnostic	Infections
	INF008	Viral infection	B2780	Other infectious mononucleosis without complication	viral infection	0	1	agnostic	Infections
	INF008	Viral infection	B2781	Other infectious mononucleosis with polyneuropathy	polyneuropathies	0	1	agnostic	Neurodevelopment
	INF008	Viral infection	B2782	Other infectious mononucleosis with meningitis	meningitis	0	1	agnostic	Infections
	INF008	Viral infection	B2789	Other infectious mononucleosis with other complication	viral infection	0	1	agnostic	Infections
	INF008	Viral infection	B2790	Infectious mononucleosis, unspecified without complication	viral infection	0	1	agnostic	Infections
	INF008	Viral infection	B2791	Infectious mononucleosis, unspecified with polyneuropathy	polyneuropathies	0	1	agnostic	Neurodevelopment
	INF008	Viral infection	B2792	Infectious mononucleosis, unspecified with meningitis	meningitis	0	1	agnostic	Infections
	INF008	Viral infection	B2799	Infectious mononucleosis, unspecified with other complication	viral infection	0	1	agnostic	Infections
	EYE001	Cornea and external disease	B300	Keratoconjunctivitis due to adenovirus	cornea and external disease	0	1	agnostic	Ophthalmological
	EYE001	Cornea and external disease	B301	Conjunctivitis due to adenovirus	cornea and external disease	0	1	agnostic	Ophthalmological
	EYE001	Cornea and external disease	B302	Viral pharyngoconjunctivitis	cornea and external disease	0	1	agnostic	Ophthalmological
	EYE001	Cornea and external disease	B303	Acute epidemic hemorrhagic conjunctivitis (enteroviral)	cornea and external disease	0	1	agnostic	Ophthalmological
	EYE001	Cornea and external disease	B308	Other viral conjunctivitis	cornea and external disease	0	1	agnostic	Ophthalmological
	EYE001	Cornea and external disease	B309	Viral conjunctivitis, unspecified	cornea and external disease	0	1	agnostic	Ophthalmological
Certain Infectious and Parasitic Diseases	INF008	Viral infection	B330	Epidemic myalgia	viral infection	0	1	agnostic	Infections
	INF008	Viral infection	B331	Ross River disease	viral infection	0	1	agnostic	Infections
Certain Infectious and Parasitic Diseases	CIR005	Myocarditis and cardiomyopathy	B3320	Viral carditis, unspecified	myocarditis and cardiomyopathy	0	1	agnostic	Cardiovascular
Certain Infectious and Parasitic Diseases	CIR004	Endocarditis and endocardial disease	B3321	Viral endocarditis	endocarditis	0	1	agnostic	Cardiovascular
Certain Infectious and Parasitic Diseases	CIR005	Myocarditis and cardiomyopathy	B3322	Viral myocarditis	myocarditis	0	1	clinician	Cardiovascular
Certain Infectious and Parasitic Diseases	CIR006	Pericarditis and pericardial disease	B3323	Viral pericarditis	pericarditis	0	1	clinician	Cardiovascular
Certain Infectious and Parasitic Diseases	CIR005	Myocarditis and cardiomyopathy	B3324	Viral cardiomyopathy	cardiomyopathy	0	1	clinician	Cardiovascular
	INF008	Viral infection	B333	Retrovirus infections, not elsewhere classified	viral infection	0	1	agnostic	Infections
	INF008	Viral infection	B334	Hantavirus (cardio)-pulmonary syndrome [HPS] [HCPS]	viral infection	0	1	agnostic	Infections
	INF008	Viral infection	B338	Other specified viral diseases	viral infection	0	1	agnostic	Infections
	INF008	Viral infection	B340	Adenovirus infection, unspecified	viral infection	0	1	agnostic	Infections
	INF008	Viral infection	B341	Enterovirus infection, unspecified	viral infection	0	1	agnostic	Infections
	INF008	Viral infection	B342	Coronavirus infection, unspecified	viral infection	0	1	agnostic	Infections
	INF008	Viral infection	B343	Parvovirus infection, unspecified	viral infection	0	1	agnostic	Infections
	INF008	Viral infection	B344	Papovavirus infection, unspecified	viral infection	0	1	agnostic	Infections
	INF008	Viral infection	B348	Other viral infections of unspecified site	viral infection	0	1	agnostic	Infections
	INF008	Viral infection	B349	Viral infection, unspecified	viral infection	0	1	agnostic	Infections
	INF004	Fungal infections	B350	Tinea barbae and tinea capitis	fungal infections	0	1	agnostic	Infections
	INF004	Fungal infections	B351	Tinea unguium	fungal infections	0	1	agnostic	Infections
	INF004	Fungal infections	B352	Tinea manuum	fungal infections	0	1	agnostic	Infections
	INF004	Fungal infections	B353	Tinea pedis	fungal infections	0	1	agnostic	Infections
	INF004	Fungal infections	B354	Tinea corporis	fungal infections	0	1	agnostic	Infections
	INF004	Fungal infections	B355	Tinea imbricata	fungal infections	0	1	agnostic	Infections
	INF004	Fungal infections	B356	Tinea cruris	fungal infections	0	1	agnostic	Infections
	INF004	Fungal infections	B358	Other dermatophytoses	fungal infections	0	1	agnostic	Infections
	INF004	Fungal infections	B359	Dermatophytosis, unspecified	fungal infections	0	1	agnostic	Infections
	INF004	Fungal infections	B360	Pityriasis versicolor	fungal infections	0	1	agnostic	Infections
	INF004	Fungal infections	B361	Tinea nigra	fungal infections	0	1	agnostic	Infections
	INF004	Fungal infections	B362	White piedra	fungal infections	0	1	agnostic	Infections
	INF004	Fungal infections	B363	Black piedra	fungal infections	0	1	agnostic	Infections
	INF004	Fungal infections	B368	Other specified superficial mycoses	fungal infections	0	1	agnostic	Infections
	INF004	Fungal infections	B369	Superficial mycosis, unspecified	fungal infections	0	1	agnostic	Infections
	DIG003	Diseases of mouth; excluding dental	B370	Candidal stomatitis	diseases of mouth; excluding dental	0	1	agnostic	Dental
	INF004	Fungal infections	B371	Pulmonary candidiasis	pneumonia	0	1	clinician	Respiratory
	INF004	Fungal infections	B372	Candidiasis of skin and nail	other specified and unspecified skin disorders	0	1	agnostic	Dermatology
	GEN018	Inflammatory diseases of female pelvic organs	B373	Candidiasis of vulva and vagina	other specified female genital disorders	0	1	agnostic	Gynecological
	GEN004	Urinary tract infections	B3741	Candidal cystitis and urethritis	urinary tract infections	0	1	agnostic	Genito-urinary
	GEN013	Inflammatory conditions of male genital organs	B3742	Candidal balanitis	inflammatory conditions of male genital organs	0	1	agnostic	Genito-urinary
	GEN004	Urinary tract infections	B3749	Other urogenital candidiasis	urinary tract infections	0	1	agnostic	Genito-urinary
	INF004	Fungal infections	B375	Candidal meningitis	meningitis	0	1	agnostic	Infections
	CIR004	Endocarditis and endocardial disease	B376	Candidal endocarditis	endocarditis	0	1	agnostic	Cardiovascular
	INF002	Septicemia	B377	Candidal sepsis	septicemia	0	1	agnostic	Infections
	DIG004	Esophageal disorders	B3781	Candidal esophagitis	esophageal disorders	0	1	agnostic	Gastrointestinal
	DIG001	Intestinal infection	B3782	Candidal enteritis	intestinal infection	0	1	agnostic	Gastrointestinal
	DIG003	Diseases of mouth; excluding dental	B3783	Candidal cheilitis	diseases of mouth; excluding dental	0	1	agnostic	Dental
	EAR006	Other specified and unspecified disorders of the ear	B3784	Candidal otitis externa	other specified and unspecified disorders of the ear	0	1	agnostic	Otolaryngology
	INF004	Fungal infections	B3789	Other sites of candidiasis	fungal infections	0	1	agnostic	Infections
	INF004	Fungal infections	B379	Candidiasis, unspecified	fungal infections	0	1	agnostic	Infections
	INF004	Fungal infections	B380	Acute pulmonary coccidioidomycosis	pneumonia	0	1	clinician	Respiratory
	INF004	Fungal infections	B381	Chronic pulmonary coccidioidomycosis	pneumonia	0	1	clinician	Respiratory
	INF004	Fungal infections	B382	Pulmonary coccidioidomycosis, unspecified	pneumonia	0	1	clinician	Respiratory
	INF004	Fungal infections	B383	Cutaneous coccidioidomycosis	other specified and unspecified skin disorders	0	1	agnostic	Dermatology
	INF004	Fungal infections	B384	Coccidioidomycosis meningitis	meningitis	0	1	agnostic	Infections
	INF004	Fungal infections	B387	Disseminated coccidioidomycosis	fungal infections	0	1	agnostic	Infections
	GEN013	Inflammatory conditions of male genital organs	B3881	Prostatic coccidioidomycosis	inflammatory conditions of male genital organs	0	1	agnostic	Genito-urinary
	INF004	Fungal infections	B3889	Other forms of coccidioidomycosis	fungal infections	0	1	agnostic	Infections
	INF004	Fungal infections	B389	Coccidioidomycosis, unspecified	fungal infections	0	1	agnostic	Infections
	INF004	Fungal infections	B390	Acute pulmonary histoplasmosis capsulati	pneumonia	0	1	clinician	Respiratory
	INF004	Fungal infections	B391	Chronic pulmonary histoplasmosis capsulati	pneumonia	0	1	clinician	Respiratory
	INF004	Fungal infections	B392	Pulmonary histoplasmosis capsulati, unspecified	pneumonia	0	1	clinician	Respiratory
	INF004	Fungal infections	B393	Disseminated histoplasmosis capsulati	fungal infections	0	1	agnostic	Infections
	INF004	Fungal infections	B394	Histoplasmosis capsulati, unspecified	fungal infections	0	1	agnostic	Infections
	INF004	Fungal infections	B395	Histoplasmosis duboisii	fungal infections	0	1	agnostic	Infections
	INF004	Fungal infections	B399	Histoplasmosis, unspecified	fungal infections	0	1	agnostic	Infections
	INF004	Fungal infections	B400	Acute pulmonary blastomycosis	other specified and unspecified lower respiratory disease	0	1	agnostic	Respiratory
	INF004	Fungal infections	B401	Chronic pulmonary blastomycosis	other specified and unspecified lower respiratory disease	0	1	agnostic	Respiratory
	INF004	Fungal infections	B402	Pulmonary blastomycosis, unspecified	other specified and unspecified lower respiratory disease	0	1	agnostic	Respiratory
	INF004	Fungal infections	B403	Cutaneous blastomycosis	other specified and unspecified skin disorders	0	1	agnostic	Dermatology
	INF004	Fungal infections	B407	Disseminated blastomycosis	fungal infections	0	1	agnostic	Infections
	INF004	Fungal infections	B4081	Blastomycotic meningoencephalitis	encephalitis	0	1	agnostic	Infections
	INF004	Fungal infections	B4089	Other forms of blastomycosis	fungal infections	0	1	agnostic	Infections
	INF004	Fungal infections	B409	Blastomycosis, unspecified	fungal infections	0	1	agnostic	Infections
	INF004	Fungal infections	B410	Pulmonary paracoccidioidomycosis	other specified and unspecified lower respiratory disease	0	1	agnostic	Respiratory
	INF004	Fungal infections	B417	Disseminated paracoccidioidomycosis	fungal infections	0	1	agnostic	Infections
	INF004	Fungal infections	B418	Other forms of paracoccidioidomycosis	fungal infections	0	1	agnostic	Infections
	INF004	Fungal infections	B419	Paracoccidioidomycosis, unspecified	fungal infections	0	1	agnostic	Infections
	INF004	Fungal infections	B420	Pulmonary sporotrichosis	other specified and unspecified lower respiratory disease	0	1	agnostic	Respiratory
	INF004	Fungal infections	B421	Lymphocutaneous sporotrichosis	other specified and unspecified skin disorders	0	1	agnostic	Dermatology
	INF004	Fungal infections	B427	Disseminated sporotrichosis	fungal infections	0	1	agnostic	Infections
	INF004	Fungal infections	B4281	Cerebral sporotrichosis	meningitis	0	1	agnostic	Infections
	INF004	Fungal infections	B4282	Sporotrichosis arthritis	infectious arthritis	0	1	agnostic	Musculoskeletal
	INF004	Fungal infections	B4289	Other forms of sporotrichosis	fungal infections	0	1	agnostic	Infections
	INF004	Fungal infections	B429	Sporotrichosis, unspecified	fungal infections	0	1	agnostic	Infections
	INF004	Fungal infections	B430	Cutaneous chromomycosis	other specified and unspecified skin disorders	0	1	agnostic	Dermatology
	INF004	Fungal infections	B431	Pheomycotic brain abscess	cns abscess	0	1	agnostic	Infections
	INF004	Fungal infections	B432	Subcutaneous pheomycotic abscess and cyst	other specified and unspecified skin disorders	0	1	agnostic	Dermatology
	INF004	Fungal infections	B438	Other forms of chromomycosis	fungal infections	0	1	agnostic	Infections
	INF004	Fungal infections	B439	Chromomycosis, unspecified	fungal infections	0	1	agnostic	Infections
	INF004	Fungal infections	B440	Invasive pulmonary aspergillosis	other specified and unspecified lower respiratory disease	0	1	agnostic	Respiratory
	INF004	Fungal infections	B441	Other pulmonary aspergillosis	other specified and unspecified lower respiratory disease	0	1	agnostic	Respiratory
	INF004	Fungal infections	B442	Tonsillar aspergillosis	fungal infections	0	1	agnostic	Infections
	INF004	Fungal infections	B447	Disseminated aspergillosis	fungal infections	0	1	agnostic	Infections
	INF004	Fungal infections	B4481	Allergic bronchopulmonary aspergillosis	allergies	1	0	agnostic	Allergy/Immunology
	INF004	Fungal infections	B4489	Other forms of aspergillosis	fungal infections	0	1	agnostic	Infections
	INF004	Fungal infections	B449	Aspergillosis, unspecified	fungal infections	0	1	agnostic	Infections
	INF004	Fungal infections	B450	Pulmonary cryptococcosis	other specified and unspecified lower respiratory disease	0	1	agnostic	Respiratory
	INF004	Fungal infections	B451	Cerebral cryptococcosis	meningitis	0	1	agnostic	Infections
	INF004	Fungal infections	B452	Cutaneous cryptococcosis	other specified and unspecified skin disorders	0	1	agnostic	Dermatology
	INF004	Fungal infections	B453	Osseous cryptococcosis	fungal infections	0	1	agnostic	Infections
	INF004	Fungal infections	B457	Disseminated cryptococcosis	fungal infections	0	1	agnostic	Infections
	INF004	Fungal infections	B458	Other forms of cryptococcosis	fungal infections	0	1	agnostic	Infections
	INF004	Fungal infections	B459	Cryptococcosis, unspecified	fungal infections	0	1	agnostic	Infections
	INF004	Fungal infections	B460	Pulmonary mucormycosis	other specified and unspecified lower respiratory disease	0	1	agnostic	Respiratory
	INF004	Fungal infections	B461	Rhinocerebral mucormycosis	fungal infections	0	1	agnostic	Infections
	INF004	Fungal infections	B462	Gastrointestinal mucormycosis	fungal infections	0	1	agnostic	Infections
	INF004	Fungal infections	B463	Cutaneous mucormycosis	other specified and unspecified skin disorders	0	1	agnostic	Dermatology
	INF004	Fungal infections	B464	Disseminated mucormycosis	fungal infections	0	1	agnostic	Infections
	INF004	Fungal infections	B465	Mucormycosis, unspecified	fungal infections	0	1	agnostic	Infections
	INF004	Fungal infections	B468	Other zygomycoses	fungal infections	0	1	agnostic	Infections
	INF004	Fungal infections	B469	Zygomycosis, unspecified	fungal infections	0	1	agnostic	Infections
	INF004	Fungal infections	B470	Eumycetoma	fungal infections	0	1	agnostic	Infections
	INF004	Fungal infections	B471	Actinomycetoma	fungal infections	0	1	agnostic	Infections
	INF004	Fungal infections	B479	Mycetoma, unspecified	fungal infections	0	1	agnostic	Infections
	INF004	Fungal infections	B480	Lobomycosis	fungal infections	0	1	agnostic	Infections
	INF004	Fungal infections	B481	Rhinosporidiosis	fungal infections	0	1	agnostic	Infections
	INF004	Fungal infections	B482	Allescheriasis	fungal infections	0	1	agnostic	Infections
	INF004	Fungal infections	B483	Geotrichosis	fungal infections	0	1	agnostic	Infections
	INF004	Fungal infections	B484	Penicillosis	fungal infections	0	1	agnostic	Infections
	INF004	Fungal infections	B488	Other specified mycoses	fungal infections	0	1	agnostic	Infections
	INF004	Fungal infections	B49	Unspecified mycosis	fungal infections	0	1	agnostic	Infections
	INF009	Parasitic, other specified and unspecified infections	B500	Plasmodium falciparum malaria with cerebral complications	encephalopathy	0	1	agnostic	Neurodevelopment
	INF009	Parasitic, other specified and unspecified infections	B508	Other severe and complicated Plasmodium falciparum malaria	parasitic disease	0	1	agnostic	Infections
	INF009	Parasitic, other specified and unspecified infections	B509	Plasmodium falciparum malaria, unspecified	parasitic disease	0	1	agnostic	Infections
	BLD010	Other specified and unspecified hematologic conditions	B510	Plasmodium vivax malaria with rupture of spleen	other specified and unspecified hematologic conditions	0	1	agnostic	Hematology
	INF009	Parasitic, other specified and unspecified infections	B518	Plasmodium vivax malaria with other complications	parasitic disease	0	1	agnostic	Infections
	INF009	Parasitic, other specified and unspecified infections	B519	Plasmodium vivax malaria without complication	parasitic disease	0	1	agnostic	Infections
	GEN001	Nephritis; nephrosis; renal sclerosis	B520	Plasmodium malariae malaria with nephropathy	nephritis and nephrosis	0	1	agnostic	Genito-urinary
	INF009	Parasitic, other specified and unspecified infections	B528	Plasmodium malariae malaria with other complications	parasitic disease	0	1	agnostic	Infections
	INF009	Parasitic, other specified and unspecified infections	B529	Plasmodium malariae malaria without complication	parasitic disease	0	1	agnostic	Infections
	INF009	Parasitic, other specified and unspecified infections	B530	Plasmodium ovale malaria	parasitic disease	0	1	agnostic	Infections
	INF009	Parasitic, other specified and unspecified infections	B531	Malaria due to simian plasmodia	parasitic disease	0	1	agnostic	Infections
	INF009	Parasitic, other specified and unspecified infections	B538	Other malaria, not elsewhere classified	parasitic disease	0	1	agnostic	Infections
	INF009	Parasitic, other specified and unspecified infections	B54	Unspecified malaria	parasitic disease	0	1	agnostic	Infections
	INF009	Parasitic, other specified and unspecified infections	B550	Visceral leishmaniasis	parasitic disease	0	1	agnostic	Infections
	INF009	Parasitic, other specified and unspecified infections	B551	Cutaneous leishmaniasis	parasitic disease	0	1	agnostic	Infections
	INF009	Parasitic, other specified and unspecified infections	B552	Mucocutaneous leishmaniasis	parasitic disease	0	1	agnostic	Infections
	INF009	Parasitic, other specified and unspecified infections	B559	Leishmaniasis, unspecified	parasitic disease	0	1	agnostic	Infections
	INF009	Parasitic, other specified and unspecified infections	B560	Gambiense trypanosomiasis	parasitic disease	0	1	agnostic	Infections
	INF009	Parasitic, other specified and unspecified infections	B561	Rhodesiense trypanosomiasis	parasitic disease	0	1	agnostic	Infections
	INF009	Parasitic, other specified and unspecified infections	B569	African trypanosomiasis, unspecified	parasitic disease	0	1	agnostic	Infections
	INF009	Parasitic, other specified and unspecified infections	B570	Acute Chagas' disease with heart involvement	parasitic disease	0	1	agnostic	Infections
	INF009	Parasitic, other specified and unspecified infections	B571	Acute Chagas' disease without heart involvement	parasitic disease	0	1	agnostic	Infections
	INF009	Parasitic, other specified and unspecified infections	B572	Chagas' disease (chronic) with heart involvement	parasitic disease	0	1	agnostic	Infections
	INF009	Parasitic, other specified and unspecified infections	B5730	Chagas' disease with digestive system involvement, unspecified	parasitic disease	0	1	agnostic	Infections
	DIG004	Esophageal disorders	B5731	Megaesophagus in Chagas' disease	esophageal disorders	0	1	agnostic	Gastrointestinal
	DIG025	Other specified and unspecified gastrointestinal disorders	B5732	Megacolon in Chagas' disease	other specified and unspecified gastrointestinal disorders	0	1	agnostic	Gastrointestinal
	INF009	Parasitic, other specified and unspecified infections	B5739	Other digestive system involvement in Chagas' disease	parasitic disease	0	1	agnostic	Infections
	INF009	Parasitic, other specified and unspecified infections	B5740	Chagas' disease with nervous system involvement, unspecified	parasitic disease	0	1	agnostic	Infections
	INF009	Parasitic, other specified and unspecified infections	B5741	Meningitis in Chagas' disease	meningitis	0	1	agnostic	Infections
	INF009	Parasitic, other specified and unspecified infections	B5742	Meningoencephalitis in Chagas' disease	encephalitis	0	1	agnostic	Infections
	INF009	Parasitic, other specified and unspecified infections	B5749	Other nervous system involvement in Chagas' disease	parasitic disease	0	1	agnostic	Infections
	INF009	Parasitic, other specified and unspecified infections	B575	Chagas' disease (chronic) with other organ involvement	parasitic disease	0	1	agnostic	Infections
	EYE012	Other specified eye disorders	B5800	Toxoplasma oculopathy, unspecified	other specified eye disorders	0	1	agnostic	Ophthalmological
	EYE005	Retinal and vitreous conditions	B5801	Toxoplasma chorioretinitis	retinal and vitreous conditions	0	1	agnostic	Ophthalmological
	EYE012	Other specified eye disorders	B5809	Other toxoplasma oculopathy	other specified eye disorders	0	1	agnostic	Ophthalmological
	INF007	Hepatitis	B581	Toxoplasma hepatitis	hepatitis	0	1	agnostic	Gastrointestinal
	INF009	Parasitic, other specified and unspecified infections	B582	Toxoplasma meningoencephalitis	encephalopathy	0	1	agnostic	Neurodevelopment
	INF009	Parasitic, other specified and unspecified infections	B583	Pulmonary toxoplasmosis	pneumonia	0	1	clinician	Respiratory
	CIR005	Myocarditis and cardiomyopathy	B5881	Toxoplasma myocarditis	myocarditis and cardiomyopathy	0	1	agnostic	Cardiovascular
	INF009	Parasitic, other specified and unspecified infections	B5882	Toxoplasma myositis	muscle disorders	0	1	agnostic	Musculoskeletal
	GEN001	Nephritis; nephrosis; renal sclerosis	B5883	Toxoplasma tubulo-interstitial nephropathy	nephritis and nephrosis	0	1	agnostic	Genito-urinary
	INF009	Parasitic, other specified and unspecified infections	B5889	Toxoplasmosis with other organ involvement	parasitic disease	0	1	agnostic	Infections
	INF009	Parasitic, other specified and unspecified infections	B589	Toxoplasmosis, unspecified	parasitic disease	0	1	agnostic	Infections
	INF004	Fungal infections	B59	Pneumocystosis	pneumonia	0	1	clinician	Respiratory
	INF009	Parasitic, other specified and unspecified infections	B600	Babesiosis	parasitic disease	0	1	agnostic	Infections
	INF009	Parasitic, other specified and unspecified infections	B6000	Babesiosis, unspecified	parasitic disease	0	1	agnostic	Infections
	INF009	Parasitic, other specified and unspecified infections	B6001	Babesiosis due to Babesia microti	parasitic disease	0	1	agnostic	Infections
	INF009	Parasitic, other specified and unspecified infections	B6002	Babesiosis due to Babesia duncani	parasitic disease	0	1	agnostic	Infections
	INF009	Parasitic, other specified and unspecified infections	B6003	Babesiosis due to Babesia divergens	parasitic disease	0	1	agnostic	Infections
	INF009	Parasitic, other specified and unspecified infections	B6009	Other babesiosis	parasitic disease	0	1	agnostic	Infections
	INF009	Parasitic, other specified and unspecified infections	B6010	Acanthamebiasis, unspecified	parasitic disease	0	1	agnostic	Infections
	INF009	Parasitic, other specified and unspecified infections	B6011	Meningoencephalitis due to Acanthamoeba (culbertsoni)	encephalitis	0	1	agnostic	Infections
	EYE001	Cornea and external disease	B6012	Conjunctivitis due to Acanthamoeba	cornea and external disease	0	1	agnostic	Ophthalmological
	EYE001	Cornea and external disease	B6013	Keratoconjunctivitis due to Acanthamoeba	cornea and external disease	0	1	agnostic	Ophthalmological
	INF009	Parasitic, other specified and unspecified infections	B6019	Other acanthamebic disease	parasitic disease	0	1	agnostic	Infections
	INF009	Parasitic, other specified and unspecified infections	B602	Naegleriasis	parasitic disease	0	1	agnostic	Infections
	INF009	Parasitic, other specified and unspecified infections	B608	Other specified protozoal diseases	parasitic disease	0	1	agnostic	Infections
	INF009	Parasitic, other specified and unspecified infections	B64	Unspecified protozoal disease	parasitic disease	0	1	agnostic	Infections
	INF009	Parasitic, other specified and unspecified infections	B650	Schistosomiasis due to Schistosoma haematobium [urinary schistosomiasis]	parasitic disease	0	1	agnostic	Infections
	INF009	Parasitic, other specified and unspecified infections	B651	Schistosomiasis due to Schistosoma mansoni [intestinal schistosomiasis]	parasitic disease	0	1	agnostic	Infections
	INF009	Parasitic, other specified and unspecified infections	B652	Schistosomiasis due to Schistosoma japonicum	parasitic disease	0	1	agnostic	Infections
	INF009	Parasitic, other specified and unspecified infections	B653	Cercarial dermatitis	other specified inflammatory condition of skin	0	1	agnostic	Dermatology
	INF009	Parasitic, other specified and unspecified infections	B658	Other schistosomiasis	parasitic disease	0	1	agnostic	Infections
	INF009	Parasitic, other specified and unspecified infections	B659	Schistosomiasis, unspecified	parasitic disease	0	1	agnostic	Infections
	INF009	Parasitic, other specified and unspecified infections	B660	Opisthorchiasis	parasitic disease	0	1	agnostic	Infections
	INF009	Parasitic, other specified and unspecified infections	B661	Clonorchiasis	parasitic disease	0	1	agnostic	Infections
	INF009	Parasitic, other specified and unspecified infections	B662	Dicroceliasis	parasitic disease	0	1	agnostic	Infections
	INF009	Parasitic, other specified and unspecified infections	B663	Fascioliasis	parasitic disease	0	1	agnostic	Infections
	INF009	Parasitic, other specified and unspecified infections	B664	Paragonimiasis	parasitic disease	0	1	agnostic	Infections
	INF009	Parasitic, other specified and unspecified infections	B665	Fasciolopsiasis	parasitic disease	0	1	agnostic	Infections
	INF009	Parasitic, other specified and unspecified infections	B668	Other specified fluke infections	parasitic disease	0	1	agnostic	Infections
	INF009	Parasitic, other specified and unspecified infections	B669	Fluke infection, unspecified	parasitic disease	0	1	agnostic	Infections
	DIG019	Other specified and unspecified liver disease	B670	Echinococcus granulosus infection of liver	other specified and unspecified liver disease	0	1	agnostic	Gastrointestinal
	INF009	Parasitic, other specified and unspecified infections	B671	Echinococcus granulosus infection of lung	other specified and unspecified lower respiratory disease	0	1	agnostic	Respiratory
	INF009	Parasitic, other specified and unspecified infections	B672	Echinococcus granulosus infection of bone	other specified bone disease and musculoskeletal deformities	0	1	agnostic	Musculoskeletal
	END001	Thyroid disorders	B6731	Echinococcus granulosus infection, thyroid gland	thyroid disorders	0	1	agnostic	Endocrine
	INF009	Parasitic, other specified and unspecified infections	B6732	Echinococcus granulosus infection, multiple sites	parasitic disease	0	1	agnostic	Infections
	INF009	Parasitic, other specified and unspecified infections	B6739	Echinococcus granulosus infection, other sites	parasitic disease	0	1	agnostic	Infections
	INF009	Parasitic, other specified and unspecified infections	B674	Echinococcus granulosus infection, unspecified	parasitic disease	0	1	agnostic	Infections
	DIG019	Other specified and unspecified liver disease	B675	Echinococcus multilocularis infection of liver	other specified and unspecified liver disease	0	1	agnostic	Gastrointestinal
	INF009	Parasitic, other specified and unspecified infections	B6761	Echinococcus multilocularis infection, multiple sites	parasitic disease	0	1	agnostic	Infections
	INF009	Parasitic, other specified and unspecified infections	B6769	Echinococcus multilocularis infection, other sites	parasitic disease	0	1	agnostic	Infections
	INF009	Parasitic, other specified and unspecified infections	B677	Echinococcus multilocularis infection, unspecified	parasitic disease	0	1	agnostic	Infections
	INF009	Parasitic, other specified and unspecified infections	B678	Echinococcosis, unspecified, of liver	parasitic disease	0	1	agnostic	Infections
	INF009	Parasitic, other specified and unspecified infections	B6790	Echinococcosis, unspecified	parasitic disease	0	1	agnostic	Infections
	INF009	Parasitic, other specified and unspecified infections	B6799	Other echinococcosis	parasitic disease	0	1	agnostic	Infections
	INF009	Parasitic, other specified and unspecified infections	B680	Taenia solium taeniasis	parasitic disease	0	1	agnostic	Infections
	INF009	Parasitic, other specified and unspecified infections	B681	Taenia saginata taeniasis	parasitic disease	0	1	agnostic	Infections
	INF009	Parasitic, other specified and unspecified infections	B689	Taeniasis, unspecified	parasitic disease	0	1	agnostic	Infections
	INF009	Parasitic, other specified and unspecified infections	B690	Cysticercosis of central nervous system	parasitic disease	0	1	agnostic	Infections
	EYE012	Other specified eye disorders	B691	Cysticercosis of eye	other specified eye disorders	0	1	agnostic	Ophthalmological
	INF009	Parasitic, other specified and unspecified infections	B6981	Myositis in cysticercosis	muscle disorders	0	1	agnostic	Musculoskeletal
	INF009	Parasitic, other specified and unspecified infections	B6989	Cysticercosis of other sites	parasitic disease	0	1	agnostic	Infections
	INF009	Parasitic, other specified and unspecified infections	B699	Cysticercosis, unspecified	parasitic disease	0	1	agnostic	Infections
	INF009	Parasitic, other specified and unspecified infections	B700	Diphyllobothriasis	parasitic disease	0	1	agnostic	Infections
	INF009	Parasitic, other specified and unspecified infections	B701	Sparganosis	parasitic disease	0	1	agnostic	Infections
	INF009	Parasitic, other specified and unspecified infections	B710	Hymenolepiasis	parasitic disease	0	1	agnostic	Infections
	INF009	Parasitic, other specified and unspecified infections	B711	Dipylidiasis	parasitic disease	0	1	agnostic	Infections
	INF009	Parasitic, other specified and unspecified infections	B718	Other specified cestode infections	parasitic disease	0	1	agnostic	Infections
	INF009	Parasitic, other specified and unspecified infections	B719	Cestode infection, unspecified	parasitic disease	0	1	agnostic	Infections
	INF009	Parasitic, other specified and unspecified infections	B72	Dracunculiasis	parasitic disease	0	1	agnostic	Infections
	EYE012	Other specified eye disorders	B7300	Onchocerciasis with eye involvement, unspecified	other specified eye disorders	0	1	agnostic	Ophthalmological
	EYE012	Other specified eye disorders	B7301	Onchocerciasis with endophthalmitis	other specified eye disorders	0	1	agnostic	Ophthalmological
	INF009	Parasitic, other specified and unspecified infections	B7302	Onchocerciasis with glaucoma	parasitic disease	0	1	agnostic	Infections
	EYE012	Other specified eye disorders	B7309	Onchocerciasis with other eye involvement	other specified eye disorders	0	1	agnostic	Ophthalmological
	INF009	Parasitic, other specified and unspecified infections	B731	Onchocerciasis without eye disease	parasitic disease	0	1	agnostic	Infections
	INF009	Parasitic, other specified and unspecified infections	B740	Filariasis due to Wuchereria bancrofti	parasitic disease	0	1	agnostic	Infections
	INF009	Parasitic, other specified and unspecified infections	B741	Filariasis due to Brugia malayi	parasitic disease	0	1	agnostic	Infections
	INF009	Parasitic, other specified and unspecified infections	B742	Filariasis due to Brugia timori	parasitic disease	0	1	agnostic	Infections
	INF009	Parasitic, other specified and unspecified infections	B743	Loiasis	parasitic disease	0	1	agnostic	Infections
	INF009	Parasitic, other specified and unspecified infections	B744	Mansonelliasis	parasitic disease	0	1	agnostic	Infections
	INF009	Parasitic, other specified and unspecified infections	B748	Other filariases	parasitic disease	0	1	agnostic	Infections
	INF009	Parasitic, other specified and unspecified infections	B749	Filariasis, unspecified	parasitic disease	0	1	agnostic	Infections
	INF009	Parasitic, other specified and unspecified infections	B75	Trichinellosis	parasitic disease	0	1	agnostic	Infections
	INF009	Parasitic, other specified and unspecified infections	B760	Ancylostomiasis	parasitic disease	0	1	agnostic	Infections
	INF009	Parasitic, other specified and unspecified infections	B761	Necatoriasis	parasitic disease	0	1	agnostic	Infections
	INF009	Parasitic, other specified and unspecified infections	B768	Other hookworm diseases	parasitic disease	0	1	agnostic	Infections
	INF009	Parasitic, other specified and unspecified infections	B769	Hookworm disease, unspecified	parasitic disease	0	1	agnostic	Infections
	INF009	Parasitic, other specified and unspecified infections	B770	Ascariasis with intestinal complications	parasitic disease	0	1	agnostic	Infections
	INF009	Parasitic, other specified and unspecified infections	B7781	Ascariasis pneumonia	pneumonia	0	1	clinician	Respiratory
	INF009	Parasitic, other specified and unspecified infections	B7789	Ascariasis with other complications	parasitic disease	0	1	agnostic	Infections
	INF009	Parasitic, other specified and unspecified infections	B779	Ascariasis, unspecified	parasitic disease	0	1	agnostic	Infections
	INF009	Parasitic, other specified and unspecified infections	B780	Intestinal strongyloidiasis	parasitic disease	0	1	agnostic	Infections
	INF009	Parasitic, other specified and unspecified infections	B781	Cutaneous strongyloidiasis	other specified and unspecified skin disorders	0	1	agnostic	Dermatology
	INF009	Parasitic, other specified and unspecified infections	B787	Disseminated strongyloidiasis	parasitic disease	0	1	agnostic	Infections
	INF009	Parasitic, other specified and unspecified infections	B789	Strongyloidiasis, unspecified	parasitic disease	0	1	agnostic	Infections
	INF009	Parasitic, other specified and unspecified infections	B79	Trichuriasis	parasitic disease	0	1	agnostic	Infections
	INF009	Parasitic, other specified and unspecified infections	B80	Enterobiasis	parasitic disease	0	1	agnostic	Infections
	INF009	Parasitic, other specified and unspecified infections	B810	Anisakiasis	parasitic disease	0	1	agnostic	Infections
	INF009	Parasitic, other specified and unspecified infections	B811	Intestinal capillariasis	parasitic disease	0	1	agnostic	Infections
	INF009	Parasitic, other specified and unspecified infections	B812	Trichostrongyliasis	parasitic disease	0	1	agnostic	Infections
	INF009	Parasitic, other specified and unspecified infections	B813	Intestinal angiostrongyliasis	parasitic disease	0	1	agnostic	Infections
	INF009	Parasitic, other specified and unspecified infections	B814	Mixed intestinal helminthiases	parasitic disease	0	1	agnostic	Infections
	INF009	Parasitic, other specified and unspecified infections	B818	Other specified intestinal helminthiases	parasitic disease	0	1	agnostic	Infections
	INF009	Parasitic, other specified and unspecified infections	B820	Intestinal helminthiasis, unspecified	parasitic disease	0	1	agnostic	Infections
	INF009	Parasitic, other specified and unspecified infections	B829	Intestinal parasitism, unspecified	parasitic disease	0	1	agnostic	Infections
	INF009	Parasitic, other specified and unspecified infections	B830	Visceral larva migrans	parasitic disease	0	1	agnostic	Infections
	INF009	Parasitic, other specified and unspecified infections	B831	Gnathostomiasis	parasitic disease	0	1	agnostic	Infections
	INF009	Parasitic, other specified and unspecified infections	B832	Angiostrongyliasis due to Parastrongylus cantonensis	parasitic disease	0	1	agnostic	Infections
	INF009	Parasitic, other specified and unspecified infections	B833	Syngamiasis	parasitic disease	0	1	agnostic	Infections
	INF009	Parasitic, other specified and unspecified infections	B834	Internal hirudiniasis	parasitic disease	0	1	agnostic	Infections
	INF009	Parasitic, other specified and unspecified infections	B838	Other specified helminthiases	parasitic disease	0	1	agnostic	Infections
	INF009	Parasitic, other specified and unspecified infections	B839	Helminthiasis, unspecified	parasitic disease	0	1	agnostic	Infections
	INF009	Parasitic, other specified and unspecified infections	B850	Pediculosis due to Pediculus humanus capitis	parasitic disease	0	1	agnostic	Infections
	INF009	Parasitic, other specified and unspecified infections	B851	Pediculosis due to Pediculus humanus corporis	parasitic disease	0	1	agnostic	Infections
	INF009	Parasitic, other specified and unspecified infections	B852	Pediculosis, unspecified	parasitic disease	0	1	agnostic	Infections
	INF009	Parasitic, other specified and unspecified infections	B853	Phthiriasis	parasitic disease	0	1	agnostic	Infections
	INF009	Parasitic, other specified and unspecified infections	B854	Mixed pediculosis and phthiriasis	parasitic disease	0	1	agnostic	Infections
	INF009	Parasitic, other specified and unspecified infections	B86	Scabies	parasitic disease	0	1	agnostic	Infections
	INF009	Parasitic, other specified and unspecified infections	B870	Cutaneous myiasis	parasitic disease	0	1	agnostic	Infections
	INF009	Parasitic, other specified and unspecified infections	B871	Wound myiasis	parasitic disease	0	1	agnostic	Infections
	INF009	Parasitic, other specified and unspecified infections	B872	Ocular myiasis	parasitic disease	0	1	agnostic	Infections
	INF009	Parasitic, other specified and unspecified infections	B873	Nasopharyngeal myiasis	parasitic disease	0	1	agnostic	Infections
	INF009	Parasitic, other specified and unspecified infections	B874	Aural myiasis	parasitic disease	0	1	agnostic	Infections
	INF009	Parasitic, other specified and unspecified infections	B8781	Genitourinary myiasis	parasitic disease	0	1	agnostic	Infections
	INF009	Parasitic, other specified and unspecified infections	B8782	Intestinal myiasis	parasitic disease	0	1	agnostic	Infections
	INF009	Parasitic, other specified and unspecified infections	B8789	Myiasis of other sites	parasitic disease	0	1	agnostic	Infections
	INF009	Parasitic, other specified and unspecified infections	B879	Myiasis, unspecified	parasitic disease	0	1	agnostic	Infections
	INF009	Parasitic, other specified and unspecified infections	B880	Other acariasis	parasitic disease	0	1	agnostic	Infections
	INF009	Parasitic, other specified and unspecified infections	B881	Tungiasis [sandflea infestation]	parasitic disease	0	1	agnostic	Infections
	INF009	Parasitic, other specified and unspecified infections	B882	Other arthropod infestations	parasitic disease	0	1	agnostic	Infections
	INF009	Parasitic, other specified and unspecified infections	B883	External hirudiniasis	parasitic disease	0	1	agnostic	Infections
	INF009	Parasitic, other specified and unspecified infections	B888	Other specified infestations	parasitic disease	0	1	agnostic	Infections
	INF009	Parasitic, other specified and unspecified infections	B889	Infestation, unspecified	parasitic disease	0	1	agnostic	Infections
	INF009	Parasitic, other specified and unspecified infections	B89	Unspecified parasitic disease	parasitic disease	0	1	agnostic	Infections
	INF011	Sequela of specified infectious disease conditions	B900	Sequelae of central nervous system tuberculosis	sequela of specified infectious disease conditions	0	1	agnostic	Infections
	INF011	Sequela of specified infectious disease conditions	B901	Sequelae of genitourinary tuberculosis	sequela of specified infectious disease conditions	0	1	agnostic	Infections
	INF011	Sequela of specified infectious disease conditions	B902	Sequelae of tuberculosis of bones and joints	sequela of specified infectious disease conditions	0	1	agnostic	Infections
	INF011	Sequela of specified infectious disease conditions	B908	Sequelae of tuberculosis of other organs	sequela of specified infectious disease conditions	0	1	agnostic	Infections
	INF011	Sequela of specified infectious disease conditions	B909	Sequelae of respiratory and unspecified tuberculosis	sequela of specified infectious disease conditions	0	1	agnostic	Infections
	INF011	Sequela of specified infectious disease conditions	B91	Sequelae of poliomyelitis	sequela of specified nervous system conditions	0	1	agnostic	Neurodevelopment
	INF011	Sequela of specified infectious disease conditions	B92	Sequelae of leprosy	sequela of specified infectious disease conditions	0	1	agnostic	Infections
	INF011	Sequela of specified infectious disease conditions	B940	Sequelae of trachoma	sequela of specified infectious disease conditions	0	1	agnostic	Infections
	INF011	Sequela of specified infectious disease conditions	B941	Sequelae of viral encephalitis	sequela of specified nervous system conditions	0	1	agnostic	Neurodevelopment
	INF011	Sequela of specified infectious disease conditions	B942	Sequelae of viral hepatitis	sequela of specified infectious disease conditions	0	1	agnostic	Infections
	INF011	Sequela of specified infectious disease conditions	B948	Sequelae of other specified infectious and parasitic diseases	sequela of specified infectious disease conditions	0	1	agnostic	Infections
	INF011	Sequela of specified infectious disease conditions	B949	Sequelae of unspecified infectious and parasitic disease	sequela of specified infectious disease conditions	0	1	agnostic	Infections
	INF003	Bacterial infections	B950	Streptococcus, group A, as the cause of diseases classified elsewhere	bacterial infections	0	1	agnostic	Infections
	INF003	Bacterial infections	B951	Streptococcus, group B, as the cause of diseases classified elsewhere	bacterial infections	0	1	agnostic	Infections
	INF003	Bacterial infections	B952	Enterococcus as the cause of diseases classified elsewhere	bacterial infections	0	1	agnostic	Infections
	INF003	Bacterial infections	B953	Streptococcus pneumoniae as the cause of diseases classified elsewhere	bacterial infections	0	1	agnostic	Infections
	INF003	Bacterial infections	B954	Other streptococcus as the cause of diseases classified elsewhere	bacterial infections	0	1	agnostic	Infections
	INF003	Bacterial infections	B955	Unspecified streptococcus as the cause of diseases classified elsewhere	bacterial infections	0	1	agnostic	Infections
	INF003	Bacterial infections	B9561	Methicillin susceptible Staphylococcus aureus infection as the cause of diseases classified elsewhere	bacterial infections	0	1	agnostic	Infections
	INF003	Bacterial infections	B9562	Methicillin resistant Staphylococcus aureus infection as the cause of diseases classified elsewhere	bacterial infections	0	1	agnostic	Infections
	INF003	Bacterial infections	B957	Other staphylococcus as the cause of diseases classified elsewhere	bacterial infections	0	1	agnostic	Infections
	INF003	Bacterial infections	B958	Unspecified staphylococcus as the cause of diseases classified elsewhere	bacterial infections	0	1	agnostic	Infections
	INF003	Bacterial infections	B960	Mycoplasma pneumoniae [M. pneumoniae] as the cause of diseases classified elsewhere	bacterial infections	0	1	agnostic	Infections
	INF003	Bacterial infections	B961	Klebsiella pneumoniae [K. pneumoniae] as the cause of diseases classified elsewhere	bacterial infections	0	1	agnostic	Infections
	INF003	Bacterial infections	B9620	Unspecified Escherichia coli [E. coli] as the cause of diseases classified elsewhere	bacterial infections	0	1	agnostic	Infections
	INF003	Bacterial infections	B9621	Shiga toxin-producing Escherichia coli [E. coli] [STEC] O157 as the cause of diseases classified elsewhere	bacterial infections	0	1	agnostic	Infections
	INF003	Bacterial infections	B9622	Other specified Shiga toxin-producing Escherichia coli [E. coli] [STEC] as the cause of diseases classified elsewhere	bacterial infections	0	1	agnostic	Infections
	INF003	Bacterial infections	B9623	Unspecified Shiga toxin-producing Escherichia coli [E. coli] [STEC] as the cause of diseases classified elsewhere	bacterial infections	0	1	agnostic	Infections
	INF003	Bacterial infections	B9629	Other Escherichia coli [E. coli] as the cause of diseases classified elsewhere	bacterial infections	0	1	agnostic	Infections
	INF003	Bacterial infections	B963	Hemophilus influenzae [H. influenzae] as the cause of diseases classified elsewhere	bacterial infections	0	1	agnostic	Infections
	INF003	Bacterial infections	B964	Proteus (mirabilis) (morganii) as the cause of diseases classified elsewhere	bacterial infections	0	1	agnostic	Infections
	INF003	Bacterial infections	B965	Pseudomonas (aeruginosa) (mallei) (pseudomallei) as the cause of diseases classified elsewhere	bacterial infections	0	1	agnostic	Infections
	INF003	Bacterial infections	B966	Bacteroides fragilis [B. fragilis] as the cause of diseases classified elsewhere	bacterial infections	0	1	agnostic	Infections
	INF003	Bacterial infections	B967	Clostridium perfringens [C. perfringens] as the cause of diseases classified elsewhere	bacterial infections	0	1	agnostic	Infections
	INF003	Bacterial infections	B9681	Helicobacter pylori [H. pylori] as the cause of diseases classified elsewhere	bacterial infections	0	1	agnostic	Infections
	INF003	Bacterial infections	B9682	Vibrio vulnificus as the cause of diseases classified elsewhere	bacterial infections	0	1	agnostic	Infections
	INF003	Bacterial infections	B9689	Other specified bacterial agents as the cause of diseases classified elsewhere	bacterial infections	0	1	agnostic	Infections
	INF008	Viral infection	B970	Adenovirus as the cause of diseases classified elsewhere	viral infection	0	1	agnostic	Infections
	INF008	Viral infection	B9710	Unspecified enterovirus as the cause of diseases classified elsewhere	viral infection	0	1	agnostic	Infections
	INF008	Viral infection	B9711	Coxsackievirus as the cause of diseases classified elsewhere	viral infection	0	1	agnostic	Infections
	INF008	Viral infection	B9712	Echovirus as the cause of diseases classified elsewhere	viral infection	0	1	agnostic	Infections
	INF008	Viral infection	B9719	Other enterovirus as the cause of diseases classified elsewhere	viral infection	0	1	agnostic	Infections
	INF008	Viral infection	B9721	SARS-associated coronavirus as the cause of diseases classified elsewhere	viral infection	0	1	agnostic	Infections
	INF008	Viral infection	B9729	Other coronavirus as the cause of diseases classified elsewhere	viral infection	0	1	agnostic	Infections
	INF008	Viral infection	B9730	Unspecified retrovirus as the cause of diseases classified elsewhere	viral infection	0	1	agnostic	Infections
	INF008	Viral infection	B9731	Lentivirus as the cause of diseases classified elsewhere	viral infection	0	1	agnostic	Infections
	INF008	Viral infection	B9732	Oncovirus as the cause of diseases classified elsewhere	viral infection	0	1	agnostic	Infections
	INF008	Viral infection	B9733	Human T-cell lymphotrophic virus, type I [HTLV-I] as the cause of diseases classified elsewhere	viral infection	0	1	agnostic	Infections
	INF008	Viral infection	B9734	Human T-cell lymphotrophic virus, type II [HTLV-II] as the cause of diseases classified elsewhere	viral infection	0	1	agnostic	Infections
	INF006	HIV infection	B9735	Human immunodeficiency virus, type 2 [HIV 2] as the cause of diseases classified elsewhere	hiv infection	0	1	agnostic	Infections
	INF008	Viral infection	B9739	Other retrovirus as the cause of diseases classified elsewhere	viral infection	0	1	agnostic	Infections
	INF008	Viral infection	B974	Respiratory syncytial virus as the cause of diseases classified elsewhere	viral infection	0	1	agnostic	Infections
	INF008	Viral infection	B975	Reovirus as the cause of diseases classified elsewhere	viral infection	0	1	agnostic	Infections
	INF008	Viral infection	B976	Parvovirus as the cause of diseases classified elsewhere	viral infection	0	1	agnostic	Infections
	INF008	Viral infection	B977	Papillomavirus as the cause of diseases classified elsewhere	viral infection	0	1	agnostic	Infections
	INF008	Viral infection	B9781	Human metapneumovirus as the cause of diseases classified elsewhere	viral infection	0	1	agnostic	Infections
	INF008	Viral infection	B9789	Other viral agents as the cause of diseases classified elsewhere	viral infection	0	1	agnostic	Infections
	INF009	Parasitic, other specified and unspecified infections	B998	Other infectious disease	parasitic disease	0	1	agnostic	Infections
	INF009	Parasitic, other specified and unspecified infections	B999	Unspecified infectious disease	parasitic disease	0	1	agnostic	Infections
	NEO002	Head and neck cancers - lip and oral cavity	C000	Malignant neoplasm of external upper lip	head and neck cancers	0	1	agnostic	Malignancies and tumors
	NEO002	Head and neck cancers - lip and oral cavity	C001	Malignant neoplasm of external lower lip	head and neck cancers	0	1	agnostic	Malignancies and tumors
	NEO002	Head and neck cancers - lip and oral cavity	C002	Malignant neoplasm of external lip, unspecified	head and neck cancers	0	1	agnostic	Malignancies and tumors
	NEO002	Head and neck cancers - lip and oral cavity	C003	Malignant neoplasm of upper lip, inner aspect	head and neck cancers	0	1	agnostic	Malignancies and tumors
	NEO002	Head and neck cancers - lip and oral cavity	C004	Malignant neoplasm of lower lip, inner aspect	head and neck cancers	0	1	agnostic	Malignancies and tumors
	NEO002	Head and neck cancers - lip and oral cavity	C005	Malignant neoplasm of lip, unspecified, inner aspect	head and neck cancers	0	1	agnostic	Malignancies and tumors
	NEO002	Head and neck cancers - lip and oral cavity	C006	Malignant neoplasm of commissure of lip, unspecified	head and neck cancers	0	1	agnostic	Malignancies and tumors
	NEO002	Head and neck cancers - lip and oral cavity	C008	Malignant neoplasm of overlapping sites of lip	head and neck cancers	0	1	agnostic	Malignancies and tumors
	NEO002	Head and neck cancers - lip and oral cavity	C009	Malignant neoplasm of lip, unspecified	head and neck cancers	0	1	agnostic	Malignancies and tumors
	NEO002	Head and neck cancers - lip and oral cavity	C01	Malignant neoplasm of base of tongue	head and neck cancers	0	1	agnostic	Malignancies and tumors
	NEO002	Head and neck cancers - lip and oral cavity	C020	Malignant neoplasm of dorsal surface of tongue	head and neck cancers	0	1	agnostic	Malignancies and tumors
	NEO002	Head and neck cancers - lip and oral cavity	C021	Malignant neoplasm of border of tongue	head and neck cancers	0	1	agnostic	Malignancies and tumors
	NEO002	Head and neck cancers - lip and oral cavity	C022	Malignant neoplasm of ventral surface of tongue	head and neck cancers	0	1	agnostic	Malignancies and tumors
	NEO002	Head and neck cancers - lip and oral cavity	C023	Malignant neoplasm of anterior two-thirds of tongue, part unspecified	head and neck cancers	0	1	agnostic	Malignancies and tumors
	NEO002	Head and neck cancers - lip and oral cavity	C024	Malignant neoplasm of lingual tonsil	head and neck cancers	0	1	agnostic	Malignancies and tumors
	NEO002	Head and neck cancers - lip and oral cavity	C028	Malignant neoplasm of overlapping sites of tongue	head and neck cancers	0	1	agnostic	Malignancies and tumors
	NEO002	Head and neck cancers - lip and oral cavity	C029	Malignant neoplasm of tongue, unspecified	head and neck cancers	0	1	agnostic	Malignancies and tumors
	NEO002	Head and neck cancers - lip and oral cavity	C030	Malignant neoplasm of upper gum	head and neck cancers	0	1	agnostic	Malignancies and tumors
	NEO002	Head and neck cancers - lip and oral cavity	C031	Malignant neoplasm of lower gum	head and neck cancers	0	1	agnostic	Malignancies and tumors
	NEO002	Head and neck cancers - lip and oral cavity	C039	Malignant neoplasm of gum, unspecified	head and neck cancers	0	1	agnostic	Malignancies and tumors
	NEO002	Head and neck cancers - lip and oral cavity	C040	Malignant neoplasm of anterior floor of mouth	head and neck cancers	0	1	agnostic	Malignancies and tumors
	NEO002	Head and neck cancers - lip and oral cavity	C041	Malignant neoplasm of lateral floor of mouth	head and neck cancers	0	1	agnostic	Malignancies and tumors
	NEO002	Head and neck cancers - lip and oral cavity	C048	Malignant neoplasm of overlapping sites of floor of mouth	head and neck cancers	0	1	agnostic	Malignancies and tumors
	NEO002	Head and neck cancers - lip and oral cavity	C049	Malignant neoplasm of floor of mouth, unspecified	head and neck cancers	0	1	agnostic	Malignancies and tumors
	NEO002	Head and neck cancers - lip and oral cavity	C050	Malignant neoplasm of hard palate	head and neck cancers	0	1	agnostic	Malignancies and tumors
	NEO002	Head and neck cancers - lip and oral cavity	C051	Malignant neoplasm of soft palate	head and neck cancers	0	1	agnostic	Malignancies and tumors
	NEO002	Head and neck cancers - lip and oral cavity	C052	Malignant neoplasm of uvula	head and neck cancers	0	1	agnostic	Malignancies and tumors
	NEO002	Head and neck cancers - lip and oral cavity	C058	Malignant neoplasm of overlapping sites of palate	head and neck cancers	0	1	agnostic	Malignancies and tumors
	NEO002	Head and neck cancers - lip and oral cavity	C059	Malignant neoplasm of palate, unspecified	head and neck cancers	0	1	agnostic	Malignancies and tumors
	NEO002	Head and neck cancers - lip and oral cavity	C060	Malignant neoplasm of cheek mucosa	head and neck cancers	0	1	agnostic	Malignancies and tumors
	NEO002	Head and neck cancers - lip and oral cavity	C061	Malignant neoplasm of vestibule of mouth	head and neck cancers	0	1	agnostic	Malignancies and tumors
	NEO002	Head and neck cancers - lip and oral cavity	C062	Malignant neoplasm of retromolar area	head and neck cancers	0	1	agnostic	Malignancies and tumors
	NEO002	Head and neck cancers - lip and oral cavity	C0680	Malignant neoplasm of overlapping sites of unspecified parts of mouth	head and neck cancers	0	1	agnostic	Malignancies and tumors
	NEO002	Head and neck cancers - lip and oral cavity	C0689	Malignant neoplasm of overlapping sites of other parts of mouth	head and neck cancers	0	1	agnostic	Malignancies and tumors
	NEO002	Head and neck cancers - lip and oral cavity	C069	Malignant neoplasm of mouth, unspecified	head and neck cancers	0	1	agnostic	Malignancies and tumors
	NEO004	Head and neck cancers - salivary gland	C07	Malignant neoplasm of parotid gland	head and neck cancers	0	1	agnostic	Malignancies and tumors
	NEO004	Head and neck cancers - salivary gland	C080	Malignant neoplasm of submandibular gland	head and neck cancers	0	1	agnostic	Malignancies and tumors
	NEO004	Head and neck cancers - salivary gland	C081	Malignant neoplasm of sublingual gland	head and neck cancers	0	1	agnostic	Malignancies and tumors
	NEO004	Head and neck cancers - salivary gland	C089	Malignant neoplasm of major salivary gland, unspecified	head and neck cancers	0	1	agnostic	Malignancies and tumors
	NEO009	Head and neck cancers - tonsils	C090	Malignant neoplasm of tonsillar fossa	head and neck cancers	0	1	agnostic	Malignancies and tumors
	NEO009	Head and neck cancers - tonsils	C091	Malignant neoplasm of tonsillar pillar (anterior) (posterior)	head and neck cancers	0	1	agnostic	Malignancies and tumors
	NEO009	Head and neck cancers - tonsils	C098	Malignant neoplasm of overlapping sites of tonsil	head and neck cancers	0	1	agnostic	Malignancies and tumors
	NEO009	Head and neck cancers - tonsils	C099	Malignant neoplasm of tonsil, unspecified	head and neck cancers	0	1	agnostic	Malignancies and tumors
	NEO003	Head and neck cancers - throat	C100	Malignant neoplasm of vallecula	head and neck cancers	0	1	agnostic	Malignancies and tumors
	NEO003	Head and neck cancers - throat	C101	Malignant neoplasm of anterior surface of epiglottis	head and neck cancers	0	1	agnostic	Malignancies and tumors
	NEO003	Head and neck cancers - throat	C102	Malignant neoplasm of lateral wall of oropharynx	head and neck cancers	0	1	agnostic	Malignancies and tumors
	NEO003	Head and neck cancers - throat	C103	Malignant neoplasm of posterior wall of oropharynx	head and neck cancers	0	1	agnostic	Malignancies and tumors
	NEO003	Head and neck cancers - throat	C104	Malignant neoplasm of branchial cleft	head and neck cancers	0	1	agnostic	Malignancies and tumors
	NEO003	Head and neck cancers - throat	C108	Malignant neoplasm of overlapping sites of oropharynx	head and neck cancers	0	1	agnostic	Malignancies and tumors
	NEO003	Head and neck cancers - throat	C109	Malignant neoplasm of oropharynx, unspecified	head and neck cancers	0	1	agnostic	Malignancies and tumors
	NEO005	Head and neck cancers - nasopharyngeal	C110	Malignant neoplasm of superior wall of nasopharynx	head and neck cancers	0	1	agnostic	Malignancies and tumors
	NEO005	Head and neck cancers - nasopharyngeal	C111	Malignant neoplasm of posterior wall of nasopharynx	head and neck cancers	0	1	agnostic	Malignancies and tumors
	NEO005	Head and neck cancers - nasopharyngeal	C112	Malignant neoplasm of lateral wall of nasopharynx	head and neck cancers	0	1	agnostic	Malignancies and tumors
	NEO005	Head and neck cancers - nasopharyngeal	C113	Malignant neoplasm of anterior wall of nasopharynx	head and neck cancers	0	1	agnostic	Malignancies and tumors
	NEO005	Head and neck cancers - nasopharyngeal	C118	Malignant neoplasm of overlapping sites of nasopharynx	head and neck cancers	0	1	agnostic	Malignancies and tumors
	NEO005	Head and neck cancers - nasopharyngeal	C119	Malignant neoplasm of nasopharynx, unspecified	head and neck cancers	0	1	agnostic	Malignancies and tumors
	NEO006	Head and neck cancers - hypopharyngeal	C12	Malignant neoplasm of pyriform sinus	head and neck cancers	0	1	agnostic	Malignancies and tumors
	NEO006	Head and neck cancers - hypopharyngeal	C130	Malignant neoplasm of postcricoid region	head and neck cancers	0	1	agnostic	Malignancies and tumors
	NEO006	Head and neck cancers - hypopharyngeal	C131	Malignant neoplasm of aryepiglottic fold, hypopharyngeal aspect	head and neck cancers	0	1	agnostic	Malignancies and tumors
	NEO006	Head and neck cancers - hypopharyngeal	C132	Malignant neoplasm of posterior wall of hypopharynx	head and neck cancers	0	1	agnostic	Malignancies and tumors
	NEO006	Head and neck cancers - hypopharyngeal	C138	Malignant neoplasm of overlapping sites of hypopharynx	head and neck cancers	0	1	agnostic	Malignancies and tumors
	NEO006	Head and neck cancers - hypopharyngeal	C139	Malignant neoplasm of hypopharynx, unspecified	head and neck cancers	0	1	agnostic	Malignancies and tumors
	NEO007	Head and neck cancers - pharyngeal	C140	Malignant neoplasm of pharynx, unspecified	head and neck cancers	0	1	agnostic	Malignancies and tumors
	NEO007	Head and neck cancers - pharyngeal	C142	Malignant neoplasm of Waldeyer's ring	head and neck cancers	0	1	agnostic	Malignancies and tumors
	NEO010	Head and neck cancers - all other types	C148	Malignant neoplasm of overlapping sites of lip, oral cavity and pharynx	head and neck cancers	0	1	agnostic	Malignancies and tumors
	NEO012	Gastrointestinal cancers - esophagus	C153	Malignant neoplasm of upper third of esophagus	gastrointestinal cancers	0	1	agnostic	Malignancies and tumors
	NEO012	Gastrointestinal cancers - esophagus	C154	Malignant neoplasm of middle third of esophagus	gastrointestinal cancers	0	1	agnostic	Malignancies and tumors
	NEO012	Gastrointestinal cancers - esophagus	C155	Malignant neoplasm of lower third of esophagus	gastrointestinal cancers	0	1	agnostic	Malignancies and tumors
	NEO012	Gastrointestinal cancers - esophagus	C158	Malignant neoplasm of overlapping sites of esophagus	gastrointestinal cancers	0	1	agnostic	Malignancies and tumors
	NEO012	Gastrointestinal cancers - esophagus	C159	Malignant neoplasm of esophagus, unspecified	gastrointestinal cancers	0	1	agnostic	Malignancies and tumors
	NEO013	Gastrointestinal cancers - stomach	C160	Malignant neoplasm of cardia	gastrointestinal cancers	0	1	agnostic	Malignancies and tumors
	NEO013	Gastrointestinal cancers - stomach	C161	Malignant neoplasm of fundus of stomach	gastrointestinal cancers	0	1	agnostic	Malignancies and tumors
	NEO013	Gastrointestinal cancers - stomach	C162	Malignant neoplasm of body of stomach	gastrointestinal cancers	0	1	agnostic	Malignancies and tumors
	NEO013	Gastrointestinal cancers - stomach	C163	Malignant neoplasm of pyloric antrum	gastrointestinal cancers	0	1	agnostic	Malignancies and tumors
	NEO013	Gastrointestinal cancers - stomach	C164	Malignant neoplasm of pylorus	gastrointestinal cancers	0	1	agnostic	Malignancies and tumors
	NEO013	Gastrointestinal cancers - stomach	C165	Malignant neoplasm of lesser curvature of stomach, unspecified	gastrointestinal cancers	0	1	agnostic	Malignancies and tumors
	NEO013	Gastrointestinal cancers - stomach	C166	Malignant neoplasm of greater curvature of stomach, unspecified	gastrointestinal cancers	0	1	agnostic	Malignancies and tumors
	NEO013	Gastrointestinal cancers - stomach	C168	Malignant neoplasm of overlapping sites of stomach	gastrointestinal cancers	0	1	agnostic	Malignancies and tumors
	NEO013	Gastrointestinal cancers - stomach	C169	Malignant neoplasm of stomach, unspecified	gastrointestinal cancers	0	1	agnostic	Malignancies and tumors
	NEO014	Gastrointestinal cancers - small intestine	C170	Malignant neoplasm of duodenum	gastrointestinal cancers	0	1	agnostic	Malignancies and tumors
	NEO014	Gastrointestinal cancers - small intestine	C171	Malignant neoplasm of jejunum	gastrointestinal cancers	0	1	agnostic	Malignancies and tumors
	NEO014	Gastrointestinal cancers - small intestine	C172	Malignant neoplasm of ileum	gastrointestinal cancers	0	1	agnostic	Malignancies and tumors
	NEO014	Gastrointestinal cancers - small intestine	C173	Meckel's diverticulum, malignant	gastrointestinal cancers	0	1	agnostic	Malignancies and tumors
	NEO014	Gastrointestinal cancers - small intestine	C178	Malignant neoplasm of overlapping sites of small intestine	gastrointestinal cancers	0	1	agnostic	Malignancies and tumors
	NEO014	Gastrointestinal cancers - small intestine	C179	Malignant neoplasm of small intestine, unspecified	gastrointestinal cancers	0	1	agnostic	Malignancies and tumors
	NEO015	Gastrointestinal cancers - colorectal	C180	Malignant neoplasm of cecum	gastrointestinal cancers	0	1	agnostic	Malignancies and tumors
	NEO015	Gastrointestinal cancers - colorectal	C181	Malignant neoplasm of appendix	gastrointestinal cancers	0	1	agnostic	Malignancies and tumors
	NEO015	Gastrointestinal cancers - colorectal	C182	Malignant neoplasm of ascending colon	gastrointestinal cancers	0	1	agnostic	Malignancies and tumors
	NEO015	Gastrointestinal cancers - colorectal	C183	Malignant neoplasm of hepatic flexure	gastrointestinal cancers	0	1	agnostic	Malignancies and tumors
	NEO015	Gastrointestinal cancers - colorectal	C184	Malignant neoplasm of transverse colon	gastrointestinal cancers	0	1	agnostic	Malignancies and tumors
	NEO015	Gastrointestinal cancers - colorectal	C185	Malignant neoplasm of splenic flexure	gastrointestinal cancers	0	1	agnostic	Malignancies and tumors
	NEO015	Gastrointestinal cancers - colorectal	C186	Malignant neoplasm of descending colon	gastrointestinal cancers	0	1	agnostic	Malignancies and tumors
	NEO015	Gastrointestinal cancers - colorectal	C187	Malignant neoplasm of sigmoid colon	gastrointestinal cancers	0	1	agnostic	Malignancies and tumors
	NEO015	Gastrointestinal cancers - colorectal	C188	Malignant neoplasm of overlapping sites of colon	gastrointestinal cancers	0	1	agnostic	Malignancies and tumors
	NEO015	Gastrointestinal cancers - colorectal	C189	Malignant neoplasm of colon, unspecified	gastrointestinal cancers	0	1	agnostic	Malignancies and tumors
	NEO015	Gastrointestinal cancers - colorectal	C19	Malignant neoplasm of rectosigmoid junction	gastrointestinal cancers	0	1	agnostic	Malignancies and tumors
	NEO015	Gastrointestinal cancers - colorectal	C20	Malignant neoplasm of rectum	gastrointestinal cancers	0	1	agnostic	Malignancies and tumors
	NEO016	Gastrointestinal cancers - anus	C210	Malignant neoplasm of anus, unspecified	gastrointestinal cancers	0	1	agnostic	Malignancies and tumors
	NEO016	Gastrointestinal cancers - anus	C211	Malignant neoplasm of anal canal	gastrointestinal cancers	0	1	agnostic	Malignancies and tumors
	NEO016	Gastrointestinal cancers - anus	C212	Malignant neoplasm of cloacogenic zone	gastrointestinal cancers	0	1	agnostic	Malignancies and tumors
	NEO016	Gastrointestinal cancers - anus	C218	Malignant neoplasm of overlapping sites of rectum, anus and anal canal	gastrointestinal cancers	0	1	agnostic	Malignancies and tumors
	NEO017	Gastrointestinal cancers - liver	C220	Liver cell carcinoma	gastrointestinal cancers	0	1	agnostic	Malignancies and tumors
	NEO018	Gastrointestinal cancers - bile duct	C221	Intrahepatic bile duct carcinoma	gastrointestinal cancers	0	1	agnostic	Malignancies and tumors
	NEO017	Gastrointestinal cancers - liver	C222	Hepatoblastoma	gastrointestinal cancers	0	1	agnostic	Malignancies and tumors
	NEO017	Gastrointestinal cancers - liver	C223	Angiosarcoma of liver	gastrointestinal cancers	0	1	agnostic	Malignancies and tumors
	NEO017	Gastrointestinal cancers - liver	C224	Other sarcomas of liver	gastrointestinal cancers	0	1	agnostic	Malignancies and tumors
	NEO017	Gastrointestinal cancers - liver	C227	Other specified carcinomas of liver	gastrointestinal cancers	0	1	agnostic	Malignancies and tumors
	NEO017	Gastrointestinal cancers - liver	C228	Malignant neoplasm of liver, primary, unspecified as to type	gastrointestinal cancers	0	1	agnostic	Malignancies and tumors
	NEO017	Gastrointestinal cancers - liver	C229	Malignant neoplasm of liver, not specified as primary or secondary	gastrointestinal cancers	0	1	agnostic	Malignancies and tumors
	NEO019	Gastrointestinal cancers - gallbladder	C23	Malignant neoplasm of gallbladder	gastrointestinal cancers	0	1	agnostic	Malignancies and tumors
	NEO021	Gastrointestinal cancers - all other types	C240	Malignant neoplasm of extrahepatic bile duct	gastrointestinal cancers	0	1	agnostic	Malignancies and tumors
	NEO021	Gastrointestinal cancers - all other types	C241	Malignant neoplasm of ampulla of Vater	gastrointestinal cancers	0	1	agnostic	Malignancies and tumors
	NEO021	Gastrointestinal cancers - all other types	C248	Malignant neoplasm of overlapping sites of biliary tract	gastrointestinal cancers	0	1	agnostic	Malignancies and tumors
	NEO021	Gastrointestinal cancers - all other types	C249	Malignant neoplasm of biliary tract, unspecified	gastrointestinal cancers	0	1	agnostic	Malignancies and tumors
	NEO051	Endocrine system cancers - pancreas	C250	Malignant neoplasm of head of pancreas	endocrine system cancers	0	1	agnostic	Malignancies and tumors
	NEO051	Endocrine system cancers - pancreas	C251	Malignant neoplasm of body of pancreas	endocrine system cancers	0	1	agnostic	Malignancies and tumors
	NEO051	Endocrine system cancers - pancreas	C252	Malignant neoplasm of tail of pancreas	endocrine system cancers	0	1	agnostic	Malignancies and tumors
	NEO051	Endocrine system cancers - pancreas	C253	Malignant neoplasm of pancreatic duct	endocrine system cancers	0	1	agnostic	Malignancies and tumors
	NEO051	Endocrine system cancers - pancreas	C254	Malignant neoplasm of endocrine pancreas	endocrine system cancers	0	1	agnostic	Malignancies and tumors
	NEO051	Endocrine system cancers - pancreas	C257	Malignant neoplasm of other parts of pancreas	endocrine system cancers	0	1	agnostic	Malignancies and tumors
	NEO051	Endocrine system cancers - pancreas	C258	Malignant neoplasm of overlapping sites of pancreas	endocrine system cancers	0	1	agnostic	Malignancies and tumors
	NEO051	Endocrine system cancers - pancreas	C259	Malignant neoplasm of pancreas, unspecified	endocrine system cancers	0	1	agnostic	Malignancies and tumors
	NEO015	Gastrointestinal cancers - colorectal	C260	Malignant neoplasm of intestinal tract, part unspecified	gastrointestinal cancers	0	1	agnostic	Malignancies and tumors
	NEO021	Gastrointestinal cancers - all other types	C261	Malignant neoplasm of spleen	gastrointestinal cancers	0	1	agnostic	Malignancies and tumors
	NEO021	Gastrointestinal cancers - all other types	C269	Malignant neoplasm of ill-defined sites within the digestive system	gastrointestinal cancers	0	1	agnostic	Malignancies and tumors
	NEO010	Head and neck cancers - all other types	C300	Malignant neoplasm of nasal cavity	head and neck cancers	0	1	agnostic	Malignancies and tumors
	NEO010	Head and neck cancers - all other types	C301	Malignant neoplasm of middle ear	head and neck cancers	0	1	agnostic	Malignancies and tumors
	NEO010	Head and neck cancers - all other types	C310	Malignant neoplasm of maxillary sinus	head and neck cancers	0	1	agnostic	Malignancies and tumors
	NEO010	Head and neck cancers - all other types	C311	Malignant neoplasm of ethmoidal sinus	head and neck cancers	0	1	agnostic	Malignancies and tumors
	NEO010	Head and neck cancers - all other types	C312	Malignant neoplasm of frontal sinus	head and neck cancers	0	1	agnostic	Malignancies and tumors
	NEO010	Head and neck cancers - all other types	C313	Malignant neoplasm of sphenoid sinus	head and neck cancers	0	1	agnostic	Malignancies and tumors
	NEO010	Head and neck cancers - all other types	C318	Malignant neoplasm of overlapping sites of accessory sinuses	head and neck cancers	0	1	agnostic	Malignancies and tumors
	NEO010	Head and neck cancers - all other types	C319	Malignant neoplasm of accessory sinus, unspecified	head and neck cancers	0	1	agnostic	Malignancies and tumors
	NEO008	Head and neck cancers - laryngeal	C320	Malignant neoplasm of glottis	head and neck cancers	0	1	agnostic	Malignancies and tumors
	NEO008	Head and neck cancers - laryngeal	C321	Malignant neoplasm of supraglottis	head and neck cancers	0	1	agnostic	Malignancies and tumors
	NEO008	Head and neck cancers - laryngeal	C322	Malignant neoplasm of subglottis	head and neck cancers	0	1	agnostic	Malignancies and tumors
	NEO008	Head and neck cancers - laryngeal	C323	Malignant neoplasm of laryngeal cartilage	head and neck cancers	0	1	agnostic	Malignancies and tumors
	NEO008	Head and neck cancers - laryngeal	C328	Malignant neoplasm of overlapping sites of larynx	head and neck cancers	0	1	agnostic	Malignancies and tumors
	NEO008	Head and neck cancers - laryngeal	C329	Malignant neoplasm of larynx, unspecified	head and neck cancers	0	1	agnostic	Malignancies and tumors
	NEO022	Respiratory cancers	C33	Malignant neoplasm of trachea	respiratory cancers	0	1	agnostic	Malignancies and tumors
	NEO022	Respiratory cancers	C3400	Malignant neoplasm of unspecified main bronchus	respiratory cancers	0	1	agnostic	Malignancies and tumors
	NEO022	Respiratory cancers	C3401	Malignant neoplasm of right main bronchus	respiratory cancers	0	1	agnostic	Malignancies and tumors
	NEO022	Respiratory cancers	C3402	Malignant neoplasm of left main bronchus	respiratory cancers	0	1	agnostic	Malignancies and tumors
	NEO022	Respiratory cancers	C3410	Malignant neoplasm of upper lobe, unspecified bronchus or lung	respiratory cancers	0	1	agnostic	Malignancies and tumors
	NEO022	Respiratory cancers	C3411	Malignant neoplasm of upper lobe, right bronchus or lung	respiratory cancers	0	1	agnostic	Malignancies and tumors
	NEO022	Respiratory cancers	C3412	Malignant neoplasm of upper lobe, left bronchus or lung	respiratory cancers	0	1	agnostic	Malignancies and tumors
	NEO022	Respiratory cancers	C342	Malignant neoplasm of middle lobe, bronchus or lung	respiratory cancers	0	1	agnostic	Malignancies and tumors
	NEO022	Respiratory cancers	C3430	Malignant neoplasm of lower lobe, unspecified bronchus or lung	respiratory cancers	0	1	agnostic	Malignancies and tumors
	NEO022	Respiratory cancers	C3431	Malignant neoplasm of lower lobe, right bronchus or lung	respiratory cancers	0	1	agnostic	Malignancies and tumors
	NEO022	Respiratory cancers	C3432	Malignant neoplasm of lower lobe, left bronchus or lung	respiratory cancers	0	1	agnostic	Malignancies and tumors
	NEO022	Respiratory cancers	C3480	Malignant neoplasm of overlapping sites of unspecified bronchus and lung	respiratory cancers	0	1	agnostic	Malignancies and tumors
	NEO022	Respiratory cancers	C3481	Malignant neoplasm of overlapping sites of right bronchus and lung	respiratory cancers	0	1	agnostic	Malignancies and tumors
	NEO022	Respiratory cancers	C3482	Malignant neoplasm of overlapping sites of left bronchus and lung	respiratory cancers	0	1	agnostic	Malignancies and tumors
	NEO022	Respiratory cancers	C3490	Malignant neoplasm of unspecified part of unspecified bronchus or lung	respiratory cancers	0	1	agnostic	Malignancies and tumors
	NEO022	Respiratory cancers	C3491	Malignant neoplasm of unspecified part of right bronchus or lung	respiratory cancers	0	1	agnostic	Malignancies and tumors
	NEO022	Respiratory cancers	C3492	Malignant neoplasm of unspecified part of left bronchus or lung	respiratory cancers	0	1	agnostic	Malignancies and tumors
	NEO052	Endocrine system cancers - thymus	C37	Malignant neoplasm of thymus	endocrine system cancers	0	1	agnostic	Malignancies and tumors
	NEO011	Cardiac cancers	C380	Malignant neoplasm of heart	cardiac cancers	0	1	agnostic	Malignancies and tumors
	NEO011	Cardiac cancers	C381	Malignant neoplasm of anterior mediastinum	cardiac cancers	0	1	agnostic	Malignancies and tumors
	NEO011	Cardiac cancers	C382	Malignant neoplasm of posterior mediastinum	cardiac cancers	0	1	agnostic	Malignancies and tumors
	NEO011	Cardiac cancers	C383	Malignant neoplasm of mediastinum, part unspecified	cardiac cancers	0	1	agnostic	Malignancies and tumors
	NEO022	Respiratory cancers	C384	Malignant neoplasm of pleura	respiratory cancers	0	1	agnostic	Malignancies and tumors
	NEO011	Cardiac cancers	C388	Malignant neoplasm of overlapping sites of heart, mediastinum and pleura	cardiac cancers	0	1	agnostic	Malignancies and tumors
	NEO022	Respiratory cancers	C390	Malignant neoplasm of upper respiratory tract, part unspecified	respiratory cancers	0	1	agnostic	Malignancies and tumors
	NEO022	Respiratory cancers	C399	Malignant neoplasm of lower respiratory tract, part unspecified	respiratory cancers	0	1	agnostic	Malignancies and tumors
	NEO023	Bone cancer	C4000	Malignant neoplasm of scapula and long bones of unspecified upper limb	bone cancer	0	1	agnostic	Malignancies and tumors
	NEO023	Bone cancer	C4001	Malignant neoplasm of scapula and long bones of right upper limb	bone cancer	0	1	agnostic	Malignancies and tumors
	NEO023	Bone cancer	C4002	Malignant neoplasm of scapula and long bones of left upper limb	bone cancer	0	1	agnostic	Malignancies and tumors
	NEO023	Bone cancer	C4010	Malignant neoplasm of short bones of unspecified upper limb	bone cancer	0	1	agnostic	Malignancies and tumors
	NEO023	Bone cancer	C4011	Malignant neoplasm of short bones of right upper limb	bone cancer	0	1	agnostic	Malignancies and tumors
	NEO023	Bone cancer	C4012	Malignant neoplasm of short bones of left upper limb	bone cancer	0	1	agnostic	Malignancies and tumors
	NEO023	Bone cancer	C4020	Malignant neoplasm of long bones of unspecified lower limb	bone cancer	0	1	agnostic	Malignancies and tumors
	NEO023	Bone cancer	C4021	Malignant neoplasm of long bones of right lower limb	bone cancer	0	1	agnostic	Malignancies and tumors
	NEO023	Bone cancer	C4022	Malignant neoplasm of long bones of left lower limb	bone cancer	0	1	agnostic	Malignancies and tumors
	NEO023	Bone cancer	C4030	Malignant neoplasm of short bones of unspecified lower limb	bone cancer	0	1	agnostic	Malignancies and tumors
	NEO023	Bone cancer	C4031	Malignant neoplasm of short bones of right lower limb	bone cancer	0	1	agnostic	Malignancies and tumors
	NEO023	Bone cancer	C4032	Malignant neoplasm of short bones of left lower limb	bone cancer	0	1	agnostic	Malignancies and tumors
	NEO023	Bone cancer	C4080	Malignant neoplasm of overlapping sites of bone and articular cartilage of unspecified limb	bone cancer	0	1	agnostic	Malignancies and tumors
	NEO023	Bone cancer	C4081	Malignant neoplasm of overlapping sites of bone and articular cartilage of right limb	bone cancer	0	1	agnostic	Malignancies and tumors
	NEO023	Bone cancer	C4082	Malignant neoplasm of overlapping sites of bone and articular cartilage of left limb	bone cancer	0	1	agnostic	Malignancies and tumors
	NEO023	Bone cancer	C4090	Malignant neoplasm of unspecified bones and articular cartilage of unspecified limb	bone cancer	0	1	agnostic	Malignancies and tumors
	NEO023	Bone cancer	C4091	Malignant neoplasm of unspecified bones and articular cartilage of right limb	bone cancer	0	1	agnostic	Malignancies and tumors
	NEO023	Bone cancer	C4092	Malignant neoplasm of unspecified bones and articular cartilage of left limb	bone cancer	0	1	agnostic	Malignancies and tumors
	NEO023	Bone cancer	C410	Malignant neoplasm of bones of skull and face	bone cancer	0	1	agnostic	Malignancies and tumors
	NEO023	Bone cancer	C411	Malignant neoplasm of mandible	bone cancer	0	1	agnostic	Malignancies and tumors
	NEO023	Bone cancer	C412	Malignant neoplasm of vertebral column	bone cancer	0	1	agnostic	Malignancies and tumors
	NEO023	Bone cancer	C413	Malignant neoplasm of ribs, sternum and clavicle	bone cancer	0	1	agnostic	Malignancies and tumors
	NEO023	Bone cancer	C414	Malignant neoplasm of pelvic bones, sacrum and coccyx	bone cancer	0	1	agnostic	Malignancies and tumors
	NEO023	Bone cancer	C419	Malignant neoplasm of bone and articular cartilage, unspecified	bone cancer	0	1	agnostic	Malignancies and tumors
	NEO025	Skin cancers - melanoma	C430	Malignant melanoma of lip	skin cancers	0	1	agnostic	Malignancies and tumors
	NEO025	Skin cancers - melanoma	C4310	Malignant melanoma of unspecified eyelid, including canthus	skin cancers	0	1	agnostic	Malignancies and tumors
	NEO025	Skin cancers - melanoma	C4311	Malignant melanoma of right eyelid, including canthus	skin cancers	0	1	agnostic	Malignancies and tumors
	NEO025	Skin cancers - melanoma	C43111	Malignant melanoma of right upper eyelid, including canthus	skin cancers	0	1	agnostic	Malignancies and tumors
	NEO025	Skin cancers - melanoma	C43112	Malignant melanoma of right lower eyelid, including canthus	skin cancers	0	1	agnostic	Malignancies and tumors
	NEO025	Skin cancers - melanoma	C4312	Malignant melanoma of left eyelid, including canthus	skin cancers	0	1	agnostic	Malignancies and tumors
	NEO025	Skin cancers - melanoma	C43121	Malignant melanoma of left upper eyelid, including canthus	skin cancers	0	1	agnostic	Malignancies and tumors
	NEO025	Skin cancers - melanoma	C43122	Malignant melanoma of left lower eyelid, including canthus	skin cancers	0	1	agnostic	Malignancies and tumors
	NEO025	Skin cancers - melanoma	C4320	Malignant melanoma of unspecified ear and external auricular canal	skin cancers	0	1	agnostic	Malignancies and tumors
	NEO025	Skin cancers - melanoma	C4321	Malignant melanoma of right ear and external auricular canal	skin cancers	0	1	agnostic	Malignancies and tumors
	NEO025	Skin cancers - melanoma	C4322	Malignant melanoma of left ear and external auricular canal	skin cancers	0	1	agnostic	Malignancies and tumors
	NEO025	Skin cancers - melanoma	C4330	Malignant melanoma of unspecified part of face	skin cancers	0	1	agnostic	Malignancies and tumors
	NEO025	Skin cancers - melanoma	C4331	Malignant melanoma of nose	skin cancers	0	1	agnostic	Malignancies and tumors
	NEO025	Skin cancers - melanoma	C4339	Malignant melanoma of other parts of face	skin cancers	0	1	agnostic	Malignancies and tumors
	NEO025	Skin cancers - melanoma	C434	Malignant melanoma of scalp and neck	skin cancers	0	1	agnostic	Malignancies and tumors
	NEO025	Skin cancers - melanoma	C4351	Malignant melanoma of anal skin	skin cancers	0	1	agnostic	Malignancies and tumors
	NEO025	Skin cancers - melanoma	C4352	Malignant melanoma of skin of breast	skin cancers	0	1	agnostic	Malignancies and tumors
	NEO025	Skin cancers - melanoma	C4359	Malignant melanoma of other part of trunk	skin cancers	0	1	agnostic	Malignancies and tumors
	NEO025	Skin cancers - melanoma	C4360	Malignant melanoma of unspecified upper limb, including shoulder	skin cancers	0	1	agnostic	Malignancies and tumors
	NEO025	Skin cancers - melanoma	C4361	Malignant melanoma of right upper limb, including shoulder	skin cancers	0	1	agnostic	Malignancies and tumors
	NEO025	Skin cancers - melanoma	C4362	Malignant melanoma of left upper limb, including shoulder	skin cancers	0	1	agnostic	Malignancies and tumors
	NEO025	Skin cancers - melanoma	C4370	Malignant melanoma of unspecified lower limb, including hip	skin cancers	0	1	agnostic	Malignancies and tumors
	NEO025	Skin cancers - melanoma	C4371	Malignant melanoma of right lower limb, including hip	skin cancers	0	1	agnostic	Malignancies and tumors
	NEO025	Skin cancers - melanoma	C4372	Malignant melanoma of left lower limb, including hip	skin cancers	0	1	agnostic	Malignancies and tumors
	NEO025	Skin cancers - melanoma	C438	Malignant melanoma of overlapping sites of skin	skin cancers	0	1	agnostic	Malignancies and tumors
	NEO025	Skin cancers - melanoma	C439	Malignant melanoma of skin, unspecified	skin cancers	0	1	agnostic	Malignancies and tumors
	NEO028	Skin cancers - all other types	C4400	Unspecified malignant neoplasm of skin of lip	skin cancers	0	1	agnostic	Malignancies and tumors
	NEO026	Skin cancers - basal cell carcinoma	C4401	Basal cell carcinoma of skin of lip	skin cancers	0	1	agnostic	Malignancies and tumors
	NEO027	Skin cancers - squamous cell carcinoma	C4402	Squamous cell carcinoma of skin of lip	skin cancers	0	1	agnostic	Malignancies and tumors
	NEO028	Skin cancers - all other types	C4409	Other specified malignant neoplasm of skin of lip	skin cancers	0	1	agnostic	Malignancies and tumors
	NEO028	Skin cancers - all other types	C44101	Unspecified malignant neoplasm of skin of unspecified eyelid, including canthus	skin cancers	0	1	agnostic	Malignancies and tumors
	NEO028	Skin cancers - all other types	C44102	Unspecified malignant neoplasm of skin of right eyelid, including canthus	skin cancers	0	1	agnostic	Malignancies and tumors
	NEO028	Skin cancers - all other types	C441021	Unspecified malignant neoplasm of skin of right upper eyelid, including canthus	skin cancers	0	1	agnostic	Malignancies and tumors
	NEO028	Skin cancers - all other types	C441022	Unspecified malignant neoplasm of skin of right lower eyelid, including canthus	skin cancers	0	1	agnostic	Malignancies and tumors
	NEO028	Skin cancers - all other types	C44109	Unspecified malignant neoplasm of skin of left eyelid, including canthus	skin cancers	0	1	agnostic	Malignancies and tumors
	NEO028	Skin cancers - all other types	C441091	Unspecified malignant neoplasm of skin of left upper eyelid, including canthus	skin cancers	0	1	agnostic	Malignancies and tumors
	NEO028	Skin cancers - all other types	C441092	Unspecified malignant neoplasm of skin of left lower eyelid, including canthus	skin cancers	0	1	agnostic	Malignancies and tumors
	NEO026	Skin cancers - basal cell carcinoma	C44111	Basal cell carcinoma of skin of unspecified eyelid, including canthus	skin cancers	0	1	agnostic	Malignancies and tumors
	NEO026	Skin cancers - basal cell carcinoma	C44112	Basal cell carcinoma of skin of right eyelid, including canthus	skin cancers	0	1	agnostic	Malignancies and tumors
	NEO026	Skin cancers - basal cell carcinoma	C441121	Basal cell carcinoma of skin of right upper eyelid, including canthus	skin cancers	0	1	agnostic	Malignancies and tumors
	NEO026	Skin cancers - basal cell carcinoma	C441122	Basal cell carcinoma of skin of right lower eyelid, including canthus	skin cancers	0	1	agnostic	Malignancies and tumors
	NEO026	Skin cancers - basal cell carcinoma	C44119	Basal cell carcinoma of skin of left eyelid, including canthus	skin cancers	0	1	agnostic	Malignancies and tumors
	NEO026	Skin cancers - basal cell carcinoma	C441191	Basal cell carcinoma of skin of left upper eyelid, including canthus	skin cancers	0	1	agnostic	Malignancies and tumors
	NEO026	Skin cancers - basal cell carcinoma	C441192	Basal cell carcinoma of skin of left lower eyelid, including canthus	skin cancers	0	1	agnostic	Malignancies and tumors
	NEO027	Skin cancers - squamous cell carcinoma	C44121	Squamous cell carcinoma of skin of unspecified eyelid, including canthus	skin cancers	0	1	agnostic	Malignancies and tumors
	NEO027	Skin cancers - squamous cell carcinoma	C44122	Squamous cell carcinoma of skin of right eyelid, including canthus	skin cancers	0	1	agnostic	Malignancies and tumors
	NEO027	Skin cancers - squamous cell carcinoma	C441221	Squamous cell carcinoma of skin of right upper eyelid, including canthus	skin cancers	0	1	agnostic	Malignancies and tumors
	NEO027	Skin cancers - squamous cell carcinoma	C441222	Squamous cell carcinoma of skin of right lower eyelid, including canthus	skin cancers	0	1	agnostic	Malignancies and tumors
	NEO027	Skin cancers - squamous cell carcinoma	C44129	Squamous cell carcinoma of skin of left eyelid, including canthus	skin cancers	0	1	agnostic	Malignancies and tumors
	NEO027	Skin cancers - squamous cell carcinoma	C441291	Squamous cell carcinoma of skin of left upper eyelid, including canthus	skin cancers	0	1	agnostic	Malignancies and tumors
	NEO027	Skin cancers - squamous cell carcinoma	C441292	Squamous cell carcinoma of skin of left lower eyelid, including canthus	skin cancers	0	1	agnostic	Malignancies and tumors
	NEO028	Skin cancers - all other types	C44131	Sebaceous cell carcinoma of skin of unspecified eyelid, including canthus	skin cancers	0	1	agnostic	Malignancies and tumors
	NEO028	Skin cancers - all other types	C441321	Sebaceous cell carcinoma of skin of right upper eyelid, including canthus	skin cancers	0	1	agnostic	Malignancies and tumors
	NEO028	Skin cancers - all other types	C441322	Sebaceous cell carcinoma of skin of right lower eyelid, including canthus	skin cancers	0	1	agnostic	Malignancies and tumors
	NEO028	Skin cancers - all other types	C441391	Sebaceous cell carcinoma of skin of left upper eyelid, including canthus	skin cancers	0	1	agnostic	Malignancies and tumors
	NEO028	Skin cancers - all other types	C441392	Sebaceous cell carcinoma of skin of left lower eyelid, including canthus	skin cancers	0	1	agnostic	Malignancies and tumors
	NEO028	Skin cancers - all other types	C44191	Other specified malignant neoplasm of skin of unspecified eyelid, including canthus	skin cancers	0	1	agnostic	Malignancies and tumors
	NEO028	Skin cancers - all other types	C44192	Other specified malignant neoplasm of skin of right eyelid, including canthus	skin cancers	0	1	agnostic	Malignancies and tumors
	NEO028	Skin cancers - all other types	C441921	Other specified malignant neoplasm of skin of right upper eyelid, including canthus	skin cancers	0	1	agnostic	Malignancies and tumors
	NEO028	Skin cancers - all other types	C441922	Other specified malignant neoplasm of skin of right lower eyelid, including canthus	skin cancers	0	1	agnostic	Malignancies and tumors
	NEO028	Skin cancers - all other types	C44199	Other specified malignant neoplasm of skin of left eyelid, including canthus	skin cancers	0	1	agnostic	Malignancies and tumors
	NEO028	Skin cancers - all other types	C441991	Other specified malignant neoplasm of skin of left upper eyelid, including canthus	skin cancers	0	1	agnostic	Malignancies and tumors
	NEO028	Skin cancers - all other types	C441992	Other specified malignant neoplasm of skin of left lower eyelid, including canthus	skin cancers	0	1	agnostic	Malignancies and tumors
	NEO028	Skin cancers - all other types	C44201	Unspecified malignant neoplasm of skin of unspecified ear and external auricular canal	skin cancers	0	1	agnostic	Malignancies and tumors
	NEO028	Skin cancers - all other types	C44202	Unspecified malignant neoplasm of skin of right ear and external auricular canal	skin cancers	0	1	agnostic	Malignancies and tumors
	NEO028	Skin cancers - all other types	C44209	Unspecified malignant neoplasm of skin of left ear and external auricular canal	skin cancers	0	1	agnostic	Malignancies and tumors
	NEO026	Skin cancers - basal cell carcinoma	C44211	Basal cell carcinoma of skin of unspecified ear and external auricular canal	skin cancers	0	1	agnostic	Malignancies and tumors
	NEO026	Skin cancers - basal cell carcinoma	C44212	Basal cell carcinoma of skin of right ear and external auricular canal	skin cancers	0	1	agnostic	Malignancies and tumors
	NEO026	Skin cancers - basal cell carcinoma	C44219	Basal cell carcinoma of skin of left ear and external auricular canal	skin cancers	0	1	agnostic	Malignancies and tumors
	NEO027	Skin cancers - squamous cell carcinoma	C44221	Squamous cell carcinoma of skin of unspecified ear and external auricular canal	skin cancers	0	1	agnostic	Malignancies and tumors
	NEO027	Skin cancers - squamous cell carcinoma	C44222	Squamous cell carcinoma of skin of right ear and external auricular canal	skin cancers	0	1	agnostic	Malignancies and tumors
	NEO027	Skin cancers - squamous cell carcinoma	C44229	Squamous cell carcinoma of skin of left ear and external auricular canal	skin cancers	0	1	agnostic	Malignancies and tumors
	NEO028	Skin cancers - all other types	C44291	Other specified malignant neoplasm of skin of unspecified ear and external auricular canal	skin cancers	0	1	agnostic	Malignancies and tumors
	NEO028	Skin cancers - all other types	C44292	Other specified malignant neoplasm of skin of right ear and external auricular canal	skin cancers	0	1	agnostic	Malignancies and tumors
	NEO028	Skin cancers - all other types	C44299	Other specified malignant neoplasm of skin of left ear and external auricular canal	skin cancers	0	1	agnostic	Malignancies and tumors
	NEO028	Skin cancers - all other types	C44300	Unspecified malignant neoplasm of skin of unspecified part of face	skin cancers	0	1	agnostic	Malignancies and tumors
	NEO028	Skin cancers - all other types	C44301	Unspecified malignant neoplasm of skin of nose	skin cancers	0	1	agnostic	Malignancies and tumors
	NEO028	Skin cancers - all other types	C44309	Unspecified malignant neoplasm of skin of other parts of face	skin cancers	0	1	agnostic	Malignancies and tumors
	NEO026	Skin cancers - basal cell carcinoma	C44310	Basal cell carcinoma of skin of unspecified parts of face	skin cancers	0	1	agnostic	Malignancies and tumors
	NEO026	Skin cancers - basal cell carcinoma	C44311	Basal cell carcinoma of skin of nose	skin cancers	0	1	agnostic	Malignancies and tumors
	NEO026	Skin cancers - basal cell carcinoma	C44319	Basal cell carcinoma of skin of other parts of face	skin cancers	0	1	agnostic	Malignancies and tumors
	NEO027	Skin cancers - squamous cell carcinoma	C44320	Squamous cell carcinoma of skin of unspecified parts of face	skin cancers	0	1	agnostic	Malignancies and tumors
	NEO027	Skin cancers - squamous cell carcinoma	C44321	Squamous cell carcinoma of skin of nose	skin cancers	0	1	agnostic	Malignancies and tumors
	NEO027	Skin cancers - squamous cell carcinoma	C44329	Squamous cell carcinoma of skin of other parts of face	skin cancers	0	1	agnostic	Malignancies and tumors
	NEO028	Skin cancers - all other types	C44390	Other specified malignant neoplasm of skin of unspecified parts of face	skin cancers	0	1	agnostic	Malignancies and tumors
	NEO028	Skin cancers - all other types	C44391	Other specified malignant neoplasm of skin of nose	skin cancers	0	1	agnostic	Malignancies and tumors
	NEO028	Skin cancers - all other types	C44399	Other specified malignant neoplasm of skin of other parts of face	skin cancers	0	1	agnostic	Malignancies and tumors
	NEO028	Skin cancers - all other types	C4440	Unspecified malignant neoplasm of skin of scalp and neck	skin cancers	0	1	agnostic	Malignancies and tumors
	NEO026	Skin cancers - basal cell carcinoma	C4441	Basal cell carcinoma of skin of scalp and neck	skin cancers	0	1	agnostic	Malignancies and tumors
	NEO027	Skin cancers - squamous cell carcinoma	C4442	Squamous cell carcinoma of skin of scalp and neck	skin cancers	0	1	agnostic	Malignancies and tumors
	NEO028	Skin cancers - all other types	C4449	Other specified malignant neoplasm of skin of scalp and neck	skin cancers	0	1	agnostic	Malignancies and tumors
	NEO028	Skin cancers - all other types	C44500	Unspecified malignant neoplasm of anal skin	skin cancers	0	1	agnostic	Malignancies and tumors
	NEO028	Skin cancers - all other types	C44501	Unspecified malignant neoplasm of skin of breast	skin cancers	0	1	agnostic	Malignancies and tumors
	NEO028	Skin cancers - all other types	C44509	Unspecified malignant neoplasm of skin of other part of trunk	skin cancers	0	1	agnostic	Malignancies and tumors
	NEO026	Skin cancers - basal cell carcinoma	C44510	Basal cell carcinoma of anal skin	skin cancers	0	1	agnostic	Malignancies and tumors
	NEO026	Skin cancers - basal cell carcinoma	C44511	Basal cell carcinoma of skin of breast	skin cancers	0	1	agnostic	Malignancies and tumors
	NEO026	Skin cancers - basal cell carcinoma	C44519	Basal cell carcinoma of skin of other part of trunk	skin cancers	0	1	agnostic	Malignancies and tumors
	NEO027	Skin cancers - squamous cell carcinoma	C44520	Squamous cell carcinoma of anal skin	skin cancers	0	1	agnostic	Malignancies and tumors
	NEO027	Skin cancers - squamous cell carcinoma	C44521	Squamous cell carcinoma of skin of breast	skin cancers	0	1	agnostic	Malignancies and tumors
	NEO027	Skin cancers - squamous cell carcinoma	C44529	Squamous cell carcinoma of skin of other part of trunk	skin cancers	0	1	agnostic	Malignancies and tumors
	NEO028	Skin cancers - all other types	C44590	Other specified malignant neoplasm of anal skin	skin cancers	0	1	agnostic	Malignancies and tumors
	NEO028	Skin cancers - all other types	C44591	Other specified malignant neoplasm of skin of breast	skin cancers	0	1	agnostic	Malignancies and tumors
	NEO028	Skin cancers - all other types	C44599	Other specified malignant neoplasm of skin of other part of trunk	skin cancers	0	1	agnostic	Malignancies and tumors
	NEO028	Skin cancers - all other types	C44601	Unspecified malignant neoplasm of skin of unspecified upper limb, including shoulder	skin cancers	0	1	agnostic	Malignancies and tumors
	NEO028	Skin cancers - all other types	C44602	Unspecified malignant neoplasm of skin of right upper limb, including shoulder	skin cancers	0	1	agnostic	Malignancies and tumors
	NEO028	Skin cancers - all other types	C44609	Unspecified malignant neoplasm of skin of left upper limb, including shoulder	skin cancers	0	1	agnostic	Malignancies and tumors
	NEO026	Skin cancers - basal cell carcinoma	C44611	Basal cell carcinoma of skin of unspecified upper limb, including shoulder	skin cancers	0	1	agnostic	Malignancies and tumors
	NEO026	Skin cancers - basal cell carcinoma	C44612	Basal cell carcinoma of skin of right upper limb, including shoulder	skin cancers	0	1	agnostic	Malignancies and tumors
	NEO026	Skin cancers - basal cell carcinoma	C44619	Basal cell carcinoma of skin of left upper limb, including shoulder	skin cancers	0	1	agnostic	Malignancies and tumors
	NEO027	Skin cancers - squamous cell carcinoma	C44621	Squamous cell carcinoma of skin of unspecified upper limb, including shoulder	skin cancers	0	1	agnostic	Malignancies and tumors
	NEO027	Skin cancers - squamous cell carcinoma	C44622	Squamous cell carcinoma of skin of right upper limb, including shoulder	skin cancers	0	1	agnostic	Malignancies and tumors
	NEO027	Skin cancers - squamous cell carcinoma	C44629	Squamous cell carcinoma of skin of left upper limb, including shoulder	skin cancers	0	1	agnostic	Malignancies and tumors
	NEO028	Skin cancers - all other types	C44691	Other specified malignant neoplasm of skin of unspecified upper limb, including shoulder	skin cancers	0	1	agnostic	Malignancies and tumors
	NEO028	Skin cancers - all other types	C44692	Other specified malignant neoplasm of skin of right upper limb, including shoulder	skin cancers	0	1	agnostic	Malignancies and tumors
	NEO028	Skin cancers - all other types	C44699	Other specified malignant neoplasm of skin of left upper limb, including shoulder	skin cancers	0	1	agnostic	Malignancies and tumors
	NEO028	Skin cancers - all other types	C44701	Unspecified malignant neoplasm of skin of unspecified lower limb, including hip	skin cancers	0	1	agnostic	Malignancies and tumors
	NEO028	Skin cancers - all other types	C44702	Unspecified malignant neoplasm of skin of right lower limb, including hip	skin cancers	0	1	agnostic	Malignancies and tumors
	NEO028	Skin cancers - all other types	C44709	Unspecified malignant neoplasm of skin of left lower limb, including hip	skin cancers	0	1	agnostic	Malignancies and tumors
	NEO026	Skin cancers - basal cell carcinoma	C44711	Basal cell carcinoma of skin of unspecified lower limb, including hip	skin cancers	0	1	agnostic	Malignancies and tumors
	NEO026	Skin cancers - basal cell carcinoma	C44712	Basal cell carcinoma of skin of right lower limb, including hip	skin cancers	0	1	agnostic	Malignancies and tumors
	NEO026	Skin cancers - basal cell carcinoma	C44719	Basal cell carcinoma of skin of left lower limb, including hip	skin cancers	0	1	agnostic	Malignancies and tumors
	NEO027	Skin cancers - squamous cell carcinoma	C44721	Squamous cell carcinoma of skin of unspecified lower limb, including hip	skin cancers	0	1	agnostic	Malignancies and tumors
	NEO027	Skin cancers - squamous cell carcinoma	C44722	Squamous cell carcinoma of skin of right lower limb, including hip	skin cancers	0	1	agnostic	Malignancies and tumors
	NEO027	Skin cancers - squamous cell carcinoma	C44729	Squamous cell carcinoma of skin of left lower limb, including hip	skin cancers	0	1	agnostic	Malignancies and tumors
	NEO028	Skin cancers - all other types	C44791	Other specified malignant neoplasm of skin of unspecified lower limb, including hip	skin cancers	0	1	agnostic	Malignancies and tumors
	NEO028	Skin cancers - all other types	C44792	Other specified malignant neoplasm of skin of right lower limb, including hip	skin cancers	0	1	agnostic	Malignancies and tumors
	NEO028	Skin cancers - all other types	C44799	Other specified malignant neoplasm of skin of left lower limb, including hip	skin cancers	0	1	agnostic	Malignancies and tumors
	NEO028	Skin cancers - all other types	C4480	Unspecified malignant neoplasm of overlapping sites of skin	skin cancers	0	1	agnostic	Malignancies and tumors
	NEO026	Skin cancers - basal cell carcinoma	C4481	Basal cell carcinoma of overlapping sites of skin	skin cancers	0	1	agnostic	Malignancies and tumors
	NEO027	Skin cancers - squamous cell carcinoma	C4482	Squamous cell carcinoma of overlapping sites of skin	skin cancers	0	1	agnostic	Malignancies and tumors
	NEO028	Skin cancers - all other types	C4489	Other specified malignant neoplasm of overlapping sites of skin	skin cancers	0	1	agnostic	Malignancies and tumors
	NEO028	Skin cancers - all other types	C4490	Unspecified malignant neoplasm of skin, unspecified	skin cancers	0	1	agnostic	Malignancies and tumors
	NEO026	Skin cancers - basal cell carcinoma	C4491	Basal cell carcinoma of skin, unspecified	skin cancers	0	1	agnostic	Malignancies and tumors
	NEO027	Skin cancers - squamous cell carcinoma	C4492	Squamous cell carcinoma of skin, unspecified	skin cancers	0	1	agnostic	Malignancies and tumors
	NEO028	Skin cancers - all other types	C4499	Other specified malignant neoplasm of skin, unspecified	skin cancers	0	1	agnostic	Malignancies and tumors
	NEO067	Mesothelioma	C450	Mesothelioma of pleura	mesothelioma	0	1	agnostic	Malignancies and tumors
	NEO067	Mesothelioma	C451	Mesothelioma of peritoneum	mesothelioma	0	1	agnostic	Malignancies and tumors
	NEO067	Mesothelioma	C452	Mesothelioma of pericardium	mesothelioma	0	1	agnostic	Malignancies and tumors
	NEO067	Mesothelioma	C457	Mesothelioma of other sites	mesothelioma	0	1	agnostic	Malignancies and tumors
	NEO067	Mesothelioma	C459	Mesothelioma, unspecified	mesothelioma	0	1	agnostic	Malignancies and tumors
	NEO024	Sarcoma	C460	Kaposi's sarcoma of skin	sarcoma	0	1	agnostic	Malignancies and tumors
	NEO024	Sarcoma	C461	Kaposi's sarcoma of soft tissue	sarcoma	0	1	agnostic	Malignancies and tumors
	NEO024	Sarcoma	C462	Kaposi's sarcoma of palate	sarcoma	0	1	agnostic	Malignancies and tumors
	NEO024	Sarcoma	C463	Kaposi's sarcoma of lymph nodes	sarcoma	0	1	agnostic	Malignancies and tumors
	NEO024	Sarcoma	C464	Kaposi's sarcoma of gastrointestinal sites	sarcoma	0	1	agnostic	Malignancies and tumors
	NEO024	Sarcoma	C4650	Kaposi's sarcoma of unspecified lung	sarcoma	0	1	agnostic	Malignancies and tumors
	NEO024	Sarcoma	C4651	Kaposi's sarcoma of right lung	sarcoma	0	1	agnostic	Malignancies and tumors
	NEO024	Sarcoma	C4652	Kaposi's sarcoma of left lung	sarcoma	0	1	agnostic	Malignancies and tumors
	NEO024	Sarcoma	C467	Kaposi's sarcoma of other sites	sarcoma	0	1	agnostic	Malignancies and tumors
	NEO024	Sarcoma	C469	Kaposi's sarcoma, unspecified	sarcoma	0	1	agnostic	Malignancies and tumors
	NEO049	Nervous system cancers - all other types	C470	Malignant neoplasm of peripheral nerves of head, face and neck	nervous system cancers	0	1	agnostic	Malignancies and tumors
	NEO049	Nervous system cancers - all other types	C4710	Malignant neoplasm of peripheral nerves of unspecified upper limb, including shoulder	nervous system cancers	0	1	agnostic	Malignancies and tumors
	NEO049	Nervous system cancers - all other types	C4711	Malignant neoplasm of peripheral nerves of right upper limb, including shoulder	nervous system cancers	0	1	agnostic	Malignancies and tumors
	NEO049	Nervous system cancers - all other types	C4712	Malignant neoplasm of peripheral nerves of left upper limb, including shoulder	nervous system cancers	0	1	agnostic	Malignancies and tumors
	NEO049	Nervous system cancers - all other types	C4720	Malignant neoplasm of peripheral nerves of unspecified lower limb, including hip	nervous system cancers	0	1	agnostic	Malignancies and tumors
	NEO049	Nervous system cancers - all other types	C4721	Malignant neoplasm of peripheral nerves of right lower limb, including hip	nervous system cancers	0	1	agnostic	Malignancies and tumors
	NEO049	Nervous system cancers - all other types	C4722	Malignant neoplasm of peripheral nerves of left lower limb, including hip	nervous system cancers	0	1	agnostic	Malignancies and tumors
	NEO049	Nervous system cancers - all other types	C473	Malignant neoplasm of peripheral nerves of thorax	nervous system cancers	0	1	agnostic	Malignancies and tumors
	NEO049	Nervous system cancers - all other types	C474	Malignant neoplasm of peripheral nerves of abdomen	nervous system cancers	0	1	agnostic	Malignancies and tumors
	NEO049	Nervous system cancers - all other types	C475	Malignant neoplasm of peripheral nerves of pelvis	nervous system cancers	0	1	agnostic	Malignancies and tumors
	NEO049	Nervous system cancers - all other types	C476	Malignant neoplasm of peripheral nerves of trunk, unspecified	nervous system cancers	0	1	agnostic	Malignancies and tumors
	NEO049	Nervous system cancers - all other types	C478	Malignant neoplasm of overlapping sites of peripheral nerves and autonomic nervous system	nervous system cancers	0	1	agnostic	Malignancies and tumors
	NEO049	Nervous system cancers - all other types	C479	Malignant neoplasm of peripheral nerves and autonomic nervous system, unspecified	nervous system cancers	0	1	agnostic	Malignancies and tumors
	NEO021	Gastrointestinal cancers - all other types	C480	Malignant neoplasm of retroperitoneum	gastrointestinal cancers	0	1	agnostic	Malignancies and tumors
	NEO020	Gastrointestinal cancers - peritoneum	C481	Malignant neoplasm of specified parts of peritoneum	gastrointestinal cancers	0	1	agnostic	Malignancies and tumors
	NEO020	Gastrointestinal cancers - peritoneum	C482	Malignant neoplasm of peritoneum, unspecified	gastrointestinal cancers	0	1	agnostic	Malignancies and tumors
	NEO020	Gastrointestinal cancers - peritoneum	C488	Malignant neoplasm of overlapping sites of retroperitoneum and peritoneum	gastrointestinal cancers	0	1	agnostic	Malignancies and tumors
	NEO024	Sarcoma	C490	Malignant neoplasm of connective and soft tissue of head, face and neck	sarcoma	0	1	agnostic	Malignancies and tumors
	NEO024	Sarcoma	C4910	Malignant neoplasm of connective and soft tissue of unspecified upper limb, including shoulder	sarcoma	0	1	agnostic	Malignancies and tumors
	NEO024	Sarcoma	C4911	Malignant neoplasm of connective and soft tissue of right upper limb, including shoulder	sarcoma	0	1	agnostic	Malignancies and tumors
	NEO024	Sarcoma	C4912	Malignant neoplasm of connective and soft tissue of left upper limb, including shoulder	sarcoma	0	1	agnostic	Malignancies and tumors
	NEO024	Sarcoma	C4920	Malignant neoplasm of connective and soft tissue of unspecified lower limb, including hip	sarcoma	0	1	agnostic	Malignancies and tumors
	NEO024	Sarcoma	C4921	Malignant neoplasm of connective and soft tissue of right lower limb, including hip	sarcoma	0	1	agnostic	Malignancies and tumors
	NEO024	Sarcoma	C4922	Malignant neoplasm of connective and soft tissue of left lower limb, including hip	sarcoma	0	1	agnostic	Malignancies and tumors
	NEO024	Sarcoma	C493	Malignant neoplasm of connective and soft tissue of thorax	sarcoma	0	1	agnostic	Malignancies and tumors
	NEO024	Sarcoma	C494	Malignant neoplasm of connective and soft tissue of abdomen	sarcoma	0	1	agnostic	Malignancies and tumors
	NEO024	Sarcoma	C495	Malignant neoplasm of connective and soft tissue of pelvis	sarcoma	0	1	agnostic	Malignancies and tumors
	NEO024	Sarcoma	C496	Malignant neoplasm of connective and soft tissue of trunk, unspecified	sarcoma	0	1	agnostic	Malignancies and tumors
	NEO024	Sarcoma	C498	Malignant neoplasm of overlapping sites of connective and soft tissue	sarcoma	0	1	agnostic	Malignancies and tumors
	NEO024	Sarcoma	C499	Malignant neoplasm of connective and soft tissue, unspecified	sarcoma	0	1	agnostic	Malignancies and tumors
	NEO021	Gastrointestinal cancers - all other types	C49A0	Gastrointestinal stromal tumor, unspecified site	gastrointestinal cancers	0	1	agnostic	Malignancies and tumors
	NEO012	Gastrointestinal cancers - esophagus	C49A1	Gastrointestinal stromal tumor of esophagus	gastrointestinal cancers	0	1	agnostic	Malignancies and tumors
	NEO013	Gastrointestinal cancers - stomach	C49A2	Gastrointestinal stromal tumor of stomach	gastrointestinal cancers	0	1	agnostic	Malignancies and tumors
	NEO014	Gastrointestinal cancers - small intestine	C49A3	Gastrointestinal stromal tumor of small intestine	gastrointestinal cancers	0	1	agnostic	Malignancies and tumors
	NEO015	Gastrointestinal cancers - colorectal	C49A4	Gastrointestinal stromal tumor of large intestine	gastrointestinal cancers	0	1	agnostic	Malignancies and tumors
	NEO015	Gastrointestinal cancers - colorectal	C49A5	Gastrointestinal stromal tumor of rectum	gastrointestinal cancers	0	1	agnostic	Malignancies and tumors
	NEO021	Gastrointestinal cancers - all other types	C49A9	Gastrointestinal stromal tumor of other sites	gastrointestinal cancers	0	1	agnostic	Malignancies and tumors
	NEO028	Skin cancers - all other types	C4A0	Merkel cell carcinoma of lip	skin cancers	0	1	agnostic	Malignancies and tumors
	NEO028	Skin cancers - all other types	C4A10	Merkel cell carcinoma of unspecified eyelid, including canthus	skin cancers	0	1	agnostic	Malignancies and tumors
	NEO028	Skin cancers - all other types	C4A11	Merkel cell carcinoma of right eyelid, including canthus	skin cancers	0	1	agnostic	Malignancies and tumors
	NEO028	Skin cancers - all other types	C4A111	Merkel cell carcinoma of right upper eyelid, including canthus	skin cancers	0	1	agnostic	Malignancies and tumors
	NEO028	Skin cancers - all other types	C4A112	Merkel cell carcinoma of right lower eyelid, including canthus	skin cancers	0	1	agnostic	Malignancies and tumors
	NEO028	Skin cancers - all other types	C4A12	Merkel cell carcinoma of left eyelid, including canthus	skin cancers	0	1	agnostic	Malignancies and tumors
	NEO028	Skin cancers - all other types	C4A121	Merkel cell carcinoma of left upper eyelid, including canthus	skin cancers	0	1	agnostic	Malignancies and tumors
	NEO028	Skin cancers - all other types	C4A122	Merkel cell carcinoma of left lower eyelid, including canthus	skin cancers	0	1	agnostic	Malignancies and tumors
	NEO028	Skin cancers - all other types	C4A20	Merkel cell carcinoma of unspecified ear and external auricular canal	skin cancers	0	1	agnostic	Malignancies and tumors
	NEO028	Skin cancers - all other types	C4A21	Merkel cell carcinoma of right ear and external auricular canal	skin cancers	0	1	agnostic	Malignancies and tumors
	NEO028	Skin cancers - all other types	C4A22	Merkel cell carcinoma of left ear and external auricular canal	skin cancers	0	1	agnostic	Malignancies and tumors
	NEO028	Skin cancers - all other types	C4A30	Merkel cell carcinoma of unspecified part of face	skin cancers	0	1	agnostic	Malignancies and tumors
	NEO028	Skin cancers - all other types	C4A31	Merkel cell carcinoma of nose	skin cancers	0	1	agnostic	Malignancies and tumors
	NEO028	Skin cancers - all other types	C4A39	Merkel cell carcinoma of other parts of face	skin cancers	0	1	agnostic	Malignancies and tumors
	NEO028	Skin cancers - all other types	C4A4	Merkel cell carcinoma of scalp and neck	skin cancers	0	1	agnostic	Malignancies and tumors
	NEO028	Skin cancers - all other types	C4A51	Merkel cell carcinoma of anal skin	skin cancers	0	1	agnostic	Malignancies and tumors
	NEO028	Skin cancers - all other types	C4A52	Merkel cell carcinoma of skin of breast	skin cancers	0	1	agnostic	Malignancies and tumors
	NEO028	Skin cancers - all other types	C4A59	Merkel cell carcinoma of other part of trunk	skin cancers	0	1	agnostic	Malignancies and tumors
	NEO028	Skin cancers - all other types	C4A60	Merkel cell carcinoma of unspecified upper limb, including shoulder	skin cancers	0	1	agnostic	Malignancies and tumors
	NEO028	Skin cancers - all other types	C4A61	Merkel cell carcinoma of right upper limb, including shoulder	skin cancers	0	1	agnostic	Malignancies and tumors
	NEO028	Skin cancers - all other types	C4A62	Merkel cell carcinoma of left upper limb, including shoulder	skin cancers	0	1	agnostic	Malignancies and tumors
	NEO028	Skin cancers - all other types	C4A70	Merkel cell carcinoma of unspecified lower limb, including hip	skin cancers	0	1	agnostic	Malignancies and tumors
	NEO028	Skin cancers - all other types	C4A71	Merkel cell carcinoma of right lower limb, including hip	skin cancers	0	1	agnostic	Malignancies and tumors
	NEO028	Skin cancers - all other types	C4A72	Merkel cell carcinoma of left lower limb, including hip	skin cancers	0	1	agnostic	Malignancies and tumors
	NEO028	Skin cancers - all other types	C4A8	Merkel cell carcinoma of overlapping sites	skin cancers	0	1	agnostic	Malignancies and tumors
	NEO028	Skin cancers - all other types	C4A9	Merkel cell carcinoma, unspecified	skin cancers	0	1	agnostic	Malignancies and tumors
	NEO030	Breast cancer - all other types	C50011	Malignant neoplasm of nipple and areola, right female breast	breast cancer	0	1	agnostic	Malignancies and tumors
	NEO030	Breast cancer - all other types	C50012	Malignant neoplasm of nipple and areola, left female breast	breast cancer	0	1	agnostic	Malignancies and tumors
	NEO030	Breast cancer - all other types	C50019	Malignant neoplasm of nipple and areola, unspecified female breast	breast cancer	0	1	agnostic	Malignancies and tumors
	NEO030	Breast cancer - all other types	C50021	Malignant neoplasm of nipple and areola, right male breast	breast cancer	0	1	agnostic	Malignancies and tumors
	NEO030	Breast cancer - all other types	C50022	Malignant neoplasm of nipple and areola, left male breast	breast cancer	0	1	agnostic	Malignancies and tumors
	NEO030	Breast cancer - all other types	C50029	Malignant neoplasm of nipple and areola, unspecified male breast	breast cancer	0	1	agnostic	Malignancies and tumors
	NEO030	Breast cancer - all other types	C50111	Malignant neoplasm of central portion of right female breast	breast cancer	0	1	agnostic	Malignancies and tumors
	NEO030	Breast cancer - all other types	C50112	Malignant neoplasm of central portion of left female breast	breast cancer	0	1	agnostic	Malignancies and tumors
	NEO030	Breast cancer - all other types	C50119	Malignant neoplasm of central portion of unspecified female breast	breast cancer	0	1	agnostic	Malignancies and tumors
	NEO030	Breast cancer - all other types	C50121	Malignant neoplasm of central portion of right male breast	breast cancer	0	1	agnostic	Malignancies and tumors
	NEO030	Breast cancer - all other types	C50122	Malignant neoplasm of central portion of left male breast	breast cancer	0	1	agnostic	Malignancies and tumors
	NEO030	Breast cancer - all other types	C50129	Malignant neoplasm of central portion of unspecified male breast	breast cancer	0	1	agnostic	Malignancies and tumors
	NEO030	Breast cancer - all other types	C50211	Malignant neoplasm of upper-inner quadrant of right female breast	breast cancer	0	1	agnostic	Malignancies and tumors
	NEO030	Breast cancer - all other types	C50212	Malignant neoplasm of upper-inner quadrant of left female breast	breast cancer	0	1	agnostic	Malignancies and tumors
	NEO030	Breast cancer - all other types	C50219	Malignant neoplasm of upper-inner quadrant of unspecified female breast	breast cancer	0	1	agnostic	Malignancies and tumors
	NEO030	Breast cancer - all other types	C50221	Malignant neoplasm of upper-inner quadrant of right male breast	breast cancer	0	1	agnostic	Malignancies and tumors
	NEO030	Breast cancer - all other types	C50222	Malignant neoplasm of upper-inner quadrant of left male breast	breast cancer	0	1	agnostic	Malignancies and tumors
	NEO030	Breast cancer - all other types	C50229	Malignant neoplasm of upper-inner quadrant of unspecified male breast	breast cancer	0	1	agnostic	Malignancies and tumors
	NEO030	Breast cancer - all other types	C50311	Malignant neoplasm of lower-inner quadrant of right female breast	breast cancer	0	1	agnostic	Malignancies and tumors
	NEO030	Breast cancer - all other types	C50312	Malignant neoplasm of lower-inner quadrant of left female breast	breast cancer	0	1	agnostic	Malignancies and tumors
	NEO030	Breast cancer - all other types	C50319	Malignant neoplasm of lower-inner quadrant of unspecified female breast	breast cancer	0	1	agnostic	Malignancies and tumors
	NEO030	Breast cancer - all other types	C50321	Malignant neoplasm of lower-inner quadrant of right male breast	breast cancer	0	1	agnostic	Malignancies and tumors
	NEO030	Breast cancer - all other types	C50322	Malignant neoplasm of lower-inner quadrant of left male breast	breast cancer	0	1	agnostic	Malignancies and tumors
	NEO030	Breast cancer - all other types	C50329	Malignant neoplasm of lower-inner quadrant of unspecified male breast	breast cancer	0	1	agnostic	Malignancies and tumors
	NEO030	Breast cancer - all other types	C50411	Malignant neoplasm of upper-outer quadrant of right female breast	breast cancer	0	1	agnostic	Malignancies and tumors
	NEO030	Breast cancer - all other types	C50412	Malignant neoplasm of upper-outer quadrant of left female breast	breast cancer	0	1	agnostic	Malignancies and tumors
	NEO030	Breast cancer - all other types	C50419	Malignant neoplasm of upper-outer quadrant of unspecified female breast	breast cancer	0	1	agnostic	Malignancies and tumors
	NEO030	Breast cancer - all other types	C50421	Malignant neoplasm of upper-outer quadrant of right male breast	breast cancer	0	1	agnostic	Malignancies and tumors
	NEO030	Breast cancer - all other types	C50422	Malignant neoplasm of upper-outer quadrant of left male breast	breast cancer	0	1	agnostic	Malignancies and tumors
	NEO030	Breast cancer - all other types	C50429	Malignant neoplasm of upper-outer quadrant of unspecified male breast	breast cancer	0	1	agnostic	Malignancies and tumors
	NEO030	Breast cancer - all other types	C50511	Malignant neoplasm of lower-outer quadrant of right female breast	breast cancer	0	1	agnostic	Malignancies and tumors
	NEO030	Breast cancer - all other types	C50512	Malignant neoplasm of lower-outer quadrant of left female breast	breast cancer	0	1	agnostic	Malignancies and tumors
	NEO030	Breast cancer - all other types	C50519	Malignant neoplasm of lower-outer quadrant of unspecified female breast	breast cancer	0	1	agnostic	Malignancies and tumors
	NEO030	Breast cancer - all other types	C50521	Malignant neoplasm of lower-outer quadrant of right male breast	breast cancer	0	1	agnostic	Malignancies and tumors
	NEO030	Breast cancer - all other types	C50522	Malignant neoplasm of lower-outer quadrant of left male breast	breast cancer	0	1	agnostic	Malignancies and tumors
	NEO030	Breast cancer - all other types	C50529	Malignant neoplasm of lower-outer quadrant of unspecified male breast	breast cancer	0	1	agnostic	Malignancies and tumors
	NEO030	Breast cancer - all other types	C50611	Malignant neoplasm of axillary tail of right female breast	breast cancer	0	1	agnostic	Malignancies and tumors
	NEO030	Breast cancer - all other types	C50612	Malignant neoplasm of axillary tail of left female breast	breast cancer	0	1	agnostic	Malignancies and tumors
	NEO030	Breast cancer - all other types	C50619	Malignant neoplasm of axillary tail of unspecified female breast	breast cancer	0	1	agnostic	Malignancies and tumors
	NEO030	Breast cancer - all other types	C50621	Malignant neoplasm of axillary tail of right male breast	breast cancer	0	1	agnostic	Malignancies and tumors
	NEO030	Breast cancer - all other types	C50622	Malignant neoplasm of axillary tail of left male breast	breast cancer	0	1	agnostic	Malignancies and tumors
	NEO030	Breast cancer - all other types	C50629	Malignant neoplasm of axillary tail of unspecified male breast	breast cancer	0	1	agnostic	Malignancies and tumors
	NEO030	Breast cancer - all other types	C50811	Malignant neoplasm of overlapping sites of right female breast	breast cancer	0	1	agnostic	Malignancies and tumors
	NEO030	Breast cancer - all other types	C50812	Malignant neoplasm of overlapping sites of left female breast	breast cancer	0	1	agnostic	Malignancies and tumors
	NEO030	Breast cancer - all other types	C50819	Malignant neoplasm of overlapping sites of unspecified female breast	breast cancer	0	1	agnostic	Malignancies and tumors
	NEO030	Breast cancer - all other types	C50821	Malignant neoplasm of overlapping sites of right male breast	breast cancer	0	1	agnostic	Malignancies and tumors
	NEO030	Breast cancer - all other types	C50822	Malignant neoplasm of overlapping sites of left male breast	breast cancer	0	1	agnostic	Malignancies and tumors
	NEO030	Breast cancer - all other types	C50829	Malignant neoplasm of overlapping sites of unspecified male breast	breast cancer	0	1	agnostic	Malignancies and tumors
	NEO030	Breast cancer - all other types	C50911	Malignant neoplasm of unspecified site of right female breast	breast cancer	0	1	agnostic	Malignancies and tumors
	NEO030	Breast cancer - all other types	C50912	Malignant neoplasm of unspecified site of left female breast	breast cancer	0	1	agnostic	Malignancies and tumors
	NEO030	Breast cancer - all other types	C50919	Malignant neoplasm of unspecified site of unspecified female breast	breast cancer	0	1	agnostic	Malignancies and tumors
	NEO030	Breast cancer - all other types	C50921	Malignant neoplasm of unspecified site of right male breast	breast cancer	0	1	agnostic	Malignancies and tumors
	NEO030	Breast cancer - all other types	C50922	Malignant neoplasm of unspecified site of left male breast	breast cancer	0	1	agnostic	Malignancies and tumors
	NEO030	Breast cancer - all other types	C50929	Malignant neoplasm of unspecified site of unspecified male breast	breast cancer	0	1	agnostic	Malignancies and tumors
	NEO038	Female reproductive system cancers - all other types	C510	Malignant neoplasm of labium majus	female reproductive system cancers	0	1	agnostic	Malignancies and tumors
	NEO038	Female reproductive system cancers - all other types	C511	Malignant neoplasm of labium minus	female reproductive system cancers	0	1	agnostic	Malignancies and tumors
	NEO038	Female reproductive system cancers - all other types	C512	Malignant neoplasm of clitoris	female reproductive system cancers	0	1	agnostic	Malignancies and tumors
	NEO038	Female reproductive system cancers - all other types	C518	Malignant neoplasm of overlapping sites of vulva	female reproductive system cancers	0	1	agnostic	Malignancies and tumors
	NEO036	Female reproductive system cancers - vulva	C519	Malignant neoplasm of vulva, unspecified	female reproductive system cancers	0	1	agnostic	Malignancies and tumors
	NEO037	Female reproductive system cancers - vagina	C52	Malignant neoplasm of vagina	female reproductive system cancers	0	1	agnostic	Malignancies and tumors
	NEO032	Female reproductive system cancers - cervix	C530	Malignant neoplasm of endocervix	female reproductive system cancers	0	1	agnostic	Malignancies and tumors
	NEO032	Female reproductive system cancers - cervix	C531	Malignant neoplasm of exocervix	female reproductive system cancers	0	1	agnostic	Malignancies and tumors
	NEO032	Female reproductive system cancers - cervix	C538	Malignant neoplasm of overlapping sites of cervix uteri	female reproductive system cancers	0	1	agnostic	Malignancies and tumors
	NEO032	Female reproductive system cancers - cervix	C539	Malignant neoplasm of cervix uteri, unspecified	female reproductive system cancers	0	1	agnostic	Malignancies and tumors
	NEO031	Female reproductive system cancers - uterus	C540	Malignant neoplasm of isthmus uteri	female reproductive system cancers	0	1	agnostic	Malignancies and tumors
	NEO035	Female reproductive system cancers - endometrium	C541	Malignant neoplasm of endometrium	female reproductive system cancers	0	1	agnostic	Malignancies and tumors
	NEO031	Female reproductive system cancers - uterus	C542	Malignant neoplasm of myometrium	female reproductive system cancers	0	1	agnostic	Malignancies and tumors
	NEO031	Female reproductive system cancers - uterus	C543	Malignant neoplasm of fundus uteri	female reproductive system cancers	0	1	agnostic	Malignancies and tumors
	NEO031	Female reproductive system cancers - uterus	C548	Malignant neoplasm of overlapping sites of corpus uteri	female reproductive system cancers	0	1	agnostic	Malignancies and tumors
	NEO031	Female reproductive system cancers - uterus	C549	Malignant neoplasm of corpus uteri, unspecified	female reproductive system cancers	0	1	agnostic	Malignancies and tumors
	NEO031	Female reproductive system cancers - uterus	C55	Malignant neoplasm of uterus, part unspecified	female reproductive system cancers	0	1	agnostic	Malignancies and tumors
	NEO033	Female reproductive system cancers - ovary	C561	Malignant neoplasm of right ovary	female reproductive system cancers	0	1	agnostic	Malignancies and tumors
	NEO033	Female reproductive system cancers - ovary	C562	Malignant neoplasm of left ovary	female reproductive system cancers	0	1	agnostic	Malignancies and tumors
	NEO033	Female reproductive system cancers - ovary	C569	Malignant neoplasm of unspecified ovary	female reproductive system cancers	0	1	agnostic	Malignancies and tumors
	NEO034	Female reproductive system cancers - fallopian tube	C5700	Malignant neoplasm of unspecified fallopian tube	female reproductive system cancers	0	1	agnostic	Malignancies and tumors
	NEO034	Female reproductive system cancers - fallopian tube	C5701	Malignant neoplasm of right fallopian tube	female reproductive system cancers	0	1	agnostic	Malignancies and tumors
	NEO034	Female reproductive system cancers - fallopian tube	C5702	Malignant neoplasm of left fallopian tube	female reproductive system cancers	0	1	agnostic	Malignancies and tumors
	NEO038	Female reproductive system cancers - all other types	C5710	Malignant neoplasm of unspecified broad ligament	female reproductive system cancers	0	1	agnostic	Malignancies and tumors
	NEO038	Female reproductive system cancers - all other types	C5711	Malignant neoplasm of right broad ligament	female reproductive system cancers	0	1	agnostic	Malignancies and tumors
	NEO038	Female reproductive system cancers - all other types	C5712	Malignant neoplasm of left broad ligament	female reproductive system cancers	0	1	agnostic	Malignancies and tumors
	NEO038	Female reproductive system cancers - all other types	C5720	Malignant neoplasm of unspecified round ligament	female reproductive system cancers	0	1	agnostic	Malignancies and tumors
	NEO038	Female reproductive system cancers - all other types	C5721	Malignant neoplasm of right round ligament	female reproductive system cancers	0	1	agnostic	Malignancies and tumors
	NEO038	Female reproductive system cancers - all other types	C5722	Malignant neoplasm of left round ligament	female reproductive system cancers	0	1	agnostic	Malignancies and tumors
	NEO038	Female reproductive system cancers - all other types	C573	Malignant neoplasm of parametrium	female reproductive system cancers	0	1	agnostic	Malignancies and tumors
	NEO038	Female reproductive system cancers - all other types	C574	Malignant neoplasm of uterine adnexa, unspecified	female reproductive system cancers	0	1	agnostic	Malignancies and tumors
	NEO038	Female reproductive system cancers - all other types	C577	Malignant neoplasm of other specified female genital organs	female reproductive system cancers	0	1	agnostic	Malignancies and tumors
	NEO038	Female reproductive system cancers - all other types	C578	Malignant neoplasm of overlapping sites of female genital organs	female reproductive system cancers	0	1	agnostic	Malignancies and tumors
	NEO038	Female reproductive system cancers - all other types	C579	Malignant neoplasm of female genital organ, unspecified	female reproductive system cancers	0	1	agnostic	Malignancies and tumors
	NEO038	Female reproductive system cancers - all other types	C58	Malignant neoplasm of placenta	female reproductive system cancers	0	1	agnostic	Malignancies and tumors
	NEO041	Male reproductive system cancers - penis	C600	Malignant neoplasm of prepuce	male reproductive system cancers	0	1	agnostic	Malignancies and tumors
	NEO041	Male reproductive system cancers - penis	C601	Malignant neoplasm of glans penis	male reproductive system cancers	0	1	agnostic	Malignancies and tumors
	NEO041	Male reproductive system cancers - penis	C602	Malignant neoplasm of body of penis	male reproductive system cancers	0	1	agnostic	Malignancies and tumors
	NEO041	Male reproductive system cancers - penis	C608	Malignant neoplasm of overlapping sites of penis	male reproductive system cancers	0	1	agnostic	Malignancies and tumors
	NEO041	Male reproductive system cancers - penis	C609	Malignant neoplasm of penis, unspecified	male reproductive system cancers	0	1	agnostic	Malignancies and tumors
	NEO039	Male reproductive system cancers - prostate	C61	Malignant neoplasm of prostate	male reproductive system cancers	0	1	agnostic	Malignancies and tumors
	NEO040	Male reproductive system cancers - testis	C6200	Malignant neoplasm of unspecified undescended testis	male reproductive system cancers	0	1	agnostic	Malignancies and tumors
	NEO040	Male reproductive system cancers - testis	C6201	Malignant neoplasm of undescended right testis	male reproductive system cancers	0	1	agnostic	Malignancies and tumors
	NEO040	Male reproductive system cancers - testis	C6202	Malignant neoplasm of undescended left testis	male reproductive system cancers	0	1	agnostic	Malignancies and tumors
	NEO040	Male reproductive system cancers - testis	C6210	Malignant neoplasm of unspecified descended testis	male reproductive system cancers	0	1	agnostic	Malignancies and tumors
	NEO040	Male reproductive system cancers - testis	C6211	Malignant neoplasm of descended right testis	male reproductive system cancers	0	1	agnostic	Malignancies and tumors
	NEO040	Male reproductive system cancers - testis	C6212	Malignant neoplasm of descended left testis	male reproductive system cancers	0	1	agnostic	Malignancies and tumors
	NEO040	Male reproductive system cancers - testis	C6290	Malignant neoplasm of unspecified testis, unspecified whether descended or undescended	male reproductive system cancers	0	1	agnostic	Malignancies and tumors
	NEO040	Male reproductive system cancers - testis	C6291	Malignant neoplasm of right testis, unspecified whether descended or undescended	male reproductive system cancers	0	1	agnostic	Malignancies and tumors
	NEO040	Male reproductive system cancers - testis	C6292	Malignant neoplasm of left testis, unspecified whether descended or undescended	male reproductive system cancers	0	1	agnostic	Malignancies and tumors
	NEO042	Male reproductive system cancers - all other types	C6300	Malignant neoplasm of unspecified epididymis	male reproductive system cancers	0	1	agnostic	Malignancies and tumors
	NEO042	Male reproductive system cancers - all other types	C6301	Malignant neoplasm of right epididymis	male reproductive system cancers	0	1	agnostic	Malignancies and tumors
	NEO042	Male reproductive system cancers - all other types	C6302	Malignant neoplasm of left epididymis	male reproductive system cancers	0	1	agnostic	Malignancies and tumors
	NEO042	Male reproductive system cancers - all other types	C6310	Malignant neoplasm of unspecified spermatic cord	male reproductive system cancers	0	1	agnostic	Malignancies and tumors
	NEO042	Male reproductive system cancers - all other types	C6311	Malignant neoplasm of right spermatic cord	male reproductive system cancers	0	1	agnostic	Malignancies and tumors
	NEO042	Male reproductive system cancers - all other types	C6312	Malignant neoplasm of left spermatic cord	male reproductive system cancers	0	1	agnostic	Malignancies and tumors
	NEO042	Male reproductive system cancers - all other types	C632	Malignant neoplasm of scrotum	male reproductive system cancers	0	1	agnostic	Malignancies and tumors
	NEO042	Male reproductive system cancers - all other types	C637	Malignant neoplasm of other specified male genital organs	male reproductive system cancers	0	1	agnostic	Malignancies and tumors
	NEO042	Male reproductive system cancers - all other types	C638	Malignant neoplasm of overlapping sites of male genital organs	male reproductive system cancers	0	1	agnostic	Malignancies and tumors
	NEO042	Male reproductive system cancers - all other types	C639	Malignant neoplasm of male genital organ, unspecified	male reproductive system cancers	0	1	agnostic	Malignancies and tumors
	NEO045	Urinary system cancers - kidney	C641	Malignant neoplasm of right kidney, except renal pelvis	urinary system cancers	0	1	agnostic	Malignancies and tumors
	NEO045	Urinary system cancers - kidney	C642	Malignant neoplasm of left kidney, except renal pelvis	urinary system cancers	0	1	agnostic	Malignancies and tumors
	NEO045	Urinary system cancers - kidney	C649	Malignant neoplasm of unspecified kidney, except renal pelvis	urinary system cancers	0	1	agnostic	Malignancies and tumors
	NEO044	Urinary system cancers - ureter and renal pelvis	C651	Malignant neoplasm of right renal pelvis	urinary system cancers	0	1	agnostic	Malignancies and tumors
	NEO044	Urinary system cancers - ureter and renal pelvis	C652	Malignant neoplasm of left renal pelvis	urinary system cancers	0	1	agnostic	Malignancies and tumors
	NEO044	Urinary system cancers - ureter and renal pelvis	C659	Malignant neoplasm of unspecified renal pelvis	urinary system cancers	0	1	agnostic	Malignancies and tumors
	NEO044	Urinary system cancers - ureter and renal pelvis	C661	Malignant neoplasm of right ureter	urinary system cancers	0	1	agnostic	Malignancies and tumors
	NEO044	Urinary system cancers - ureter and renal pelvis	C662	Malignant neoplasm of left ureter	urinary system cancers	0	1	agnostic	Malignancies and tumors
	NEO044	Urinary system cancers - ureter and renal pelvis	C669	Malignant neoplasm of unspecified ureter	urinary system cancers	0	1	agnostic	Malignancies and tumors
	NEO043	Urinary system cancers - bladder	C670	Malignant neoplasm of trigone of bladder	urinary system cancers	0	1	agnostic	Malignancies and tumors
	NEO043	Urinary system cancers - bladder	C671	Malignant neoplasm of dome of bladder	urinary system cancers	0	1	agnostic	Malignancies and tumors
	NEO043	Urinary system cancers - bladder	C672	Malignant neoplasm of lateral wall of bladder	urinary system cancers	0	1	agnostic	Malignancies and tumors
	NEO043	Urinary system cancers - bladder	C673	Malignant neoplasm of anterior wall of bladder	urinary system cancers	0	1	agnostic	Malignancies and tumors
	NEO043	Urinary system cancers - bladder	C674	Malignant neoplasm of posterior wall of bladder	urinary system cancers	0	1	agnostic	Malignancies and tumors
	NEO043	Urinary system cancers - bladder	C675	Malignant neoplasm of bladder neck	urinary system cancers	0	1	agnostic	Malignancies and tumors
	NEO043	Urinary system cancers - bladder	C676	Malignant neoplasm of ureteric orifice	urinary system cancers	0	1	agnostic	Malignancies and tumors
	NEO043	Urinary system cancers - bladder	C677	Malignant neoplasm of urachus	urinary system cancers	0	1	agnostic	Malignancies and tumors
	NEO043	Urinary system cancers - bladder	C678	Malignant neoplasm of overlapping sites of bladder	urinary system cancers	0	1	agnostic	Malignancies and tumors
	NEO043	Urinary system cancers - bladder	C679	Malignant neoplasm of bladder, unspecified	urinary system cancers	0	1	agnostic	Malignancies and tumors
	NEO046	Urinary system cancers - urethra	C680	Malignant neoplasm of urethra	urinary system cancers	0	1	agnostic	Malignancies and tumors
	NEO046	Urinary system cancers - urethra	C681	Malignant neoplasm of paraurethral glands	urinary system cancers	0	1	agnostic	Malignancies and tumors
	NEO047	Urinary system cancers - all other types	C688	Malignant neoplasm of overlapping sites of urinary organs	urinary system cancers	0	1	agnostic	Malignancies and tumors
	NEO047	Urinary system cancers - all other types	C689	Malignant neoplasm of urinary organ, unspecified	urinary system cancers	0	1	agnostic	Malignancies and tumors
	NEO001	Head and neck cancers - eye	C6900	Malignant neoplasm of unspecified conjunctiva	head and neck cancers	0	1	agnostic	Malignancies and tumors
	NEO001	Head and neck cancers - eye	C6901	Malignant neoplasm of right conjunctiva	head and neck cancers	0	1	agnostic	Malignancies and tumors
	NEO001	Head and neck cancers - eye	C6902	Malignant neoplasm of left conjunctiva	head and neck cancers	0	1	agnostic	Malignancies and tumors
	NEO001	Head and neck cancers - eye	C6910	Malignant neoplasm of unspecified cornea	head and neck cancers	0	1	agnostic	Malignancies and tumors
	NEO001	Head and neck cancers - eye	C6911	Malignant neoplasm of right cornea	head and neck cancers	0	1	agnostic	Malignancies and tumors
	NEO001	Head and neck cancers - eye	C6912	Malignant neoplasm of left cornea	head and neck cancers	0	1	agnostic	Malignancies and tumors
	NEO001	Head and neck cancers - eye	C6920	Malignant neoplasm of unspecified retina	head and neck cancers	0	1	agnostic	Malignancies and tumors
	NEO001	Head and neck cancers - eye	C6921	Malignant neoplasm of right retina	head and neck cancers	0	1	agnostic	Malignancies and tumors
	NEO001	Head and neck cancers - eye	C6922	Malignant neoplasm of left retina	head and neck cancers	0	1	agnostic	Malignancies and tumors
	NEO001	Head and neck cancers - eye	C6930	Malignant neoplasm of unspecified choroid	head and neck cancers	0	1	agnostic	Malignancies and tumors
	NEO001	Head and neck cancers - eye	C6931	Malignant neoplasm of right choroid	head and neck cancers	0	1	agnostic	Malignancies and tumors
	NEO001	Head and neck cancers - eye	C6932	Malignant neoplasm of left choroid	head and neck cancers	0	1	agnostic	Malignancies and tumors
	NEO001	Head and neck cancers - eye	C6940	Malignant neoplasm of unspecified ciliary body	head and neck cancers	0	1	agnostic	Malignancies and tumors
	NEO001	Head and neck cancers - eye	C6941	Malignant neoplasm of right ciliary body	head and neck cancers	0	1	agnostic	Malignancies and tumors
	NEO001	Head and neck cancers - eye	C6942	Malignant neoplasm of left ciliary body	head and neck cancers	0	1	agnostic	Malignancies and tumors
	NEO001	Head and neck cancers - eye	C6950	Malignant neoplasm of unspecified lacrimal gland and duct	head and neck cancers	0	1	agnostic	Malignancies and tumors
	NEO001	Head and neck cancers - eye	C6951	Malignant neoplasm of right lacrimal gland and duct	head and neck cancers	0	1	agnostic	Malignancies and tumors
	NEO001	Head and neck cancers - eye	C6952	Malignant neoplasm of left lacrimal gland and duct	head and neck cancers	0	1	agnostic	Malignancies and tumors
	NEO001	Head and neck cancers - eye	C6960	Malignant neoplasm of unspecified orbit	head and neck cancers	0	1	agnostic	Malignancies and tumors
	NEO001	Head and neck cancers - eye	C6961	Malignant neoplasm of right orbit	head and neck cancers	0	1	agnostic	Malignancies and tumors
	NEO001	Head and neck cancers - eye	C6962	Malignant neoplasm of left orbit	head and neck cancers	0	1	agnostic	Malignancies and tumors
	NEO001	Head and neck cancers - eye	C6980	Malignant neoplasm of overlapping sites of unspecified eye and adnexa	head and neck cancers	0	1	agnostic	Malignancies and tumors
	NEO001	Head and neck cancers - eye	C6981	Malignant neoplasm of overlapping sites of right eye and adnexa	head and neck cancers	0	1	agnostic	Malignancies and tumors
	NEO001	Head and neck cancers - eye	C6982	Malignant neoplasm of overlapping sites of left eye and adnexa	head and neck cancers	0	1	agnostic	Malignancies and tumors
	NEO001	Head and neck cancers - eye	C6990	Malignant neoplasm of unspecified site of unspecified eye	head and neck cancers	0	1	agnostic	Malignancies and tumors
	NEO001	Head and neck cancers - eye	C6991	Malignant neoplasm of unspecified site of right eye	head and neck cancers	0	1	agnostic	Malignancies and tumors
	NEO001	Head and neck cancers - eye	C6992	Malignant neoplasm of unspecified site of left eye	head and neck cancers	0	1	agnostic	Malignancies and tumors
	NEO048	Nervous system cancers - brain	C700	Malignant neoplasm of cerebral meninges	nervous system cancers	0	1	agnostic	Malignancies and tumors
	NEO048	Nervous system cancers - brain	C701	Malignant neoplasm of spinal meninges	nervous system cancers	0	1	agnostic	Malignancies and tumors
	NEO048	Nervous system cancers - brain	C709	Malignant neoplasm of meninges, unspecified	nervous system cancers	0	1	agnostic	Malignancies and tumors
	NEO048	Nervous system cancers - brain	C710	Malignant neoplasm of cerebrum, except lobes and ventricles	nervous system cancers	0	1	agnostic	Malignancies and tumors
	NEO048	Nervous system cancers - brain	C711	Malignant neoplasm of frontal lobe	nervous system cancers	0	1	agnostic	Malignancies and tumors
	NEO048	Nervous system cancers - brain	C712	Malignant neoplasm of temporal lobe	nervous system cancers	0	1	agnostic	Malignancies and tumors
	NEO048	Nervous system cancers - brain	C713	Malignant neoplasm of parietal lobe	nervous system cancers	0	1	agnostic	Malignancies and tumors
	NEO048	Nervous system cancers - brain	C714	Malignant neoplasm of occipital lobe	nervous system cancers	0	1	agnostic	Malignancies and tumors
	NEO048	Nervous system cancers - brain	C715	Malignant neoplasm of cerebral ventricle	nervous system cancers	0	1	agnostic	Malignancies and tumors
	NEO048	Nervous system cancers - brain	C716	Malignant neoplasm of cerebellum	nervous system cancers	0	1	agnostic	Malignancies and tumors
	NEO048	Nervous system cancers - brain	C717	Malignant neoplasm of brain stem	nervous system cancers	0	1	agnostic	Malignancies and tumors
	NEO048	Nervous system cancers - brain	C718	Malignant neoplasm of overlapping sites of brain	nervous system cancers	0	1	agnostic	Malignancies and tumors
	NEO048	Nervous system cancers - brain	C719	Malignant neoplasm of brain, unspecified	nervous system cancers	0	1	agnostic	Malignancies and tumors
	NEO049	Nervous system cancers - all other types	C720	Malignant neoplasm of spinal cord	nervous system cancers	0	1	agnostic	Malignancies and tumors
	NEO049	Nervous system cancers - all other types	C721	Malignant neoplasm of cauda equina	nervous system cancers	0	1	agnostic	Malignancies and tumors
	NEO049	Nervous system cancers - all other types	C7220	Malignant neoplasm of unspecified olfactory nerve	nervous system cancers	0	1	agnostic	Malignancies and tumors
	NEO049	Nervous system cancers - all other types	C7221	Malignant neoplasm of right olfactory nerve	nervous system cancers	0	1	agnostic	Malignancies and tumors
	NEO049	Nervous system cancers - all other types	C7222	Malignant neoplasm of left olfactory nerve	nervous system cancers	0	1	agnostic	Malignancies and tumors
	NEO049	Nervous system cancers - all other types	C7230	Malignant neoplasm of unspecified optic nerve	nervous system cancers	0	1	agnostic	Malignancies and tumors
	NEO049	Nervous system cancers - all other types	C7231	Malignant neoplasm of right optic nerve	nervous system cancers	0	1	agnostic	Malignancies and tumors
	NEO049	Nervous system cancers - all other types	C7232	Malignant neoplasm of left optic nerve	nervous system cancers	0	1	agnostic	Malignancies and tumors
	NEO049	Nervous system cancers - all other types	C7240	Malignant neoplasm of unspecified acoustic nerve	nervous system cancers	0	1	agnostic	Malignancies and tumors
	NEO049	Nervous system cancers - all other types	C7241	Malignant neoplasm of right acoustic nerve	nervous system cancers	0	1	agnostic	Malignancies and tumors
	NEO049	Nervous system cancers - all other types	C7242	Malignant neoplasm of left acoustic nerve	nervous system cancers	0	1	agnostic	Malignancies and tumors
	NEO049	Nervous system cancers - all other types	C7250	Malignant neoplasm of unspecified cranial nerve	nervous system cancers	0	1	agnostic	Malignancies and tumors
	NEO049	Nervous system cancers - all other types	C7259	Malignant neoplasm of other cranial nerves	nervous system cancers	0	1	agnostic	Malignancies and tumors
	NEO049	Nervous system cancers - all other types	C729	Malignant neoplasm of central nervous system, unspecified	nervous system cancers	0	1	agnostic	Malignancies and tumors
	NEO050	Endocrine system cancers - thyroid	C73	Malignant neoplasm of thyroid gland	endocrine system cancers	0	1	agnostic	Malignancies and tumors
	NEO053	Endocrine system cancers - adrenocortical	C7400	Malignant neoplasm of cortex of unspecified adrenal gland	endocrine system cancers	0	1	agnostic	Malignancies and tumors
	NEO053	Endocrine system cancers - adrenocortical	C7401	Malignant neoplasm of cortex of right adrenal gland	endocrine system cancers	0	1	agnostic	Malignancies and tumors
	NEO053	Endocrine system cancers - adrenocortical	C7402	Malignant neoplasm of cortex of left adrenal gland	endocrine system cancers	0	1	agnostic	Malignancies and tumors
	NEO056	Endocrine system cancers - all other types	C7410	Malignant neoplasm of medulla of unspecified adrenal gland	endocrine system cancers	0	1	agnostic	Malignancies and tumors
	NEO056	Endocrine system cancers - all other types	C7411	Malignant neoplasm of medulla of right adrenal gland	endocrine system cancers	0	1	agnostic	Malignancies and tumors
	NEO056	Endocrine system cancers - all other types	C7412	Malignant neoplasm of medulla of left adrenal gland	endocrine system cancers	0	1	agnostic	Malignancies and tumors
	NEO056	Endocrine system cancers - all other types	C7490	Malignant neoplasm of unspecified part of unspecified adrenal gland	endocrine system cancers	0	1	agnostic	Malignancies and tumors
	NEO056	Endocrine system cancers - all other types	C7491	Malignant neoplasm of unspecified part of right adrenal gland	endocrine system cancers	0	1	agnostic	Malignancies and tumors
	NEO056	Endocrine system cancers - all other types	C7492	Malignant neoplasm of unspecified part of left adrenal gland	endocrine system cancers	0	1	agnostic	Malignancies and tumors
	NEO054	Endocrine system cancers - parathyroid	C750	Malignant neoplasm of parathyroid gland	endocrine system cancers	0	1	agnostic	Malignancies and tumors
	NEO055	Endocrine system cancers - pituitary gland	C751	Malignant neoplasm of pituitary gland	endocrine system cancers	0	1	agnostic	Malignancies and tumors
	NEO056	Endocrine system cancers - all other types	C752	Malignant neoplasm of craniopharyngeal duct	endocrine system cancers	0	1	agnostic	Malignancies and tumors
	NEO056	Endocrine system cancers - all other types	C753	Malignant neoplasm of pineal gland	endocrine system cancers	0	1	agnostic	Malignancies and tumors
	NEO056	Endocrine system cancers - all other types	C754	Malignant neoplasm of carotid body	endocrine system cancers	0	1	agnostic	Malignancies and tumors
	NEO056	Endocrine system cancers - all other types	C755	Malignant neoplasm of aortic body and other paraganglia	endocrine system cancers	0	1	agnostic	Malignancies and tumors
	NEO056	Endocrine system cancers - all other types	C758	Malignant neoplasm with pluriglandular involvement, unspecified	endocrine system cancers	0	1	agnostic	Malignancies and tumors
	NEO056	Endocrine system cancers - all other types	C759	Malignant neoplasm of endocrine gland, unspecified	endocrine system cancers	0	1	agnostic	Malignancies and tumors
	NEO010	Head and neck cancers - all other types	C760	Malignant neoplasm of head, face and neck	head and neck cancers	0	1	agnostic	Malignancies and tumors
	NEO069	Cancer of other sites	C761	Malignant neoplasm of thorax	cancer of other sites	0	1	agnostic	Malignancies and tumors
	NEO069	Cancer of other sites	C762	Malignant neoplasm of abdomen	cancer of other sites	0	1	agnostic	Malignancies and tumors
	NEO069	Cancer of other sites	C763	Malignant neoplasm of pelvis	cancer of other sites	0	1	agnostic	Malignancies and tumors
	NEO069	Cancer of other sites	C7640	Malignant neoplasm of unspecified upper limb	cancer of other sites	0	1	agnostic	Malignancies and tumors
	NEO069	Cancer of other sites	C7641	Malignant neoplasm of right upper limb	cancer of other sites	0	1	agnostic	Malignancies and tumors
	NEO069	Cancer of other sites	C7642	Malignant neoplasm of left upper limb	cancer of other sites	0	1	agnostic	Malignancies and tumors
	NEO069	Cancer of other sites	C7650	Malignant neoplasm of unspecified lower limb	cancer of other sites	0	1	agnostic	Malignancies and tumors
	NEO069	Cancer of other sites	C7651	Malignant neoplasm of right lower limb	cancer of other sites	0	1	agnostic	Malignancies and tumors
	NEO069	Cancer of other sites	C7652	Malignant neoplasm of left lower limb	cancer of other sites	0	1	agnostic	Malignancies and tumors
	NEO069	Cancer of other sites	C768	Malignant neoplasm of other specified ill-defined sites	cancer of other sites	0	1	agnostic	Malignancies and tumors
	NEO070	Secondary malignancies	C770	Secondary and unspecified malignant neoplasm of lymph nodes of head, face and neck	secondary malignancies	0	1	agnostic	Malignancies and tumors
	NEO070	Secondary malignancies	C771	Secondary and unspecified malignant neoplasm of intrathoracic lymph nodes	secondary malignancies	0	1	agnostic	Malignancies and tumors
	NEO070	Secondary malignancies	C772	Secondary and unspecified malignant neoplasm of intra-abdominal lymph nodes	secondary malignancies	0	1	agnostic	Malignancies and tumors
	NEO070	Secondary malignancies	C773	Secondary and unspecified malignant neoplasm of axilla and upper limb lymph nodes	secondary malignancies	0	1	agnostic	Malignancies and tumors
	NEO070	Secondary malignancies	C774	Secondary and unspecified malignant neoplasm of inguinal and lower limb lymph nodes	secondary malignancies	0	1	agnostic	Malignancies and tumors
	NEO070	Secondary malignancies	C775	Secondary and unspecified malignant neoplasm of intrapelvic lymph nodes	secondary malignancies	0	1	agnostic	Malignancies and tumors
	NEO070	Secondary malignancies	C778	Secondary and unspecified malignant neoplasm of lymph nodes of multiple regions	secondary malignancies	0	1	agnostic	Malignancies and tumors
	NEO070	Secondary malignancies	C779	Secondary and unspecified malignant neoplasm of lymph node, unspecified	secondary malignancies	0	1	agnostic	Malignancies and tumors
	NEO070	Secondary malignancies	C7800	Secondary malignant neoplasm of unspecified lung	secondary malignancies	0	1	agnostic	Malignancies and tumors
	NEO070	Secondary malignancies	C7801	Secondary malignant neoplasm of right lung	secondary malignancies	0	1	agnostic	Malignancies and tumors
	NEO070	Secondary malignancies	C7802	Secondary malignant neoplasm of left lung	secondary malignancies	0	1	agnostic	Malignancies and tumors
	NEO070	Secondary malignancies	C781	Secondary malignant neoplasm of mediastinum	secondary malignancies	0	1	agnostic	Malignancies and tumors
	NEO070	Secondary malignancies	C782	Secondary malignant neoplasm of pleura	secondary malignancies	0	1	agnostic	Malignancies and tumors
	NEO070	Secondary malignancies	C7830	Secondary malignant neoplasm of unspecified respiratory organ	secondary malignancies	0	1	agnostic	Malignancies and tumors
	NEO070	Secondary malignancies	C7839	Secondary malignant neoplasm of other respiratory organs	secondary malignancies	0	1	agnostic	Malignancies and tumors
	NEO070	Secondary malignancies	C784	Secondary malignant neoplasm of small intestine	secondary malignancies	0	1	agnostic	Malignancies and tumors
	NEO070	Secondary malignancies	C785	Secondary malignant neoplasm of large intestine and rectum	secondary malignancies	0	1	agnostic	Malignancies and tumors
	NEO070	Secondary malignancies	C786	Secondary malignant neoplasm of retroperitoneum and peritoneum	secondary malignancies	0	1	agnostic	Malignancies and tumors
	NEO070	Secondary malignancies	C787	Secondary malignant neoplasm of liver and intrahepatic bile duct	secondary malignancies	0	1	agnostic	Malignancies and tumors
	NEO070	Secondary malignancies	C7880	Secondary malignant neoplasm of unspecified digestive organ	secondary malignancies	0	1	agnostic	Malignancies and tumors
	NEO070	Secondary malignancies	C7889	Secondary malignant neoplasm of other digestive organs	secondary malignancies	0	1	agnostic	Malignancies and tumors
	NEO070	Secondary malignancies	C7900	Secondary malignant neoplasm of unspecified kidney and renal pelvis	secondary malignancies	0	1	agnostic	Malignancies and tumors
	NEO070	Secondary malignancies	C7901	Secondary malignant neoplasm of right kidney and renal pelvis	secondary malignancies	0	1	agnostic	Malignancies and tumors
	NEO070	Secondary malignancies	C7902	Secondary malignant neoplasm of left kidney and renal pelvis	secondary malignancies	0	1	agnostic	Malignancies and tumors
	NEO070	Secondary malignancies	C7910	Secondary malignant neoplasm of unspecified urinary organs	secondary malignancies	0	1	agnostic	Malignancies and tumors
	NEO070	Secondary malignancies	C7911	Secondary malignant neoplasm of bladder	secondary malignancies	0	1	agnostic	Malignancies and tumors
	NEO070	Secondary malignancies	C7919	Secondary malignant neoplasm of other urinary organs	secondary malignancies	0	1	agnostic	Malignancies and tumors
	NEO070	Secondary malignancies	C792	Secondary malignant neoplasm of skin	secondary malignancies	0	1	agnostic	Malignancies and tumors
	NEO070	Secondary malignancies	C7931	Secondary malignant neoplasm of brain	secondary malignancies	0	1	agnostic	Malignancies and tumors
	NEO070	Secondary malignancies	C7932	Secondary malignant neoplasm of cerebral meninges	secondary malignancies	0	1	agnostic	Malignancies and tumors
	NEO070	Secondary malignancies	C7940	Secondary malignant neoplasm of unspecified part of nervous system	secondary malignancies	0	1	agnostic	Malignancies and tumors
	NEO070	Secondary malignancies	C7949	Secondary malignant neoplasm of other parts of nervous system	secondary malignancies	0	1	agnostic	Malignancies and tumors
	NEO070	Secondary malignancies	C7951	Secondary malignant neoplasm of bone	secondary malignancies	0	1	agnostic	Malignancies and tumors
	NEO070	Secondary malignancies	C7952	Secondary malignant neoplasm of bone marrow	secondary malignancies	0	1	agnostic	Malignancies and tumors
	NEO070	Secondary malignancies	C7960	Secondary malignant neoplasm of unspecified ovary	secondary malignancies	0	1	agnostic	Malignancies and tumors
	NEO070	Secondary malignancies	C7961	Secondary malignant neoplasm of right ovary	secondary malignancies	0	1	agnostic	Malignancies and tumors
	NEO070	Secondary malignancies	C7962	Secondary malignant neoplasm of left ovary	secondary malignancies	0	1	agnostic	Malignancies and tumors
	NEO070	Secondary malignancies	C7970	Secondary malignant neoplasm of unspecified adrenal gland	secondary malignancies	0	1	agnostic	Malignancies and tumors
	NEO070	Secondary malignancies	C7971	Secondary malignant neoplasm of right adrenal gland	secondary malignancies	0	1	agnostic	Malignancies and tumors
	NEO070	Secondary malignancies	C7972	Secondary malignant neoplasm of left adrenal gland	secondary malignancies	0	1	agnostic	Malignancies and tumors
	NEO070	Secondary malignancies	C7981	Secondary malignant neoplasm of breast	secondary malignancies	0	1	agnostic	Malignancies and tumors
	NEO070	Secondary malignancies	C7982	Secondary malignant neoplasm of genital organs	secondary malignancies	0	1	agnostic	Malignancies and tumors
	NEO070	Secondary malignancies	C7989	Secondary malignant neoplasm of other specified sites	secondary malignancies	0	1	agnostic	Malignancies and tumors
	NEO070	Secondary malignancies	C799	Secondary malignant neoplasm of unspecified site	secondary malignancies	0	1	agnostic	Malignancies and tumors
	NEO066	Malignant neuroendocrine tumors	C7A00	Malignant carcinoid tumor of unspecified site	malignant neuroendocrine tumors	0	1	agnostic	Malignancies and tumors
	NEO066	Malignant neuroendocrine tumors	C7A010	Malignant carcinoid tumor of the duodenum	malignant neuroendocrine tumors	0	1	agnostic	Malignancies and tumors
	NEO066	Malignant neuroendocrine tumors	C7A011	Malignant carcinoid tumor of the jejunum	malignant neuroendocrine tumors	0	1	agnostic	Malignancies and tumors
	NEO066	Malignant neuroendocrine tumors	C7A012	Malignant carcinoid tumor of the ileum	malignant neuroendocrine tumors	0	1	agnostic	Malignancies and tumors
	NEO066	Malignant neuroendocrine tumors	C7A019	Malignant carcinoid tumor of the small intestine, unspecified portion	malignant neuroendocrine tumors	0	1	agnostic	Malignancies and tumors
	NEO066	Malignant neuroendocrine tumors	C7A020	Malignant carcinoid tumor of the appendix	malignant neuroendocrine tumors	0	1	agnostic	Malignancies and tumors
	NEO066	Malignant neuroendocrine tumors	C7A021	Malignant carcinoid tumor of the cecum	malignant neuroendocrine tumors	0	1	agnostic	Malignancies and tumors
	NEO066	Malignant neuroendocrine tumors	C7A022	Malignant carcinoid tumor of the ascending colon	malignant neuroendocrine tumors	0	1	agnostic	Malignancies and tumors
	NEO066	Malignant neuroendocrine tumors	C7A023	Malignant carcinoid tumor of the transverse colon	malignant neuroendocrine tumors	0	1	agnostic	Malignancies and tumors
	NEO066	Malignant neuroendocrine tumors	C7A024	Malignant carcinoid tumor of the descending colon	malignant neuroendocrine tumors	0	1	agnostic	Malignancies and tumors
	NEO066	Malignant neuroendocrine tumors	C7A025	Malignant carcinoid tumor of the sigmoid colon	malignant neuroendocrine tumors	0	1	agnostic	Malignancies and tumors
	NEO066	Malignant neuroendocrine tumors	C7A026	Malignant carcinoid tumor of the rectum	malignant neuroendocrine tumors	0	1	agnostic	Malignancies and tumors
	NEO066	Malignant neuroendocrine tumors	C7A029	Malignant carcinoid tumor of the large intestine, unspecified portion	malignant neuroendocrine tumors	0	1	agnostic	Malignancies and tumors
	NEO066	Malignant neuroendocrine tumors	C7A090	Malignant carcinoid tumor of the bronchus and lung	malignant neuroendocrine tumors	0	1	agnostic	Malignancies and tumors
	NEO066	Malignant neuroendocrine tumors	C7A091	Malignant carcinoid tumor of the thymus	malignant neuroendocrine tumors	0	1	agnostic	Malignancies and tumors
	NEO066	Malignant neuroendocrine tumors	C7A092	Malignant carcinoid tumor of the stomach	malignant neuroendocrine tumors	0	1	agnostic	Malignancies and tumors
	NEO066	Malignant neuroendocrine tumors	C7A093	Malignant carcinoid tumor of the kidney	malignant neuroendocrine tumors	0	1	agnostic	Malignancies and tumors
	NEO066	Malignant neuroendocrine tumors	C7A094	Malignant carcinoid tumor of the foregut, unspecified	malignant neuroendocrine tumors	0	1	agnostic	Malignancies and tumors
	NEO066	Malignant neuroendocrine tumors	C7A095	Malignant carcinoid tumor of the midgut, unspecified	malignant neuroendocrine tumors	0	1	agnostic	Malignancies and tumors
	NEO066	Malignant neuroendocrine tumors	C7A096	Malignant carcinoid tumor of the hindgut, unspecified	malignant neuroendocrine tumors	0	1	agnostic	Malignancies and tumors
	NEO066	Malignant neuroendocrine tumors	C7A098	Malignant carcinoid tumors of other sites	malignant neuroendocrine tumors	0	1	agnostic	Malignancies and tumors
	NEO066	Malignant neuroendocrine tumors	C7A1	Malignant poorly differentiated neuroendocrine tumors	malignant neuroendocrine tumors	0	1	agnostic	Malignancies and tumors
	NEO066	Malignant neuroendocrine tumors	C7A8	Other malignant neuroendocrine tumors	malignant neuroendocrine tumors	0	1	agnostic	Malignancies and tumors
	NEO066	Malignant neuroendocrine tumors	C7B00	Secondary carcinoid tumors, unspecified site	malignant neuroendocrine tumors	0	1	agnostic	Malignancies and tumors
	NEO066	Malignant neuroendocrine tumors	C7B01	Secondary carcinoid tumors of distant lymph nodes	malignant neuroendocrine tumors	0	1	agnostic	Malignancies and tumors
	NEO066	Malignant neuroendocrine tumors	C7B02	Secondary carcinoid tumors of liver	malignant neuroendocrine tumors	0	1	agnostic	Malignancies and tumors
	NEO066	Malignant neuroendocrine tumors	C7B03	Secondary carcinoid tumors of bone	malignant neuroendocrine tumors	0	1	agnostic	Malignancies and tumors
	NEO066	Malignant neuroendocrine tumors	C7B04	Secondary carcinoid tumors of peritoneum	malignant neuroendocrine tumors	0	1	agnostic	Malignancies and tumors
	NEO066	Malignant neuroendocrine tumors	C7B09	Secondary carcinoid tumors of other sites	malignant neuroendocrine tumors	0	1	agnostic	Malignancies and tumors
	NEO066	Malignant neuroendocrine tumors	C7B1	Secondary Merkel cell carcinoma	malignant neuroendocrine tumors	0	1	agnostic	Malignancies and tumors
	NEO066	Malignant neuroendocrine tumors	C7B8	Other secondary neuroendocrine tumors	malignant neuroendocrine tumors	0	1	agnostic	Malignancies and tumors
	NEO071	Malignant neoplasm, unspecified	C800	Disseminated malignant neoplasm, unspecified	malignant neoplasm, unspecified	0	1	agnostic	Malignancies and tumors
	NEO071	Malignant neoplasm, unspecified	C801	Malignant (primary) neoplasm, unspecified	malignant neoplasm, unspecified	0	1	agnostic	Malignancies and tumors
	NEO071	Malignant neoplasm, unspecified	C802	Malignant neoplasm associated with transplanted organ	malignant neoplasm, unspecified	0	1	agnostic	Malignancies and tumors
	NEO057	Hodgkin lymphoma	C8100	Nodular lymphocyte predominant Hodgkin lymphoma, unspecified site	hodgkin lymphoma	0	1	agnostic	Malignancies and tumors
	NEO057	Hodgkin lymphoma	C8101	Nodular lymphocyte predominant Hodgkin lymphoma, lymph nodes of head, face, and neck	hodgkin lymphoma	0	1	agnostic	Malignancies and tumors
	NEO057	Hodgkin lymphoma	C8102	Nodular lymphocyte predominant Hodgkin lymphoma, intrathoracic lymph nodes	hodgkin lymphoma	0	1	agnostic	Malignancies and tumors
	NEO057	Hodgkin lymphoma	C8103	Nodular lymphocyte predominant Hodgkin lymphoma, intra-abdominal lymph nodes	hodgkin lymphoma	0	1	agnostic	Malignancies and tumors
	NEO057	Hodgkin lymphoma	C8104	Nodular lymphocyte predominant Hodgkin lymphoma, lymph nodes of axilla and upper limb	hodgkin lymphoma	0	1	agnostic	Malignancies and tumors
	NEO057	Hodgkin lymphoma	C8105	Nodular lymphocyte predominant Hodgkin lymphoma, lymph nodes of inguinal region and lower limb	hodgkin lymphoma	0	1	agnostic	Malignancies and tumors
	NEO057	Hodgkin lymphoma	C8106	Nodular lymphocyte predominant Hodgkin lymphoma, intrapelvic lymph nodes	hodgkin lymphoma	0	1	agnostic	Malignancies and tumors
	NEO057	Hodgkin lymphoma	C8107	Nodular lymphocyte predominant Hodgkin lymphoma, spleen	hodgkin lymphoma	0	1	agnostic	Malignancies and tumors
	NEO057	Hodgkin lymphoma	C8108	Nodular lymphocyte predominant Hodgkin lymphoma, lymph nodes of multiple sites	hodgkin lymphoma	0	1	agnostic	Malignancies and tumors
	NEO057	Hodgkin lymphoma	C8109	Nodular lymphocyte predominant Hodgkin lymphoma, extranodal and solid organ sites	hodgkin lymphoma	0	1	agnostic	Malignancies and tumors
	NEO057	Hodgkin lymphoma	C8110	Nodular sclerosis Hodgkin lymphoma, unspecified site	hodgkin lymphoma	0	1	agnostic	Malignancies and tumors
	NEO057	Hodgkin lymphoma	C8111	Nodular sclerosis Hodgkin lymphoma, lymph nodes of head, face, and neck	hodgkin lymphoma	0	1	agnostic	Malignancies and tumors
	NEO057	Hodgkin lymphoma	C8112	Nodular sclerosis Hodgkin lymphoma, intrathoracic lymph nodes	hodgkin lymphoma	0	1	agnostic	Malignancies and tumors
	NEO057	Hodgkin lymphoma	C8113	Nodular sclerosis Hodgkin lymphoma, intra-abdominal lymph nodes	hodgkin lymphoma	0	1	agnostic	Malignancies and tumors
	NEO057	Hodgkin lymphoma	C8114	Nodular sclerosis Hodgkin lymphoma, lymph nodes of axilla and upper limb	hodgkin lymphoma	0	1	agnostic	Malignancies and tumors
	NEO057	Hodgkin lymphoma	C8115	Nodular sclerosis Hodgkin lymphoma, lymph nodes of inguinal region and lower limb	hodgkin lymphoma	0	1	agnostic	Malignancies and tumors
	NEO057	Hodgkin lymphoma	C8116	Nodular sclerosis Hodgkin lymphoma, intrapelvic lymph nodes	hodgkin lymphoma	0	1	agnostic	Malignancies and tumors
	NEO057	Hodgkin lymphoma	C8117	Nodular sclerosis Hodgkin lymphoma, spleen	hodgkin lymphoma	0	1	agnostic	Malignancies and tumors
	NEO057	Hodgkin lymphoma	C8118	Nodular sclerosis Hodgkin lymphoma, lymph nodes of multiple sites	hodgkin lymphoma	0	1	agnostic	Malignancies and tumors
	NEO057	Hodgkin lymphoma	C8119	Nodular sclerosis Hodgkin lymphoma, extranodal and solid organ sites	hodgkin lymphoma	0	1	agnostic	Malignancies and tumors
	NEO057	Hodgkin lymphoma	C8120	Mixed cellularity Hodgkin lymphoma, unspecified site	hodgkin lymphoma	0	1	agnostic	Malignancies and tumors
	NEO057	Hodgkin lymphoma	C8121	Mixed cellularity Hodgkin lymphoma, lymph nodes of head, face, and neck	hodgkin lymphoma	0	1	agnostic	Malignancies and tumors
	NEO057	Hodgkin lymphoma	C8122	Mixed cellularity Hodgkin lymphoma, intrathoracic lymph nodes	hodgkin lymphoma	0	1	agnostic	Malignancies and tumors
	NEO057	Hodgkin lymphoma	C8123	Mixed cellularity Hodgkin lymphoma, intra-abdominal lymph nodes	hodgkin lymphoma	0	1	agnostic	Malignancies and tumors
	NEO057	Hodgkin lymphoma	C8124	Mixed cellularity Hodgkin lymphoma, lymph nodes of axilla and upper limb	hodgkin lymphoma	0	1	agnostic	Malignancies and tumors
	NEO057	Hodgkin lymphoma	C8125	Mixed cellularity Hodgkin lymphoma, lymph nodes of inguinal region and lower limb	hodgkin lymphoma	0	1	agnostic	Malignancies and tumors
	NEO057	Hodgkin lymphoma	C8126	Mixed cellularity Hodgkin lymphoma, intrapelvic lymph nodes	hodgkin lymphoma	0	1	agnostic	Malignancies and tumors
	NEO057	Hodgkin lymphoma	C8127	Mixed cellularity Hodgkin lymphoma, spleen	hodgkin lymphoma	0	1	agnostic	Malignancies and tumors
	NEO057	Hodgkin lymphoma	C8128	Mixed cellularity Hodgkin lymphoma, lymph nodes of multiple sites	hodgkin lymphoma	0	1	agnostic	Malignancies and tumors
	NEO057	Hodgkin lymphoma	C8129	Mixed cellularity Hodgkin lymphoma, extranodal and solid organ sites	hodgkin lymphoma	0	1	agnostic	Malignancies and tumors
	NEO057	Hodgkin lymphoma	C8130	Lymphocyte depleted Hodgkin lymphoma, unspecified site	hodgkin lymphoma	0	1	agnostic	Malignancies and tumors
	NEO057	Hodgkin lymphoma	C8131	Lymphocyte depleted Hodgkin lymphoma, lymph nodes of head, face, and neck	hodgkin lymphoma	0	1	agnostic	Malignancies and tumors
	NEO057	Hodgkin lymphoma	C8132	Lymphocyte depleted Hodgkin lymphoma, intrathoracic lymph nodes	hodgkin lymphoma	0	1	agnostic	Malignancies and tumors
	NEO057	Hodgkin lymphoma	C8133	Lymphocyte depleted Hodgkin lymphoma, intra-abdominal lymph nodes	hodgkin lymphoma	0	1	agnostic	Malignancies and tumors
	NEO057	Hodgkin lymphoma	C8134	Lymphocyte depleted Hodgkin lymphoma, lymph nodes of axilla and upper limb	hodgkin lymphoma	0	1	agnostic	Malignancies and tumors
	NEO057	Hodgkin lymphoma	C8135	Lymphocyte depleted Hodgkin lymphoma, lymph nodes of inguinal region and lower limb	hodgkin lymphoma	0	1	agnostic	Malignancies and tumors
	NEO057	Hodgkin lymphoma	C8136	Lymphocyte depleted Hodgkin lymphoma, intrapelvic lymph nodes	hodgkin lymphoma	0	1	agnostic	Malignancies and tumors
	NEO057	Hodgkin lymphoma	C8137	Lymphocyte depleted Hodgkin lymphoma, spleen	hodgkin lymphoma	0	1	agnostic	Malignancies and tumors
	NEO057	Hodgkin lymphoma	C8138	Lymphocyte depleted Hodgkin lymphoma, lymph nodes of multiple sites	hodgkin lymphoma	0	1	agnostic	Malignancies and tumors
	NEO057	Hodgkin lymphoma	C8139	Lymphocyte depleted Hodgkin lymphoma, extranodal and solid organ sites	hodgkin lymphoma	0	1	agnostic	Malignancies and tumors
	NEO057	Hodgkin lymphoma	C8140	Lymphocyte-rich Hodgkin lymphoma, unspecified site	hodgkin lymphoma	0	1	agnostic	Malignancies and tumors
	NEO057	Hodgkin lymphoma	C8141	Lymphocyte-rich Hodgkin lymphoma, lymph nodes of head, face, and neck	hodgkin lymphoma	0	1	agnostic	Malignancies and tumors
	NEO057	Hodgkin lymphoma	C8142	Lymphocyte-rich Hodgkin lymphoma, intrathoracic lymph nodes	hodgkin lymphoma	0	1	agnostic	Malignancies and tumors
	NEO057	Hodgkin lymphoma	C8143	Lymphocyte-rich Hodgkin lymphoma, intra-abdominal lymph nodes	hodgkin lymphoma	0	1	agnostic	Malignancies and tumors
	NEO057	Hodgkin lymphoma	C8144	Lymphocyte-rich Hodgkin lymphoma, lymph nodes of axilla and upper limb	hodgkin lymphoma	0	1	agnostic	Malignancies and tumors
	NEO057	Hodgkin lymphoma	C8145	Lymphocyte-rich Hodgkin lymphoma, lymph nodes of inguinal region and lower limb	hodgkin lymphoma	0	1	agnostic	Malignancies and tumors
	NEO057	Hodgkin lymphoma	C8146	Lymphocyte-rich Hodgkin lymphoma, intrapelvic lymph nodes	hodgkin lymphoma	0	1	agnostic	Malignancies and tumors
	NEO057	Hodgkin lymphoma	C8147	Lymphocyte-rich Hodgkin lymphoma, spleen	hodgkin lymphoma	0	1	agnostic	Malignancies and tumors
	NEO057	Hodgkin lymphoma	C8148	Lymphocyte-rich Hodgkin lymphoma, lymph nodes of multiple sites	hodgkin lymphoma	0	1	agnostic	Malignancies and tumors
	NEO057	Hodgkin lymphoma	C8149	Lymphocyte-rich Hodgkin lymphoma, extranodal and solid organ sites	hodgkin lymphoma	0	1	agnostic	Malignancies and tumors
	NEO057	Hodgkin lymphoma	C8170	Other Hodgkin lymphoma, unspecified site	hodgkin lymphoma	0	1	agnostic	Malignancies and tumors
	NEO057	Hodgkin lymphoma	C8171	Other Hodgkin lymphoma, lymph nodes of head, face, and neck	hodgkin lymphoma	0	1	agnostic	Malignancies and tumors
	NEO057	Hodgkin lymphoma	C8172	Other Hodgkin lymphoma, intrathoracic lymph nodes	hodgkin lymphoma	0	1	agnostic	Malignancies and tumors
	NEO057	Hodgkin lymphoma	C8173	Other Hodgkin lymphoma, intra-abdominal lymph nodes	hodgkin lymphoma	0	1	agnostic	Malignancies and tumors
	NEO057	Hodgkin lymphoma	C8174	Other Hodgkin lymphoma, lymph nodes of axilla and upper limb	hodgkin lymphoma	0	1	agnostic	Malignancies and tumors
	NEO057	Hodgkin lymphoma	C8175	Other Hodgkin lymphoma, lymph nodes of inguinal region and lower limb	hodgkin lymphoma	0	1	agnostic	Malignancies and tumors
	NEO057	Hodgkin lymphoma	C8176	Other Hodgkin lymphoma, intrapelvic lymph nodes	hodgkin lymphoma	0	1	agnostic	Malignancies and tumors
	NEO057	Hodgkin lymphoma	C8177	Other Hodgkin lymphoma, spleen	hodgkin lymphoma	0	1	agnostic	Malignancies and tumors
	NEO057	Hodgkin lymphoma	C8178	Other Hodgkin lymphoma, lymph nodes of multiple sites	hodgkin lymphoma	0	1	agnostic	Malignancies and tumors
	NEO057	Hodgkin lymphoma	C8179	Other Hodgkin lymphoma, extranodal and solid organ sites	hodgkin lymphoma	0	1	agnostic	Malignancies and tumors
	NEO057	Hodgkin lymphoma	C8190	Hodgkin lymphoma, unspecified, unspecified site	hodgkin lymphoma	0	1	agnostic	Malignancies and tumors
	NEO057	Hodgkin lymphoma	C8191	Hodgkin lymphoma, unspecified, lymph nodes of head, face, and neck	hodgkin lymphoma	0	1	agnostic	Malignancies and tumors
	NEO057	Hodgkin lymphoma	C8192	Hodgkin lymphoma, unspecified, intrathoracic lymph nodes	hodgkin lymphoma	0	1	agnostic	Malignancies and tumors
	NEO057	Hodgkin lymphoma	C8193	Hodgkin lymphoma, unspecified, intra-abdominal lymph nodes	hodgkin lymphoma	0	1	agnostic	Malignancies and tumors
	NEO057	Hodgkin lymphoma	C8194	Hodgkin lymphoma, unspecified, lymph nodes of axilla and upper limb	hodgkin lymphoma	0	1	agnostic	Malignancies and tumors
	NEO057	Hodgkin lymphoma	C8195	Hodgkin lymphoma, unspecified, lymph nodes of inguinal region and lower limb	hodgkin lymphoma	0	1	agnostic	Malignancies and tumors
	NEO057	Hodgkin lymphoma	C8196	Hodgkin lymphoma, unspecified, intrapelvic lymph nodes	hodgkin lymphoma	0	1	agnostic	Malignancies and tumors
	NEO057	Hodgkin lymphoma	C8197	Hodgkin lymphoma, unspecified, spleen	hodgkin lymphoma	0	1	agnostic	Malignancies and tumors
	NEO057	Hodgkin lymphoma	C8198	Hodgkin lymphoma, unspecified, lymph nodes of multiple sites	hodgkin lymphoma	0	1	agnostic	Malignancies and tumors
	NEO057	Hodgkin lymphoma	C8199	Hodgkin lymphoma, unspecified, extranodal and solid organ sites	hodgkin lymphoma	0	1	agnostic	Malignancies and tumors
	NEO058	Non-Hodgkin lymphoma	C8200	Follicular lymphoma grade I, unspecified site	non-hodgkin lymphoma	0	1	agnostic	Malignancies and tumors
	NEO058	Non-Hodgkin lymphoma	C8201	Follicular lymphoma grade I, lymph nodes of head, face, and neck	non-hodgkin lymphoma	0	1	agnostic	Malignancies and tumors
	NEO058	Non-Hodgkin lymphoma	C8202	Follicular lymphoma grade I, intrathoracic lymph nodes	non-hodgkin lymphoma	0	1	agnostic	Malignancies and tumors
	NEO058	Non-Hodgkin lymphoma	C8203	Follicular lymphoma grade I, intra-abdominal lymph nodes	non-hodgkin lymphoma	0	1	agnostic	Malignancies and tumors
	NEO058	Non-Hodgkin lymphoma	C8204	Follicular lymphoma grade I, lymph nodes of axilla and upper limb	non-hodgkin lymphoma	0	1	agnostic	Malignancies and tumors
	NEO058	Non-Hodgkin lymphoma	C8205	Follicular lymphoma grade I, lymph nodes of inguinal region and lower limb	non-hodgkin lymphoma	0	1	agnostic	Malignancies and tumors
	NEO058	Non-Hodgkin lymphoma	C8206	Follicular lymphoma grade I, intrapelvic lymph nodes	non-hodgkin lymphoma	0	1	agnostic	Malignancies and tumors
	NEO058	Non-Hodgkin lymphoma	C8207	Follicular lymphoma grade I, spleen	non-hodgkin lymphoma	0	1	agnostic	Malignancies and tumors
	NEO058	Non-Hodgkin lymphoma	C8208	Follicular lymphoma grade I, lymph nodes of multiple sites	non-hodgkin lymphoma	0	1	agnostic	Malignancies and tumors
	NEO058	Non-Hodgkin lymphoma	C8209	Follicular lymphoma grade I, extranodal and solid organ sites	non-hodgkin lymphoma	0	1	agnostic	Malignancies and tumors
	NEO058	Non-Hodgkin lymphoma	C8210	Follicular lymphoma grade II, unspecified site	non-hodgkin lymphoma	0	1	agnostic	Malignancies and tumors
	NEO058	Non-Hodgkin lymphoma	C8211	Follicular lymphoma grade II, lymph nodes of head, face, and neck	non-hodgkin lymphoma	0	1	agnostic	Malignancies and tumors
	NEO058	Non-Hodgkin lymphoma	C8212	Follicular lymphoma grade II, intrathoracic lymph nodes	non-hodgkin lymphoma	0	1	agnostic	Malignancies and tumors
	NEO058	Non-Hodgkin lymphoma	C8213	Follicular lymphoma grade II, intra-abdominal lymph nodes	non-hodgkin lymphoma	0	1	agnostic	Malignancies and tumors
	NEO058	Non-Hodgkin lymphoma	C8214	Follicular lymphoma grade II, lymph nodes of axilla and upper limb	non-hodgkin lymphoma	0	1	agnostic	Malignancies and tumors
	NEO058	Non-Hodgkin lymphoma	C8215	Follicular lymphoma grade II, lymph nodes of inguinal region and lower limb	non-hodgkin lymphoma	0	1	agnostic	Malignancies and tumors
	NEO058	Non-Hodgkin lymphoma	C8216	Follicular lymphoma grade II, intrapelvic lymph nodes	non-hodgkin lymphoma	0	1	agnostic	Malignancies and tumors
	NEO058	Non-Hodgkin lymphoma	C8217	Follicular lymphoma grade II, spleen	non-hodgkin lymphoma	0	1	agnostic	Malignancies and tumors
	NEO058	Non-Hodgkin lymphoma	C8218	Follicular lymphoma grade II, lymph nodes of multiple sites	non-hodgkin lymphoma	0	1	agnostic	Malignancies and tumors
	NEO058	Non-Hodgkin lymphoma	C8219	Follicular lymphoma grade II, extranodal and solid organ sites	non-hodgkin lymphoma	0	1	agnostic	Malignancies and tumors
	NEO058	Non-Hodgkin lymphoma	C8220	Follicular lymphoma grade III, unspecified, unspecified site	non-hodgkin lymphoma	0	1	agnostic	Malignancies and tumors
	NEO058	Non-Hodgkin lymphoma	C8221	Follicular lymphoma grade III, unspecified, lymph nodes of head, face, and neck	non-hodgkin lymphoma	0	1	agnostic	Malignancies and tumors
	NEO058	Non-Hodgkin lymphoma	C8222	Follicular lymphoma grade III, unspecified, intrathoracic lymph nodes	non-hodgkin lymphoma	0	1	agnostic	Malignancies and tumors
	NEO058	Non-Hodgkin lymphoma	C8223	Follicular lymphoma grade III, unspecified, intra-abdominal lymph nodes	non-hodgkin lymphoma	0	1	agnostic	Malignancies and tumors
	NEO058	Non-Hodgkin lymphoma	C8224	Follicular lymphoma grade III, unspecified, lymph nodes of axilla and upper limb	non-hodgkin lymphoma	0	1	agnostic	Malignancies and tumors
	NEO058	Non-Hodgkin lymphoma	C8225	Follicular lymphoma grade III, unspecified, lymph nodes of inguinal region and lower limb	non-hodgkin lymphoma	0	1	agnostic	Malignancies and tumors
	NEO058	Non-Hodgkin lymphoma	C8226	Follicular lymphoma grade III, unspecified, intrapelvic lymph nodes	non-hodgkin lymphoma	0	1	agnostic	Malignancies and tumors
	NEO058	Non-Hodgkin lymphoma	C8227	Follicular lymphoma grade III, unspecified, spleen	non-hodgkin lymphoma	0	1	agnostic	Malignancies and tumors
	NEO058	Non-Hodgkin lymphoma	C8228	Follicular lymphoma grade III, unspecified, lymph nodes of multiple sites	non-hodgkin lymphoma	0	1	agnostic	Malignancies and tumors
	NEO058	Non-Hodgkin lymphoma	C8229	Follicular lymphoma grade III, unspecified, extranodal and solid organ sites	non-hodgkin lymphoma	0	1	agnostic	Malignancies and tumors
	NEO058	Non-Hodgkin lymphoma	C8230	Follicular lymphoma grade IIIa, unspecified site	non-hodgkin lymphoma	0	1	agnostic	Malignancies and tumors
	NEO058	Non-Hodgkin lymphoma	C8231	Follicular lymphoma grade IIIa, lymph nodes of head, face, and neck	non-hodgkin lymphoma	0	1	agnostic	Malignancies and tumors
	NEO058	Non-Hodgkin lymphoma	C8232	Follicular lymphoma grade IIIa, intrathoracic lymph nodes	non-hodgkin lymphoma	0	1	agnostic	Malignancies and tumors
	NEO058	Non-Hodgkin lymphoma	C8233	Follicular lymphoma grade IIIa, intra-abdominal lymph nodes	non-hodgkin lymphoma	0	1	agnostic	Malignancies and tumors
	NEO058	Non-Hodgkin lymphoma	C8234	Follicular lymphoma grade IIIa, lymph nodes of axilla and upper limb	non-hodgkin lymphoma	0	1	agnostic	Malignancies and tumors
	NEO058	Non-Hodgkin lymphoma	C8235	Follicular lymphoma grade IIIa, lymph nodes of inguinal region and lower limb	non-hodgkin lymphoma	0	1	agnostic	Malignancies and tumors
	NEO058	Non-Hodgkin lymphoma	C8236	Follicular lymphoma grade IIIa, intrapelvic lymph nodes	non-hodgkin lymphoma	0	1	agnostic	Malignancies and tumors
	NEO058	Non-Hodgkin lymphoma	C8237	Follicular lymphoma grade IIIa, spleen	non-hodgkin lymphoma	0	1	agnostic	Malignancies and tumors
	NEO058	Non-Hodgkin lymphoma	C8238	Follicular lymphoma grade IIIa, lymph nodes of multiple sites	non-hodgkin lymphoma	0	1	agnostic	Malignancies and tumors
	NEO058	Non-Hodgkin lymphoma	C8239	Follicular lymphoma grade IIIa, extranodal and solid organ sites	non-hodgkin lymphoma	0	1	agnostic	Malignancies and tumors
	NEO058	Non-Hodgkin lymphoma	C8240	Follicular lymphoma grade IIIb, unspecified site	non-hodgkin lymphoma	0	1	agnostic	Malignancies and tumors
	NEO058	Non-Hodgkin lymphoma	C8241	Follicular lymphoma grade IIIb, lymph nodes of head, face, and neck	non-hodgkin lymphoma	0	1	agnostic	Malignancies and tumors
	NEO058	Non-Hodgkin lymphoma	C8242	Follicular lymphoma grade IIIb, intrathoracic lymph nodes	non-hodgkin lymphoma	0	1	agnostic	Malignancies and tumors
	NEO058	Non-Hodgkin lymphoma	C8243	Follicular lymphoma grade IIIb, intra-abdominal lymph nodes	non-hodgkin lymphoma	0	1	agnostic	Malignancies and tumors
	NEO058	Non-Hodgkin lymphoma	C8244	Follicular lymphoma grade IIIb, lymph nodes of axilla and upper limb	non-hodgkin lymphoma	0	1	agnostic	Malignancies and tumors
	NEO058	Non-Hodgkin lymphoma	C8245	Follicular lymphoma grade IIIb, lymph nodes of inguinal region and lower limb	non-hodgkin lymphoma	0	1	agnostic	Malignancies and tumors
	NEO058	Non-Hodgkin lymphoma	C8246	Follicular lymphoma grade IIIb, intrapelvic lymph nodes	non-hodgkin lymphoma	0	1	agnostic	Malignancies and tumors
	NEO058	Non-Hodgkin lymphoma	C8247	Follicular lymphoma grade IIIb, spleen	non-hodgkin lymphoma	0	1	agnostic	Malignancies and tumors
	NEO058	Non-Hodgkin lymphoma	C8248	Follicular lymphoma grade IIIb, lymph nodes of multiple sites	non-hodgkin lymphoma	0	1	agnostic	Malignancies and tumors
	NEO058	Non-Hodgkin lymphoma	C8249	Follicular lymphoma grade IIIb, extranodal and solid organ sites	non-hodgkin lymphoma	0	1	agnostic	Malignancies and tumors
	NEO058	Non-Hodgkin lymphoma	C8250	Diffuse follicle center lymphoma, unspecified site	non-hodgkin lymphoma	0	1	agnostic	Malignancies and tumors
	NEO058	Non-Hodgkin lymphoma	C8251	Diffuse follicle center lymphoma, lymph nodes of head, face, and neck	non-hodgkin lymphoma	0	1	agnostic	Malignancies and tumors
	NEO058	Non-Hodgkin lymphoma	C8252	Diffuse follicle center lymphoma, intrathoracic lymph nodes	non-hodgkin lymphoma	0	1	agnostic	Malignancies and tumors
	NEO058	Non-Hodgkin lymphoma	C8253	Diffuse follicle center lymphoma, intra-abdominal lymph nodes	non-hodgkin lymphoma	0	1	agnostic	Malignancies and tumors
	NEO058	Non-Hodgkin lymphoma	C8254	Diffuse follicle center lymphoma, lymph nodes of axilla and upper limb	non-hodgkin lymphoma	0	1	agnostic	Malignancies and tumors
	NEO058	Non-Hodgkin lymphoma	C8255	Diffuse follicle center lymphoma, lymph nodes of inguinal region and lower limb	non-hodgkin lymphoma	0	1	agnostic	Malignancies and tumors
	NEO058	Non-Hodgkin lymphoma	C8256	Diffuse follicle center lymphoma, intrapelvic lymph nodes	non-hodgkin lymphoma	0	1	agnostic	Malignancies and tumors
	NEO058	Non-Hodgkin lymphoma	C8257	Diffuse follicle center lymphoma, spleen	non-hodgkin lymphoma	0	1	agnostic	Malignancies and tumors
	NEO058	Non-Hodgkin lymphoma	C8258	Diffuse follicle center lymphoma, lymph nodes of multiple sites	non-hodgkin lymphoma	0	1	agnostic	Malignancies and tumors
	NEO058	Non-Hodgkin lymphoma	C8259	Diffuse follicle center lymphoma, extranodal and solid organ sites	non-hodgkin lymphoma	0	1	agnostic	Malignancies and tumors
	NEO058	Non-Hodgkin lymphoma	C8260	Cutaneous follicle center lymphoma, unspecified site	non-hodgkin lymphoma	0	1	agnostic	Malignancies and tumors
	NEO058	Non-Hodgkin lymphoma	C8261	Cutaneous follicle center lymphoma, lymph nodes of head, face, and neck	non-hodgkin lymphoma	0	1	agnostic	Malignancies and tumors
	NEO058	Non-Hodgkin lymphoma	C8262	Cutaneous follicle center lymphoma, intrathoracic lymph nodes	non-hodgkin lymphoma	0	1	agnostic	Malignancies and tumors
	NEO058	Non-Hodgkin lymphoma	C8263	Cutaneous follicle center lymphoma, intra-abdominal lymph nodes	non-hodgkin lymphoma	0	1	agnostic	Malignancies and tumors
	NEO058	Non-Hodgkin lymphoma	C8264	Cutaneous follicle center lymphoma, lymph nodes of axilla and upper limb	non-hodgkin lymphoma	0	1	agnostic	Malignancies and tumors
	NEO058	Non-Hodgkin lymphoma	C8265	Cutaneous follicle center lymphoma, lymph nodes of inguinal region and lower limb	non-hodgkin lymphoma	0	1	agnostic	Malignancies and tumors
	NEO058	Non-Hodgkin lymphoma	C8266	Cutaneous follicle center lymphoma, intrapelvic lymph nodes	non-hodgkin lymphoma	0	1	agnostic	Malignancies and tumors
	NEO058	Non-Hodgkin lymphoma	C8267	Cutaneous follicle center lymphoma, spleen	non-hodgkin lymphoma	0	1	agnostic	Malignancies and tumors
	NEO058	Non-Hodgkin lymphoma	C8268	Cutaneous follicle center lymphoma, lymph nodes of multiple sites	non-hodgkin lymphoma	0	1	agnostic	Malignancies and tumors
	NEO058	Non-Hodgkin lymphoma	C8269	Cutaneous follicle center lymphoma, extranodal and solid organ sites	non-hodgkin lymphoma	0	1	agnostic	Malignancies and tumors
	NEO058	Non-Hodgkin lymphoma	C8280	Other types of follicular lymphoma, unspecified site	non-hodgkin lymphoma	0	1	agnostic	Malignancies and tumors
	NEO058	Non-Hodgkin lymphoma	C8281	Other types of follicular lymphoma, lymph nodes of head, face, and neck	non-hodgkin lymphoma	0	1	agnostic	Malignancies and tumors
	NEO058	Non-Hodgkin lymphoma	C8282	Other types of follicular lymphoma, intrathoracic lymph nodes	non-hodgkin lymphoma	0	1	agnostic	Malignancies and tumors
	NEO058	Non-Hodgkin lymphoma	C8283	Other types of follicular lymphoma, intra-abdominal lymph nodes	non-hodgkin lymphoma	0	1	agnostic	Malignancies and tumors
	NEO058	Non-Hodgkin lymphoma	C8284	Other types of follicular lymphoma, lymph nodes of axilla and upper limb	non-hodgkin lymphoma	0	1	agnostic	Malignancies and tumors
	NEO058	Non-Hodgkin lymphoma	C8285	Other types of follicular lymphoma, lymph nodes of inguinal region and lower limb	non-hodgkin lymphoma	0	1	agnostic	Malignancies and tumors
	NEO058	Non-Hodgkin lymphoma	C8286	Other types of follicular lymphoma, intrapelvic lymph nodes	non-hodgkin lymphoma	0	1	agnostic	Malignancies and tumors
	NEO058	Non-Hodgkin lymphoma	C8287	Other types of follicular lymphoma, spleen	non-hodgkin lymphoma	0	1	agnostic	Malignancies and tumors
	NEO058	Non-Hodgkin lymphoma	C8288	Other types of follicular lymphoma, lymph nodes of multiple sites	non-hodgkin lymphoma	0	1	agnostic	Malignancies and tumors
	NEO058	Non-Hodgkin lymphoma	C8289	Other types of follicular lymphoma, extranodal and solid organ sites	non-hodgkin lymphoma	0	1	agnostic	Malignancies and tumors
	NEO058	Non-Hodgkin lymphoma	C8290	Follicular lymphoma, unspecified, unspecified site	non-hodgkin lymphoma	0	1	agnostic	Malignancies and tumors
	NEO058	Non-Hodgkin lymphoma	C8291	Follicular lymphoma, unspecified, lymph nodes of head, face, and neck	non-hodgkin lymphoma	0	1	agnostic	Malignancies and tumors
	NEO058	Non-Hodgkin lymphoma	C8292	Follicular lymphoma, unspecified, intrathoracic lymph nodes	non-hodgkin lymphoma	0	1	agnostic	Malignancies and tumors
	NEO058	Non-Hodgkin lymphoma	C8293	Follicular lymphoma, unspecified, intra-abdominal lymph nodes	non-hodgkin lymphoma	0	1	agnostic	Malignancies and tumors
	NEO058	Non-Hodgkin lymphoma	C8294	Follicular lymphoma, unspecified, lymph nodes of axilla and upper limb	non-hodgkin lymphoma	0	1	agnostic	Malignancies and tumors
	NEO058	Non-Hodgkin lymphoma	C8295	Follicular lymphoma, unspecified, lymph nodes of inguinal region and lower limb	non-hodgkin lymphoma	0	1	agnostic	Malignancies and tumors
	NEO058	Non-Hodgkin lymphoma	C8296	Follicular lymphoma, unspecified, intrapelvic lymph nodes	non-hodgkin lymphoma	0	1	agnostic	Malignancies and tumors
	NEO058	Non-Hodgkin lymphoma	C8297	Follicular lymphoma, unspecified, spleen	non-hodgkin lymphoma	0	1	agnostic	Malignancies and tumors
	NEO058	Non-Hodgkin lymphoma	C8298	Follicular lymphoma, unspecified, lymph nodes of multiple sites	non-hodgkin lymphoma	0	1	agnostic	Malignancies and tumors
	NEO058	Non-Hodgkin lymphoma	C8299	Follicular lymphoma, unspecified, extranodal and solid organ sites	non-hodgkin lymphoma	0	1	agnostic	Malignancies and tumors
	NEO058	Non-Hodgkin lymphoma	C8300	Small cell B-cell lymphoma, unspecified site	non-hodgkin lymphoma	0	1	agnostic	Malignancies and tumors
	NEO058	Non-Hodgkin lymphoma	C8301	Small cell B-cell lymphoma, lymph nodes of head, face, and neck	non-hodgkin lymphoma	0	1	agnostic	Malignancies and tumors
	NEO058	Non-Hodgkin lymphoma	C8302	Small cell B-cell lymphoma, intrathoracic lymph nodes	non-hodgkin lymphoma	0	1	agnostic	Malignancies and tumors
	NEO058	Non-Hodgkin lymphoma	C8303	Small cell B-cell lymphoma, intra-abdominal lymph nodes	non-hodgkin lymphoma	0	1	agnostic	Malignancies and tumors
	NEO058	Non-Hodgkin lymphoma	C8304	Small cell B-cell lymphoma, lymph nodes of axilla and upper limb	non-hodgkin lymphoma	0	1	agnostic	Malignancies and tumors
	NEO058	Non-Hodgkin lymphoma	C8305	Small cell B-cell lymphoma, lymph nodes of inguinal region and lower limb	non-hodgkin lymphoma	0	1	agnostic	Malignancies and tumors
	NEO058	Non-Hodgkin lymphoma	C8306	Small cell B-cell lymphoma, intrapelvic lymph nodes	non-hodgkin lymphoma	0	1	agnostic	Malignancies and tumors
	NEO058	Non-Hodgkin lymphoma	C8307	Small cell B-cell lymphoma, spleen	non-hodgkin lymphoma	0	1	agnostic	Malignancies and tumors
	NEO058	Non-Hodgkin lymphoma	C8308	Small cell B-cell lymphoma, lymph nodes of multiple sites	non-hodgkin lymphoma	0	1	agnostic	Malignancies and tumors
	NEO058	Non-Hodgkin lymphoma	C8309	Small cell B-cell lymphoma, extranodal and solid organ sites	non-hodgkin lymphoma	0	1	agnostic	Malignancies and tumors
	NEO058	Non-Hodgkin lymphoma	C8310	Mantle cell lymphoma, unspecified site	non-hodgkin lymphoma	0	1	agnostic	Malignancies and tumors
	NEO058	Non-Hodgkin lymphoma	C8311	Mantle cell lymphoma, lymph nodes of head, face, and neck	non-hodgkin lymphoma	0	1	agnostic	Malignancies and tumors
	NEO058	Non-Hodgkin lymphoma	C8312	Mantle cell lymphoma, intrathoracic lymph nodes	non-hodgkin lymphoma	0	1	agnostic	Malignancies and tumors
	NEO058	Non-Hodgkin lymphoma	C8313	Mantle cell lymphoma, intra-abdominal lymph nodes	non-hodgkin lymphoma	0	1	agnostic	Malignancies and tumors
	NEO058	Non-Hodgkin lymphoma	C8314	Mantle cell lymphoma, lymph nodes of axilla and upper limb	non-hodgkin lymphoma	0	1	agnostic	Malignancies and tumors
	NEO058	Non-Hodgkin lymphoma	C8315	Mantle cell lymphoma, lymph nodes of inguinal region and lower limb	non-hodgkin lymphoma	0	1	agnostic	Malignancies and tumors
	NEO058	Non-Hodgkin lymphoma	C8316	Mantle cell lymphoma, intrapelvic lymph nodes	non-hodgkin lymphoma	0	1	agnostic	Malignancies and tumors
	NEO058	Non-Hodgkin lymphoma	C8317	Mantle cell lymphoma, spleen	non-hodgkin lymphoma	0	1	agnostic	Malignancies and tumors
	NEO058	Non-Hodgkin lymphoma	C8318	Mantle cell lymphoma, lymph nodes of multiple sites	non-hodgkin lymphoma	0	1	agnostic	Malignancies and tumors
	NEO058	Non-Hodgkin lymphoma	C8319	Mantle cell lymphoma, extranodal and solid organ sites	non-hodgkin lymphoma	0	1	agnostic	Malignancies and tumors
	NEO058	Non-Hodgkin lymphoma	C8330	Diffuse large B-cell lymphoma, unspecified site	non-hodgkin lymphoma	0	1	agnostic	Malignancies and tumors
	NEO058	Non-Hodgkin lymphoma	C8331	Diffuse large B-cell lymphoma, lymph nodes of head, face, and neck	non-hodgkin lymphoma	0	1	agnostic	Malignancies and tumors
	NEO058	Non-Hodgkin lymphoma	C8332	Diffuse large B-cell lymphoma, intrathoracic lymph nodes	non-hodgkin lymphoma	0	1	agnostic	Malignancies and tumors
	NEO058	Non-Hodgkin lymphoma	C8333	Diffuse large B-cell lymphoma, intra-abdominal lymph nodes	non-hodgkin lymphoma	0	1	agnostic	Malignancies and tumors
	NEO058	Non-Hodgkin lymphoma	C8334	Diffuse large B-cell lymphoma, lymph nodes of axilla and upper limb	non-hodgkin lymphoma	0	1	agnostic	Malignancies and tumors
	NEO058	Non-Hodgkin lymphoma	C8335	Diffuse large B-cell lymphoma, lymph nodes of inguinal region and lower limb	non-hodgkin lymphoma	0	1	agnostic	Malignancies and tumors
	NEO058	Non-Hodgkin lymphoma	C8336	Diffuse large B-cell lymphoma, intrapelvic lymph nodes	non-hodgkin lymphoma	0	1	agnostic	Malignancies and tumors
	NEO058	Non-Hodgkin lymphoma	C8337	Diffuse large B-cell lymphoma, spleen	non-hodgkin lymphoma	0	1	agnostic	Malignancies and tumors
	NEO058	Non-Hodgkin lymphoma	C8338	Diffuse large B-cell lymphoma, lymph nodes of multiple sites	non-hodgkin lymphoma	0	1	agnostic	Malignancies and tumors
	NEO058	Non-Hodgkin lymphoma	C8339	Diffuse large B-cell lymphoma, extranodal and solid organ sites	non-hodgkin lymphoma	0	1	agnostic	Malignancies and tumors
	NEO058	Non-Hodgkin lymphoma	C8350	Lymphoblastic (diffuse) lymphoma, unspecified site	non-hodgkin lymphoma	0	1	agnostic	Malignancies and tumors
	NEO058	Non-Hodgkin lymphoma	C8351	Lymphoblastic (diffuse) lymphoma, lymph nodes of head, face, and neck	non-hodgkin lymphoma	0	1	agnostic	Malignancies and tumors
	NEO058	Non-Hodgkin lymphoma	C8352	Lymphoblastic (diffuse) lymphoma, intrathoracic lymph nodes	non-hodgkin lymphoma	0	1	agnostic	Malignancies and tumors
	NEO058	Non-Hodgkin lymphoma	C8353	Lymphoblastic (diffuse) lymphoma, intra-abdominal lymph nodes	non-hodgkin lymphoma	0	1	agnostic	Malignancies and tumors
	NEO058	Non-Hodgkin lymphoma	C8354	Lymphoblastic (diffuse) lymphoma, lymph nodes of axilla and upper limb	non-hodgkin lymphoma	0	1	agnostic	Malignancies and tumors
	NEO058	Non-Hodgkin lymphoma	C8355	Lymphoblastic (diffuse) lymphoma, lymph nodes of inguinal region and lower limb	non-hodgkin lymphoma	0	1	agnostic	Malignancies and tumors
	NEO058	Non-Hodgkin lymphoma	C8356	Lymphoblastic (diffuse) lymphoma, intrapelvic lymph nodes	non-hodgkin lymphoma	0	1	agnostic	Malignancies and tumors
	NEO058	Non-Hodgkin lymphoma	C8357	Lymphoblastic (diffuse) lymphoma, spleen	non-hodgkin lymphoma	0	1	agnostic	Malignancies and tumors
	NEO058	Non-Hodgkin lymphoma	C8358	Lymphoblastic (diffuse) lymphoma, lymph nodes of multiple sites	non-hodgkin lymphoma	0	1	agnostic	Malignancies and tumors
	NEO058	Non-Hodgkin lymphoma	C8359	Lymphoblastic (diffuse) lymphoma, extranodal and solid organ sites	non-hodgkin lymphoma	0	1	agnostic	Malignancies and tumors
	NEO058	Non-Hodgkin lymphoma	C8370	Burkitt lymphoma, unspecified site	non-hodgkin lymphoma	0	1	agnostic	Malignancies and tumors
	NEO058	Non-Hodgkin lymphoma	C8371	Burkitt lymphoma, lymph nodes of head, face, and neck	non-hodgkin lymphoma	0	1	agnostic	Malignancies and tumors
	NEO058	Non-Hodgkin lymphoma	C8372	Burkitt lymphoma, intrathoracic lymph nodes	non-hodgkin lymphoma	0	1	agnostic	Malignancies and tumors
	NEO058	Non-Hodgkin lymphoma	C8373	Burkitt lymphoma, intra-abdominal lymph nodes	non-hodgkin lymphoma	0	1	agnostic	Malignancies and tumors
	NEO058	Non-Hodgkin lymphoma	C8374	Burkitt lymphoma, lymph nodes of axilla and upper limb	non-hodgkin lymphoma	0	1	agnostic	Malignancies and tumors
	NEO058	Non-Hodgkin lymphoma	C8375	Burkitt lymphoma, lymph nodes of inguinal region and lower limb	non-hodgkin lymphoma	0	1	agnostic	Malignancies and tumors
	NEO058	Non-Hodgkin lymphoma	C8376	Burkitt lymphoma, intrapelvic lymph nodes	non-hodgkin lymphoma	0	1	agnostic	Malignancies and tumors
	NEO058	Non-Hodgkin lymphoma	C8377	Burkitt lymphoma, spleen	non-hodgkin lymphoma	0	1	agnostic	Malignancies and tumors
	NEO058	Non-Hodgkin lymphoma	C8378	Burkitt lymphoma, lymph nodes of multiple sites	non-hodgkin lymphoma	0	1	agnostic	Malignancies and tumors
	NEO058	Non-Hodgkin lymphoma	C8379	Burkitt lymphoma, extranodal and solid organ sites	non-hodgkin lymphoma	0	1	agnostic	Malignancies and tumors
	NEO058	Non-Hodgkin lymphoma	C8380	Other non-follicular lymphoma, unspecified site	non-hodgkin lymphoma	0	1	agnostic	Malignancies and tumors
	NEO058	Non-Hodgkin lymphoma	C8381	Other non-follicular lymphoma, lymph nodes of head, face, and neck	non-hodgkin lymphoma	0	1	agnostic	Malignancies and tumors
	NEO058	Non-Hodgkin lymphoma	C8382	Other non-follicular lymphoma, intrathoracic lymph nodes	non-hodgkin lymphoma	0	1	agnostic	Malignancies and tumors
	NEO058	Non-Hodgkin lymphoma	C8383	Other non-follicular lymphoma, intra-abdominal lymph nodes	non-hodgkin lymphoma	0	1	agnostic	Malignancies and tumors
	NEO058	Non-Hodgkin lymphoma	C8384	Other non-follicular lymphoma, lymph nodes of axilla and upper limb	non-hodgkin lymphoma	0	1	agnostic	Malignancies and tumors
	NEO058	Non-Hodgkin lymphoma	C8385	Other non-follicular lymphoma, lymph nodes of inguinal region and lower limb	non-hodgkin lymphoma	0	1	agnostic	Malignancies and tumors
	NEO058	Non-Hodgkin lymphoma	C8386	Other non-follicular lymphoma, intrapelvic lymph nodes	non-hodgkin lymphoma	0	1	agnostic	Malignancies and tumors
	NEO058	Non-Hodgkin lymphoma	C8387	Other non-follicular lymphoma, spleen	non-hodgkin lymphoma	0	1	agnostic	Malignancies and tumors
	NEO058	Non-Hodgkin lymphoma	C8388	Other non-follicular lymphoma, lymph nodes of multiple sites	non-hodgkin lymphoma	0	1	agnostic	Malignancies and tumors
	NEO058	Non-Hodgkin lymphoma	C8389	Other non-follicular lymphoma, extranodal and solid organ sites	non-hodgkin lymphoma	0	1	agnostic	Malignancies and tumors
	NEO058	Non-Hodgkin lymphoma	C8390	Non-follicular (diffuse) lymphoma, unspecified, unspecified site	non-hodgkin lymphoma	0	1	agnostic	Malignancies and tumors
	NEO058	Non-Hodgkin lymphoma	C8391	Non-follicular (diffuse) lymphoma, unspecified, lymph nodes of head, face, and neck	non-hodgkin lymphoma	0	1	agnostic	Malignancies and tumors
	NEO058	Non-Hodgkin lymphoma	C8392	Non-follicular (diffuse) lymphoma, unspecified, intrathoracic lymph nodes	non-hodgkin lymphoma	0	1	agnostic	Malignancies and tumors
	NEO058	Non-Hodgkin lymphoma	C8393	Non-follicular (diffuse) lymphoma, unspecified, intra-abdominal lymph nodes	non-hodgkin lymphoma	0	1	agnostic	Malignancies and tumors
	NEO058	Non-Hodgkin lymphoma	C8394	Non-follicular (diffuse) lymphoma, unspecified, lymph nodes of axilla and upper limb	non-hodgkin lymphoma	0	1	agnostic	Malignancies and tumors
[truncated: 64,536 more rows]

## Sheet: Tab3
Supplementary Table 3 . Characteristics of the identified subphenotypes on the INSIGHT cohort.
Variable	Total	Subphenotype 1	Subphenotype 2	Subphenotype 3	Subphenotype 4	P-valuea	Post hoc analysisa
		(Cardiac and Renal)	(Respiratory, Sleep and Anxiety)	(Musculoskeletal and Nervous)	(Digestive and Respiratory)
No. of patients (%)	20881 (100%)	7047 (33.75%)	6838 (32.75%)	4879 (23.37%)	2117 (10.14%)
Age, y, Median (IQRb)	58.0 (42.0-70.0)	65.0 (52.0-75.0)	51.0 (35.0-64.0)	57.0 (42.0-69.0)	54.0 (39.0-67.0)	0	2 vs. 1, 3 vs. 1, 4 vs. 1, 3 vs. 2, 4 vs. 2, 4 vs. 3
Age group – no. (%)
20-<40 years	4603 (22.04%)	820 (11.64%)	2200 (32.17%)	1026 (21.03%)	557 (26.31%)	5.73e-190	1 vs. 2, 1 vs. 3, 1 vs. 4, 2 vs. 3, 2 vs. 4, 3 vs. 4
40-<55 years	4522 (21.66%)	1180 (16.74%)	1677 (24.52%)	1153 (23.63%)	512 (24.19%)	7.37e-33	1 vs. 2, 1 vs. 3, 1 vs. 4
55-<65 years	4308 (20.63%)	1486 (21.09%)	1336 (19.54%)	1067 (21.87%)	419 (19.79%)	0.00992	1 vs. 2, 2 vs. 3
65-<75 years	3810 (18.25%)	1657 (23.51%)	930 (13.60%)	878 (18%)	345 (16.3%)	8.48e-51	1 vs. 2, 1 vs. 3, 1 vs. 4, 2 vs. 3, 2 vs. 4
75-<85 years	2553 (12.22%)	1278 (18.14%)	518 (7.58%)	532 (10.9%)	225 (10.63%)	4.5e-82	1 vs. 2, 1 vs. 3, 1 vs. 4, 2 vs. 3, 2 vs. 4
85+ years	1085 (5.20%)	626 (8.88%)	177 (2.59%)	223 (4.57%)	59 (2.79%)	1.48e-68	1 vs. 2, 1 vs. 3, 1 vs. 4, 2 vs. 3, 3 vs. 4
Sex – no. (%)
Female	12188 (58.37%)	3627 (51.47%)	4294 (62.80%)	2962 (60.71%)	1305 (61.64%)	4.91e-46	1 vs. 2, 1 vs. 3, 1 vs. 4, 2 vs. 3
Male	8692 (41.63%)	3420 (48.53%)	2543 (37.19%)	1917 (39.29%)	812 (38.36%)	4.08e-46	1 vs. 2, 1 vs. 3, 1 vs. 4, 2 vs. 3
Other/Missing	1 (0.00%)	0 (0.00%)	1 (0.01%)	0 (0%)	0 (0%)	0.561	-
Race – no. (%)
Asian	945 (4.52%)	278 (3.94%)	339 (4.96%)	237 (4.86%)	91 (4.3%)	0.019	1 vs. 2, 1 vs. 3
Black or African American	4771 (22.85%)	1752 (24.86%)	1482 (21.67%)	1116 (22.87%)	421 (19.89%)	4.99e-07	1 vs. 2, 1 vs. 3, 1 vs. 4, 3 vs. 4
White	7013 (33.59%)	2407 (34.16%)	2255 (32.98%)	1670 (34.23%)	681 (32.17%)	0.174	-
Other	6238 (29.87%)	2052 (29.12%)	2041 (29.85%)	1411 (28.92%)	734 (34.67%)	5.13e-06	1 vs. 4, 2 vs. 4, 3 vs. 4
Missing	1914 (9.17%)	558 (7.92%)	721 (10.54%)	445 (9.12%)	190 (8.97%)	2.43e-06	1 vs. 2, 1 vs. 3, 2 vs. 3, 2 vs. 4
Ethnic group – no. (%)
Hispanic: Yes	6838 (32.74%)	2227 (31.60%)	2277 (33.30%)	1554 (31.85%)	780 (36.84%)	3.92e-05	1 vs. 2, 1 vs. 4, 2 vs. 4, 3 vs. 4
Hispanic: No	12248 (58.66%)	4354 (61.79%)	3901 (57.05%)	2856 (58.54%)	1137 (53.71%)	2.4e-12	1 vs. 2, 1 vs. 3, 1 vs. 4, 2 vs. 4, 3 vs. 4
Hispanic: Other/Missing	1795 (8.60%)	466 (6.61%)	660 (9.65%)	469 (9.61%)	200 (9.45%)	1.54e-11	1 vs. 2, 1 vs. 3, 1 vs. 4
Area deprivation index, Median (IQR)	15.0 (6.0-25.0)	16.0 (7.0-25.0)	14.0 (6.0-24.0)	15.0 (6.0-23.5)	15.0 (7.0-25.0)	4.21e-09	2 vs. 1
Healthcare utilization in the past 3 yr – no. (%)
Inpatient =0	14631 (70.07%)	4109 (58.31%)	5299 (77.49%)	3601 (73.81%)	1622 (76.62%)	8.5e-156	1 vs. 2, 1 vs. 3, 1 vs. 4, 2 vs. 3, 3 vs. 4
0< Inpatient <5	5433 (26.03%)	2483 (35.23%)	1371 (20.05%)	1141 (23.38%)	438 (20.69%)	4.4e-105	1 vs. 2, 1 vs. 3, 1 vs. 4, 2 vs. 3, 3 vs. 4
Inpatient >=5	817 (3.91%)	455 (6.46%)	168 (2.46%)	137 (2.81%)	57 (2.69%)	1.16e-39	1 vs. 2, 1 vs. 3, 1 vs. 4
Outpatient =0	1241 (5.94%)	493 (7.00%)	378 (5.53%)	244 (5.00%)	126 (5.95%)	2.71e-05	1 vs. 2, 1 vs. 3
<0 Outpatient <5	3607 (17.28%)	1202 (17.05%)	1216 (17.78%)	810 (16.60%)	379 (17.90%)	0.31	-
Outpatient >=5	16033 (76.78%)	5352 (75.95%)	5244 (76.69%)	3825 (78.40%)	1612 (76.15%)	0.0154	1 vs. 3, 2 vs. 3, 3 vs. 4
Emergency =0	11321 (54.22%)	3496 (49.61%)	3884 (56.80%)	2733 (56.02%)	1208 (57.06%)	8.53e-20	1 vs. 2, 1 vs. 3, 1 vs. 4
<0 Emergency <5	7705 (36.90%)	2769 (39.29%)	2432 (35.57%)	1749 (35.84%)	755 (35.67%)	8.36e-06	1 vs. 2, 1 vs. 3, 1 vs. 4
Emergency >=5	1855 (8.89%)	782 (11.10%)	522 (7.63%)	397 (8.14%)	154 (7.27%)	3.1e-14	1 vs. 2, 1 vs. 3, 1 vs. 4
Index time period of patient – no. (%)
03/20-06/20	6899 (33.04%)	2634 (37.38%)	2040 (29.83%)	1554 (31.85%)	671 (31.7%)	8.52e-21	1 vs. 2, 1 vs. 3, 1 vs. 4, 2 vs. 3
07/20-10/20	1180 (5.65%)	394 (5.59%)	390 (5.70%)	245 (5.02%)	151 (7.13%)	0.00606	1 vs. 4, 2 vs. 4, 3 vs. 4
11/20-02/21	8714 (41.73%)	2708 (38.43%)	3016 (44.11%)	2129 (43.64%)	861 (40.67%)	4.75e-12	1 vs. 2, 1 vs. 3, 2 vs. 4, 3 vs. 4
03/21-06/21	3390 (16.24%)	1112 (15.78%)	1113 (16.28%)	794 (16.27%)	371 (17.52%)	0.298	-
07/21-11/21	698 (3.34%)	199 (2.82%)	279 (4.08%)	157 (3.22%)	63 (2.98%)	0.000347	1 vs. 2, 2 vs. 3, 2 vs. 4
Acute phase severities of Covid-19 (-1~16 days) – no. (%)
Hospitalized	9076 (43.47%)	4309 (61.15%)	2207 (32.28%)	1855 (38.02%)	705 (33.3%)	1.05e-301	1 vs. 2, 1 vs. 3, 1 vs. 4, 2 vs. 3, 3 vs. 4
Ventilation	495 (2.37%)	339 (4.81%)	85 (1.24%)	54 (1.11%)	17 (0.8%)	2.58e-59	1 vs. 2, 1 vs. 3, 1 vs. 4
Critical care	1144 (5.48%)	701 (9.95%)	210 (3.07%)	174 (3.57%)	59 (2.79%)	4.62e-89	1 vs. 2, 1 vs. 3, 1 vs. 4
Prior Conditions (ICD10; Categoryc) – no. (%)
Type 2 diabetes mellitus (E11; ENMD)	5173 (24.77%)	2384 (33.83%)	1196 (17.49%)	1131 (23.18%)	462 (21.82%)	1.15e-112	1 vs. 2, 1 vs. 3, 1 vs. 4, 2 vs. 3, 2 vs. 4
Disorders of lipoprotein metabolism (E78; ENMD)	7517 (36.00%)	3090 (43.85%)	2049 (29.96%)	1724 (35.34%)	654 (30.89%)	2.31e-69	1 vs. 2, 1 vs. 3, 1 vs. 4, 2 vs. 3, 3 vs. 4
Disorders of mineral metabolism (E83; ENMD)	1497 (7.17%)	761 (10.8%)	318 (4.65%)	294 (6.03%)	124 (5.86%)	2.28e-47	1 vs. 2, 1 vs. 3, 1 vs. 4, 2 vs. 3, 2 vs. 4
Volume depletion (E86; ENMD)	1094 (5.24%)	573 (8.13%)	225 (3.29%)	215 (4.41%)	81 (3.83%)	3.76e-40	1 vs. 2, 1 vs. 3, 1 vs. 4, 2 vs. 3
Disorders of fluid, electrolyte and acid-base balance (E87; ENMD)	2858 (13.69%)	1485 (21.07%)	593 (8.67%)	554 (11.35%)	226 (10.68%)	3.81e-110	1 vs. 2, 1 vs. 3, 1 vs. 4, 2 vs. 3, 2 vs. 4
Organic mental disorders (F01-F09; MBD)	1204 (5.77%)	746 (10.58%)	140 (2.05%)	235 (4.81%)	83 (3.92%)	2.46e-107	1 vs. 2, 1 vs. 3, 1 vs. 4, 2 vs. 3, 2 vs. 4
Depressive episode (F32; MBD)	1965 (9.41%)	839 (11.91%)	521 (7.62%)	445 (9.12%)	160 (7.56%)	1.42e-18	1 vs. 2, 1 vs. 3, 1 vs. 4, 2 vs. 3, 3 vs. 4
Other disorders of brain (G93; DNS)	1389 (6.65%)	685 (9.72%)	340 (4.97%)	271 (5.55%)	93 (4.39%)	1.69e-35	1 vs. 2, 1 vs. 3, 1 vs. 4, 3 vs. 4
Essential hypertension (I10; DCS)	8600 (41.19%)	3472 (49.27%)	2287 (33.45%)	2025 (41.5%)	816 (38.55%)	6.5e-79	1 vs. 2, 1 vs. 3, 1 vs. 4, 2 vs. 3, 2 vs. 4, 3 vs. 4
Hypertensive heart disease (I11; DCS)	1103 (5.28%)	598 (8.49%)	199 (2.91%)	209 (4.28%)	97 (4.58%)	2.73e-50	1 vs. 2, 1 vs. 3, 1 vs. 4, 2 vs. 3, 2 vs. 4
Hypertensive renal disease (I12; DCS)	1712 (8.20%)	995 (14.12%)	274 (4.01%)	334 (6.85%)	109 (5.15%)	1.17e-113	1 vs. 2, 1 vs. 3, 1 vs. 4, 2 vs. 3, 2 vs. 4, 3 vs. 4
Hypertensive heart and renal disease (I13; DCS)	919 (4.40%)	552 (7.83%)	131 (1.92%)	174 (3.57%)	62 (2.93%)	2.46e-68	1 vs. 2, 1 vs. 3, 1 vs. 4, 2 vs. 3, 2 vs. 4
Ischaemic heart diseases (I20-I25; DCS)	4905 (23.49%)	2533 (35.94%)	998 (14.59%)	1027 (21.05%)	347 (16.39%)	3.62e-213	1 vs. 2, 1 vs. 3, 1 vs. 4, 2 vs. 3, 2 vs. 4, 3 vs. 4
Other pulmonary heart diseases (I27; DCS)	853 (4.09%)	488 (6.92%)	148 (2.16%)	172 (3.53%)	45 (2.13%)	1.81e-50	1 vs. 2, 1 vs. 3, 1 vs. 4, 2 vs. 3, 3 vs. 4
Atrial fibrillation and flutter (I48; DCS)	1607 (7.70%)	894 (12.69%)	311 (4.55%)	297 (6.09%)	105 (4.96%)	1.36e-82	1 vs. 2, 1 vs. 3, 1 vs. 4, 2 vs. 3
Heart failure (I50; DCS)	2076 (9.94%)	1149 (16.3%)	379 (5.54%)	390 (7.99%)	158 (7.46%)	2.1e-108	1 vs. 2, 1 vs. 3, 1 vs. 4, 2 vs. 3, 2 vs. 4
Respiratory failure (J96; DRS)	1004 (5.81%)	465 (6.6%)	349 (5.10%)	144 (2.95%)	46 (2.17%)	9.74e-26	1 vs. 2, 1 vs. 3, 1 vs. 4, 2 vs. 3, 2 vs. 4
Gastro-oesophageal reflux disease (K21; DDS)	3771 (18.06%)	1416 (20.09%)	1095 (16.01%)	905 (18.55%)	355 (16.77%)	3.6e-09	1 vs. 2, 1 vs. 3, 1 vs. 4, 2 vs. 3
Intestinal disorders (K59; DDS)	2556 (12.24%)	1105 (15.68%)	696 (10.18%)	556 (11.4%)	199 (9.4%)	1.15e-26	1 vs. 2, 1 vs. 3, 1 vs. 4, 2 vs. 3, 3 vs. 4
Acute renal failure (N17; DGS)	2002 (9.59%)	1078 (15.3%)	373 (5.45%)	362 (7.42%)	189 (8.93%)	2.72e-92	1 vs. 2, 1 vs. 3, 1 vs. 4, 2 vs. 3, 2 vs. 4, 3 vs. 4
Chronic kidney disease (N18; DGS)	2938 (14.07%)	1697 (24.08%)	557 (8.15%)	416 (8.53%)	268 (12.66%)	5.53e-197	1 vs. 2, 1 vs. 3, 1 vs. 4, 2 vs. 4, 3 vs. 4
Cardiac/vascular implants (Z95; Others)	1560 (7.47%)	856 (12.15%)	303 (4.43%)	297 (6.09%)	104 (4.91%)	4.32e-75	1 vs. 2, 1 vs. 3, 1 vs. 4, 2 vs. 3
Other anxiety disorders (F41; MBD)	1986 (9.51%)	624 (8.85%)	836 (12.23%)	403 (8.26%)	123 (5.81%)	1.55e-22	1 vs. 2, 1 vs. 4, 2 vs. 3, 2 vs. 4, 3 vs. 4
Migraine (G43; DNS)	1039 (4.98%)	260 (3.69%)	453 (6.62%)	239 (4.9%)	87 (4.11%)	1.53e-14	1 vs. 2, 1 vs. 3, 2 vs. 3, 2 vs. 4
Acute upper respiratory infections (J00-J06; DRS)	3285 (15.73%)	962 (13.65%)	1330 (19.45%)	720 (14.75%)	273 (12.89%)	7.88e-24	1 vs. 2, 2 vs. 3, 2 vs. 4, 3 vs. 4
Pneumonia, organism unspecified (J18; DRS)	1311 (6.28%)	465 (6.60%)	527 (7.71%)	235 (4.82%)	84 (3.97%)	2.34e-13	1 vs. 2, 1 vs. 3, 1 vs. 4, 2 vs. 3, 2 vs. 4
Diseases of upper respiratory tract (J30-J39; DRS)	2790 (13.36%)	807 (11.45%)	1133 (16.57%)	601 (12.32%)	249 (11.76%)	7.2e-20	1 vs. 2, 2 vs. 3, 2 vs. 4
Chronic obstructive pulmonary disease (J44; DRS)	1473 (7.05%)	518 (7.35%)	607 (8.88%)	257 (5.27%)	91 (4.3%)	4.54e-18	1 vs. 2, 1 vs. 3, 1 vs. 4, 2 vs. 3, 2 vs. 4
Maternal care for pregnancy (O26; PCP)	522 (2.50%)	90 (1.28%)	274 (4.01%)	107 (2.19%)	51 (2.41%)	1.88e-23	1 vs. 2, 1 vs. 3, 1 vs. 4, 2 vs. 3, 2 vs. 4
Other maternal diseases (O99; PCP)	566 (2.71%)	103 (1.46%)	289 (4.23%)	126 (2.58%)	48 (2.27%)	3.27e-22	1 vs. 2, 1 vs. 3, 1 vs. 4, 2 vs. 3, 2 vs. 4
Sleep disorders (G47; DNS)	2093 (10.02%)	665 (9.44%)	588 (8.60%)	619 (12.69%)	221 (10.44%)	2.75e-12	1 vs. 3, 2 vs. 3, 2 vs. 4, 3 vs. 4
Nerve, nerve root and plexus disorders (G50-G59; DNS)	759 (3.63%)	246 (3.49%)	170 (2.49%)	271 (5.55%)	72 (3.40%)	8.94e-17	1 vs. 2, 1 vs. 3, 2 vs. 3, 2 vs. 4, 3 vs. 4
Asthma (J45; DRS)	2272 (10.88%)	708 (10.05%)	684 (10.00%)	676 (13.86%)	204 (9.64%)	1.29e-12	1 vs. 3, 2 vs. 3, 3 vs. 4
Rheumatoid arthritis (M05-M06; DMSCT)	393 (1.88%)	95 (1.35%)	76 (1.11%)	182 (3.73%)	40 (1.89%)	1.64e-26	1 vs. 3, 2 vs. 3, 2 vs. 4, 3 vs. 4
Joint disorders (M25; DMSCT)	4074 (19.51%)	1427 (20.25%)	1053 (15.40%)	1196 (24.51%)	398 (18.80%)	2.83e-33	1 vs. 2, 1 vs. 3, 2 vs. 3, 2 vs. 4, 3 vs. 4
Soft tissue disorders (M60-M79; DMSCT)	7827 (37.48%)	2677 (37.99%)	2255 (32.98%)	2196 (45.01%)	699 (33.02%)	3.17e-42	1 vs. 2, 1 vs. 3, 1 vs. 4, 2 vs. 3, 3 vs. 4
Other disorders of bone (M89; DMSCT)	832 (3.98%)	274 (3.89%)	223 (3.26%)	261 (5.35%)	74 (3.49%)	1.47e-07	1 vs. 2, 1 vs. 3, 2 vs. 3, 3 vs. 4
Intestinal infectious diseases (A01-09; CIPD)	494 (2.37%)	197 (2.79%)	96 (1.40%)	88 (1.80%)	113 (5.34%)	5.59e-26	1 vs. 2, 1 vs. 3, 1 vs. 4, 2 vs. 4, 3 vs. 4
Benign neoplasm of digestive system (D13; Neoplasms)	101 (0.48%)	21 (0.30%)	11 (0.16%)	10 (0.20%)	59 (2.79%)	2.67e-56	1 vs. 4, 2 vs. 4, 3 vs. 4
Disorders of endocrine glands (E20-E35; ENMD)	1097 (5.25%)	447 (6.34%)	201 (2.94%)	251 (5.14%)	198 (9.35%)	6.92e-35	1 vs. 2, 1 vs. 3, 1 vs. 4, 2 vs. 3, 2 vs. 4, 3 vs. 4
Diseases of stomach and duodenum (K31; DDS)	669 (3.20%)	221 (3.14%)	185 (2.71%)	106 (2.17%)	157 (7.42%)	6.86e-31	1 vs. 3, 1 vs. 4, 2 vs. 4, 3 vs. 4
Hematemesis (K92; DDS)	682 (3.27%)	252 (3.58%)	178 (2.6%)	128 (2.62%)	124 (5.86%)	1.32e-13	1 vs. 2, 1 vs. 3, 1 vs. 4, 2 vs. 4, 3 vs. 4
Cystitis (N30; DGS)	667 (3.19%)	236 (3.35%)	173 (2.53%)	132 (2.71%)	126 (5.95%)	2.87e-14	1 vs. 2, 1 vs. 3, 1 vs. 4, 2 vs. 4, 3 vs. 4
a. P-value with post hoc analysis: continuous variables are tested by one-way analysis of variance (ANOVA, with Tukey HSD post hoc test) for Normal distribution or by Kruskal-Wallis test (with Dunn post hoc test) for non-Normal distribution; categorical variables are tested by one-sided Fisher's exact test with pair-wise Fisher test for post hoc analysis. Post hoc analysis is used to uncover spec…
										3

## Sheet: Tab4
Supplementary Table 4. Statistics of representative PASC on the INSIGHT Subphenotypes, where we use the bold to denote that this PASC is the most prevalence in one subphenotype.
	Subphenotype 1	Subphenotype 2	Subphenotype 3	Subphenotype 4	P-value	Post hoc analysis
No. of patients (%)	7047 (33.75%)	6838 (32.75%)	4879 (23.37%)	2117 (10.14%)
Representative newly PASC (CCSR domain) – no. (%)
Anemia (DB)	1110 (15.75%)	160 (2.34%)	201 (4.12%)	165 (7.79%)	1.78e-214	1 vs. 2, 1 vs. 3, 1 vs. 4, 2 vs. 3, 2 vs. 4, 3 vs. 4
Cardiac dysrhythmias (DCS)	933 (13.24%)	173 (2.53%)	78 (1.6%)	60 (2.83%)	3.15e-219	1 vs. 2, 1 vs. 3, 1 vs. 4, 2 vs. 3, 3 vs. 4
Heart failure (DCS)	745 (10.57%)	18 (0.26%)	22 (0.45%)	3 (0.14%)	2.62e-293	1 vs. 2, 1 vs. 3, 1 vs. 4, 3 vs. 4
Nonspecific chest pain (DCS)	493 (7%)	887 (12.97%)	138 (2.83%)	178 (8.41%)	9.54e-89	1 vs. 2, 1 vs. 3, 1 vs. 4, 2 vs. 3, 2 vs. 4, 3 vs. 4
Abnormalities of heart beat (DCS)	842 (11.95%)	651 (9.52%)	108 (2.21%)	187 (8.83%)	2.821e-78	1 vs. 2, 1 vs. 3, 1 vs. 4, 2 vs. 3, 3 vs. 4
Esophageal disorders (DDS)	533 (7.56%)	358 (5.24%)	74 (1.52%)	438 (20.69%)	3.31e-195	1 vs. 2, 1 vs. 3, 1 vs. 4, 2 vs. 3, 2 vs. 4, 3 vs. 4
Gastrointestinal disorders (DDS)	466 (6.61%)	213 (3.11%)	75 (1.54%)	303 (14.31%)	6.61e-147	1 vs. 2, 1 vs. 3, 1 vs. 4, 2 vs. 3, 2 vs. 4, 3 vs. 4
Gastritis and duodenitis (DDS)	142 (2.02%)	56 (0.82%)	4 (0.08%)	306 (14.45%)	3.2757e-321	1 vs. 2, 1 vs. 3, 1 vs. 4, 2 vs. 3, 2 vs. 4, 3 vs. 4
Disorders of stomach and duodenum (DDS)	111 (1.58%)	35 (0.51%)	3 (0.06%)	250 (11.81%)	2.49e-275	1 vs. 2, 1 vs. 3, 1 vs. 4, 2 vs. 3, 2 vs. 4, 3 vs. 4
Abdominal and pelvic pain (DDS)	803 (11.39%)	661 (9.67%)	117 (2.4%)	729 (34.44%)	0	1 vs. 2, 1 vs. 3, 1 vs. 4, 2 vs. 3, 2 vs. 4, 3 vs. 4
Nausea and vomiting (DDS)	309 (4.38%)	246 (3.6%)	17 (0.35%)	277 (13.08%)	4.68e-134	1 vs. 2, 1 vs. 3, 1 vs. 4, 2 vs. 3, 2 vs. 4, 3 vs. 4
Acute and unspecified renal failure (DGS)	900 (12.77%)	8 (0.12%)	42 (0.86%)	29 (1.37%)	0	1 vs. 2, 1 vs. 3, 1 vs. 4, 2 vs. 3, 2 vs. 4
Disorders of urinary system (DGS)	589 (8.36%)	550 (8.04%)	155 (3.18%)	207 (9.78%)	1.17e-34	1 vs. 3, 1 vs. 4, 2 vs. 3, 2 vs. 4, 3 vs. 4
Spondylopathies/spondyloarthropathy (DMSCT)	256 (3.63%)	220 (3.22%)	661 (13.55%)	69 (3.26%)	4.04e-153	1 vs. 3, 2 vs. 3, 3 vs. 4
Tendon and synovial disorders (DMSCT)	24 (0.34%)	11 (0.16%)	364 (7.46%)	18 (0.85%)	4.89e-211	1 vs. 2, 1 vs. 3, 1 vs. 4, 2 vs. 3, 2 vs. 4, 3 vs. 4
Connective tissue disease (DMSCT)	279 (3.96%)	126 (1.84%)	652 (13.36%)	40 (1.89%)	1.19e-189	1 vs. 2, 1 vs. 3, 1 vs. 4, 2 vs. 3, 3 vs. 4
Osteoarthritis (DMSCT)	284 (4.03%)	53 (0.78%)	588 (12.05%)	53 (2.5%)	2.32e-185	1 vs. 2, 1 vs. 3, 1 vs. 4, 2 vs. 3, 2 vs. 4, 3 vs. 4
Musculoskeletal pain, not low back pain (DMSCT)	374 (5.31%)	441 (6.45%)	1382 (28.33%)	130 (6.14%)	0	1 vs. 2, 1 vs. 3, 2 vs. 3, 3 vs. 4
Headache; including migraine (DNS)	147 (2.09%)	537 (7.85%)	201 (4.12%)	122 (5.76%)	2.56e-56	1 vs. 2, 1 vs. 3, 1 vs. 4, 2 vs. 3, 2 vs. 4, 3 vs. 4
Sleep wake disorders (DNS)	568 (8.06%)	411 (6.01%)	148 (3.03%)	39 (1.84%)	2.93e-43	1 vs. 2, 1 vs. 3, 1 vs. 4, 2 vs. 3, 2 vs. 4, 3 vs. 4
Other nervous system discorder (DNS)	88 (1.25%)	59 (0.86%)	202 (4.14%)	4 (0.19%)	4.86e-52	1 vs. 2, 1 vs. 3, 1 vs. 4, 2 vs. 3, 2 vs. 4, 3 vs. 4
Nervous system pain and pain syndromes (DNS)	339 (4.81%)	234 (3.42%)	594 (12.17%)	73 (3.45%)	1.12e-98	1 vs. 2, 1 vs. 3, 1 vs. 4, 2 vs. 3, 3 vs. 4
Malaise and fatigue (DNS)	842 (11.95%)	508 (7.43%)	246 (5.04%)	67 (3.16%)	4.16e-60	1 vs. 2, 1 vs. 3, 1 vs. 4, 2 vs. 3, 2 vs. 4, 3 vs. 4
Cognitive problems (DNS)	380 (5.39%)	257 (3.76%)	478 (9.80%)	2 (0.09%)	1.8858e-73	1 vs. 2, 1 vs. 3, 1 vs. 4, 2 vs. 3, 2 vs. 4, 3 vs. 4
Lower respiratory disease (DRS)	194 (2.75%)	309 (4.52%)	116 (2.38%)	16 (0.76%)	5.5959e-21	1 vs. 2, 1 vs. 4, 2 vs. 3, 2 vs. 4, 3 vs. 4
Asthma (DRS)	263 (3.73%)	354 (5.18%)	99 (2.03%)	79 (3.73%)	9.6e-185	1 vs. 2, 1 vs. 3, 1 vs. 4
Pneumonia (DRS)	610 (8.66%)	53 (0.78%)	49 (1%)	13 (0.61%)	9.6e-185	1 vs. 2, 1 vs. 3, 1 vs. 4
Pleurisy, pleural effusion and pulmonary collapse (DRS)	652 (9.25%)	52 (0.76%)	14 (0.29%)	5 (0.24%)	1.78e-231	1 vs. 2, 1 vs. 3, 1 vs. 4, 2 vs. 3, 2 vs. 4
upper respiratory infections (DRS)	71 (1.01%)	310 (4.53%)	28 (0.57%)	20 (0.94%)	1.3e-67	1 vs. 2, 1 vs. 3, 2 vs. 3, 2 vs. 4
Breathing abnotmality; throast/chest pain (DRS)	1005 (14.26%)	1437 (21.01%)	290 (5.94%)	172 (8.12%)	5.68e-133	1 vs. 2, 1 vs. 3, 1 vs. 4, 2 vs. 3, 2 vs. 4, 3 vs. 4
Malnutrition (ENM)	754 (10.7%)	32 (0.47%)	17 (0.35%)	25 (1.18%)	5.91e-275	1 vs. 2, 1 vs. 3, 1 vs. 4, 2 vs. 4, 3 vs. 4
Fluid and electrolyte disorders (ENM)	1227 (17.41%)	59 (0.86%)	52 (1.07%)	36 (1.7%)	0	1 vs. 2, 1 vs. 3, 1 vs. 4, 2 vs. 4, 3 vs. 4
Allergic reactions (IP)	516 (7.32%)	121 (1.77%)	116 (2.38%)	15 (0.71%)	1.2021e-88	1 vs. 2, 1 vs. 3, 1 vs. 4, 2 vs. 3, 2 vs. 4, 3 vs. 4
Anxiety and fear-related disorders (MBND)	446 (6.33%)	541 (7.91%)	87 (1.78%)	49 (2.31%)	1.91e-56	1 vs. 2, 1 vs. 3, 1 vs. 4, 2 vs. 3, 2 vs. 4
Skin sensation problems and rash (DSST)	251 (3.56%)	440 (6.43%)	610 (12.5%)	37 (1.75%)	2.01e-102	1 vs. 2, 1 vs. 3, 1 vs. 4, 2 vs. 3, 2 vs. 4, 3 vs. 4
Skin and subcutaneous tissue infections (DSST)	166 (2.36%)	45 (0.66%)	195 (4%)	4 (0.19%)	2.63e-44	1 vs. 2, 1 vs. 3, 1 vs. 4, 2 vs. 3, 2 vs. 4, 3 vs. 4
Dizziness and giddness (DSST)	254 (3.6%)	318 (4.65%)	125 (2.56%)	78 (3.68%)	1.1379e-07	1 vs. 2, 1 vs. 3, 2 vs. 3, 3 vs. 4
Other general signs and symptoms	947 (13.44%)	457 (6.68%)	595 (12.2%)	131 (6.19%)	6.8822e-50	1 vs. 2, 1 vs. 3, 1 vs. 4, 2 vs. 3, 3 vs. 4
Abbreviation for CCSR domain. DB: Diseases of the Blood; DCS: Diseases of the Circulatory System; DDS: Diseases of the Digestive System; DGS: Diseases of the Genitourinary System; DMSCT: Diseases of the Musculoskeletal System and Connective Tissue; DNS: Diseases of the Nervous System; DRS: Diseases of the Respiratory System; ENM: Endocrine, Nutritional and Metabolic Diseases; IP: Injury and Poiso…

## Sheet: Tab5
Supplementary table 5. Sex disaggregated data analysis for each subphenotype and the whole cohort on the INSIGHT dataset.
Variable	whole cohort				Subphenotype 1 (Cardiac and Renal)				Subphenotype 2 (Respiratory, Sleep and Anxiety)				Subphenotype 3 (Musculoskeletal and Nervous)				Subphenotype 4 (Digestive and Respiratory)
	Total	Female	Male	pvalue	Total	Female	Male	pvalue	Total	Female	Male	pvalue	Total	Female	Male	pvalue	Total	Female	Male	pvalue
No. of patients	20881	12188	8692		7047	3627	3420		6838	4294	2543		4879	2962	1917		2117	1305	812
Age, y, Median (IQR)	58.0 (42.0-70.0)	56.0 (39.0-70.0)	60.0 (46.0-71.0)	0.000245	65.0 (52.0-75.0)	65.0 (51.0-77.0)	65.0 (54.0-74.0)	0.78	51.0 (35.0-64.0)	48.0 (34.0-62.0)	55.0 (39.0-66.0)	4.62e-05	57.0 (42.0-69.0)	56.5 (41.0-69.0)	58.0 (45.0-69.0)	0.00723	54.0 (39.0-67.0)	52.0 (36.0-66.0)	57.5 (43.0-68.0)	4.35e-05
Age group - no. (%)
20-<40 years	4603 (22.04)	3126 (25.65)	1476 (16.98)	4.7e-50	820 (11.64)	515 (14.19)	305 (8.91)	6.31e-12	2200 (32.17)	1545 (35.98)	654 (25.71)	2.06e-18	1026 (21.03)	681 (22.91)	345 (17.99)	3.4e-05	557 (26.31)	385 (29.50)	172 (21.18)	2.96e-05
40-<55 years	4522 (21.66)	2675 (21.95)	1847 (21.25)	0.234	1180 (16.74)	595 (16.40)	585 (17.10)	0.45	1677 (24.52)	1064 (24.77)	613 (24.10)	0.551	1153 (23.63)	690 (23.29)	463 (24.15)	0.513	512 (24.19)	326 (24.98)	186 (22.90)	0.302
55-<65 years	4308 (20.63)	2297 (18.85)	2011 (23.14)	4.93e-14	1486 (21.09)	700 (19.29)	786 (22.98)	0.000171	1336 (19.54)	766 (17.83)	570 (22.41)	4.65e-06	1067 (21.87)	608 (20.52)	459 (23.94)	0.00536	419 (19.79)	223 (17.08)	196 (24.13)	9.52e-05
65-<75 years	3810 (18.25)	1978 (16.23)	1832 (21.08)	4.57e-19	1657 (23.51)	761 (20.98)	896 (26.19)	2.84e-07	930 (13.60)	516 (12.01)	414 (16.27)	8.08e-07	878 (18)	504 (17.01)	374 (19.50)	0.0295	345 (16.3)	197 (15.09)	148 (18.22)	0.0664
75-<85 years	2553 (12.22)	1416 (11.62)	1137 (13.08)	0.00158	1278 (18.14)	662 (18.25)	616 (18.01)	0.818	518 (7.58)	291 (6.77)	227 (8.92)	0.00138	532 (10.9)	331 (11.17)	201 (10.48)	0.479	225 (10.63)	132 (10.11)	93 (11.45)	0.369
85+ years	1085 (5.20)	696 (5.71)	389 (4.47)	8.42e-05	626 (8.88)	394 (10.86)	232 (6.78)	2.32e-09	177 (2.59)	112 (2.60)	65 (2.55)	0.958	223 (4.57)	148 (4.99)	75 (3.91)	0.089	59 (2.79)	42 (3.21)	17 (2.09)	0.164
Race
Asian	945 (4.52)	524 (4.30)	420 (4.83)	0.073	278 (3.94)	128 (3.52)	150 (4.38)	0.0742	339 (4.96)	207 (4.82)	131 (5.15)	0.581	237 (4.86)	139 (4.69)	98 (5.11)	0.55	91 (4.3)	50 (3.83)	41 (5.04)	0.218
Black or African American	4771 (22.85)	3004 (24.65)	1767 (20.33)	2.69e-13	1752 (24.86)	1004 (27.68)	748 (21.87)	2e-08	1482 (21.67)	1005 (23.40)	477 (18.75)	7.56e-06	1116 (22.87)	712 (24.03)	404 (21.07)	0.0177	421 (19.89)	283 (21.68)	138 (16.99)	0.0101
White	7013 (33.59)	3784 (31.05)	3229 (37.15)	3.99e-20	2407 (34.16)	1153 (31.78)	1254 (36.67)	1.79e-05	2255 (32.98)	1311 (30.53)	944 (37.12)	2.47e-08	1670 (34.23)	927 (31.29)	743 (38.75)	9.59e-08	681 (32.17)	393 (30.11)	288 (35.46)	0.0119
Other	6238 (29.87)	3743 (30.71)	2495 (28.70)	0.00189	2052 (29.12)	1056 (29.11)	996 (29.12)	1	2041 (29.85)	1326 (30.88)	715 (28.11)	0.017	1411 (28.92)	896 (30.24)	515 (26.86)	0.0119	734 (34.67)	465 (35.63)	269 (33.12)	0.258
Missing	1914 (9.17)	1133 (9.30)	781 (8.99)	0.458	558 (7.92)	286 (7.88)	272 (7.95)	0.951	721 (10.54)	445 (10.36)	276 (10.85)	0.551	445 (9.12)	288 (9.73)	157 (8.18)	0.0774	190 (8.97)	114 (8.73)	76 (9.35)	0.682
Ethnic group - no. (%)
Hispanic: Yes	6838 (32.74)	4222 (34.64)	2616 (30.09)	5.91e-12	2227 (31.60)	1187 (32.72)	1040 (30.41)	0.0389	2277 (33.30)	1512 (35.21)	765 (30.08)	1.54e-05	1554 (31.85)	1024 (34.57)	530 (27.64)	4.69e-07	780 (36.84)	499 (38.23)	281 (34.60)	0.101
Hispanic: No	12248 (58.66)	6908 (56.68)	5339 (61.42)	7.39e-12	4354 (61.79)	2207 (60.84)	2147 (62.77)	0.101	3901 (57.05)	2382 (55.47)	1518 (59.69)	0.000719	2856 (58.54)	1638 (55.30)	1218 (63.53)	1.4e-08	1137 (53.71)	681 (52.18)	456 (56.15)	0.0822
Hispanic: Other/Missing	1795 (8.60)	1058 (8.68)	737 (8.48)	0.626	466 (6.61)	233 (6.42)	233 (6.81)	0.543	660 (9.65)	400 (9.31)	260 (10.22)	0.235	469 (9.61)	300 (10.12)	169 (8.81)	0.142	200 (9.45)	125 (9.57)	75 (9.23)	0.853
Area deprivation index, Median (IQR)	15.0 (6.0-25.0)	15.0 (7.0-25.0)	14.0 (5.0-24.0)	0.723	16.0 (7.0-25.0)	16.0 (7.0-25.0)	15.0 (6.0-25.0)	0.83	14.0 (6.0-24.0)	15.0 (6.0-25.0)	13.0 (5.0-22.0)	0.0534	15.0 (6.0-23.5)	15.0 (7.0-24.0)	13.0 (5.0-22.0)	0.0628	15.0 (7.0-25.0)	15.0 (7.0-25.0)	15.0 (6.0-25.0)	0.76
Healthcare utilization in the past 3 yr – no. (%)
Inpatient =0	14631 (70.07)	8767 (71.93)	5863 (67.45)	3.64e-12	4109 (58.31)	2160 (59.55)	1949 (56.98)	0.0309	5299 (77.49)	3352 (78.06)	1946 (76.52)	0.149	3601 (73.81)	2223 (75.05)	1378 (71.88)	0.0153	1622 (76.62)	1032 (79.08)	590 (72.66)	0.000835
0< Inpatient <5	5433 (26.03)	3007 (24.67)	2426 (27.91)	1.59e-07	2483 (35.23)	1241 (34.21)	1242 (36.31)	0.0688	1371 (20.05)	853 (19.86)	518 (20.36)	0.637	1141 (23.38)	667 (22.51)	474 (24.72)	0.0811	438 (20.69)	246 (18.85)	192 (23.64)	0.00951
Inpatient >=5	817 (3.91)	414 (3.39)	403 (4.63)	6.25e-06	455 (6.46)	226 (6.23)	229 (6.69)	0.456	168 (2.46)	89 (2.07)	79 (3.10)	0.00965	137 (2.81)	72 (2.43)	65 (3.39)	0.0583	57 (2.69)	27 (2.06)	30 (3.69)	0.035
Outpatient =0	1241 (5.94)	574 (4.71)	667 (7.67)	5.57e-19	493 (7.00)	203 (5.59)	290 (8.47)	2.67e-06	378 (5.53)	192 (4.47)	186 (7.31)	8.81e-07	244 (5.00)	110 (3.71)	134 (6.99)	4.18e-07	126 (5.95)	69 (5.28)	57 (7.02)	0.123
<0 Outpatient <5	3607 (17.28)	1833 (15.04)	1773 (20.40)	6.8e-24	1202 (17.05)	527 (14.52)	675 (19.73)	7.64e-09	1216 (17.78)	671 (15.62)	544 (21.39)	2.04e-09	810 (16.60)	418 (14.11)	392 (20.44)	7.92e-09	379 (17.90)	217 (16.62)	162 (19.95)	0.06
Outpatient >=5	16033 (76.78)	9781 (80.25)	6252 (71.93)	1.09e-44	5352 (75.95)	2897 (79.87)	2455 (71.78)	2.51e-15	5244 (76.69)	3431 (79.90)	1813 (71.29)	5.13e-16	3825 (78.40)	2434 (82.17)	1391 (72.56)	2.14e-15	1612 (76.15)	1019 (78.08)	593 (73.02)	0.00929
Emergency =0	11321 (54.22)	6535 (53.62)	4785 (55.05)	0.042	3496 (49.61)	1736 (47.86)	1760 (51.46)	0.00274	3884 (56.80)	2394 (55.75)	1489 (58.55)	0.0255	2733 (56.02)	1658 (55.97)	1075 (56.07)	0.968	1208 (57.06)	747 (57.24)	461 (56.77)	0.868
<0 Emergency <5	7705 (36.90)	4604 (37.78)	3101 (35.68)	0.00205	2769 (39.29)	1474 (40.63)	1295 (37.86)	0.0183	2432 (35.57)	1587 (36.95)	845 (33.22)	0.00202	1749 (35.84)	1068 (36.05)	681 (35.52)	0.728	755 (35.67)	475 (36.39)	280 (34.48)	0.396
Emergency >=5	1855 (8.89)	1049 (8.61)	806 (9.27)	0.1	782 (11.10)	417 (11.49)	365 (10.67)	0.288	522 (7.63)	313 (7.28)	209 (8.21)	0.177	397 (8.14)	236 (7.96)	161 (8.39)	0.628	154 (7.27)	83 (6.36)	71 (8.74)	0.0491
Index time period of patient – no. (%)
03/20-06/20	6899 (33.04)	3881 (31.84)	3018 (34.72)	1.4e-05	2634 (37.38)	1252 (34.51)	1382 (40.41)	3.71e-07	2040 (29.83)	1299 (30.25)	741 (29.13)	0.345	1554 (31.85)	920 (31.06)	634 (33.07)	0.149	671 (31.7)	410 (31.41)	261 (32.14)	0.764
07/20-10/20	1180 (5.65)	630 (5.17)	550 (6.33)	0.000395	394 (5.59)	190 (5.23)	204 (5.96)	0.202	390 (5.70)	213 (4.96)	177 (6.96)	0.000693	245 (5.02)	143 (4.82)	102 (5.32)	0.482	151 (7.13)	84 (6.43)	67 (8.25)	0.136
11/20-02/21	8714 (41.73)	5135 (42.13)	3578 (41.16)	0.167	2708 (38.43)	1437 (39.61)	1271 (37.16)	0.0363	3016 (44.11)	1881 (43.80)	1134 (44.59)	0.543	2129 (43.64)	1278 (43.14)	851 (44.39)	0.408	861 (40.67)	539 (41.30)	322 (39.65)	0.481
03/21-06/21	3390 (16.24)	2116 (17.36)	1274 (14.66)	1.95e-07	1112 (15.78)	636 (17.53)	476 (13.91)	3.63e-05	1113 (16.28)	726 (16.90)	387 (15.21)	0.0727	794 (16.27)	520 (17.55)	274 (14.29)	0.00293	371 (17.52)	234 (17.93)	137 (16.87)	0.572
07/21-11/21	698 (3.34)	426 (3.49)	272 (3.13)	0.158	199 (2.82)	112 (3.08)	87 (2.54)	0.192	279 (4.08)	175 (4.07)	104 (4.08)	1	157 (3.22)	101 (3.41)	56 (2.92)	0.389	63 (2.98)	38 (2.91)	25 (3.07)	0.93
Acute phase severities of Covid-19 (-1~16 days) – no. (%)
Hospitalized	9076 (43.47)	4776 (39.19)	4300 (49.47)	2.5e-49	4309 (61.15)	2076 (57.23)	2233 (65.29)	4.88e-12	2207 (32.28)	1244 (28.97)	963 (37.86)	3.48e-14	1855 (38.02)	1049 (35.41)	806 (42.04)	3.68e-06	705 (33.3)	407 (31.18)	298 (36.69)	0.0102
Ventilation	495 (2.37)	203 (1.66)	292 (3.36)	3.16e-15	339 (4.81)	136 (3.74)	203 (5.93)	2.33e-05	85 (1.24)	38 (0.88)	47 (1.84)	0.000776	54 (1.11)	22 (0.74)	32 (1.66)	0.00396	17 (0.8)	7 (0.53)	10 (1.23)	0.136
Critical care	1144 (5.48)	525 (4.31)	619 (7.12)	1.68e-18	701 (9.95)	303 (8.35)	398 (11.64)	5.05e-06	210 (3.07)	111 (2.58)	99 (3.89)	0.00311	174 (3.57)	86 (2.90)	88 (4.59)	0.00249	59 (2.79)	25 (1.91)	34 (4.18)	0.00316
Representative newly PASC – no. (%)
Anemia	1636 (7.83)	928 (7.61)	708 (8.14)	0.167	1110 (15.75)	579 (15.96)	531 (15.52)	0.638	160 (2.34)	111 (2.58)	49 (1.92)	0.0975	201 (4.12)	131 (4.42)	70 (3.65)	0.211	165 (7.79)	107 (8.19)	58 (7.14)	0.425
Cardiac dysrhythmias	1244 (5.96)	621 (5.09)	623 (7.16)	5.42e-10	933 (13.24)	440 (12.13)	493 (14.41)	0.00524	173 (2.53)	107 (2.49)	66 (2.59)	0.854	78 (1.6)	42 (1.41)	36 (1.87)	0.257	60 (2.83)	32 (2.45)	28 (3.44)	0.227
Heart failure	788 (3.77)	369 (3.03)	419 (4.82)	2.65e-11	745 (10.57)	347 (9.56)	398 (11.63)	0.00533	18 (0.26)	8 (0.18)	10 (0.39)	0.171	22 (0.45)	12 (0.40)	10 (0.52)	0.708	3 (0.14)	2 (0.15)	1 (0.12)	1
Nonspecific chest pain	1696 (8.12)	1016 (8.34)	680 (7.82)	0.19	493 (7)	259 (7.14)	234 (6.84)	0.657	887 (12.97)	554 (12.90)	333 (13.09)	0.847	138 (2.83)	89 (3.00)	49 (2.55)	0.404	178 (8.41)	114 (8.73)	64 (7.88)	0.543
Abnormalities of heart beat	1788 (8.56)	995 (8.16)	793 (9.12)	0.0156	842 (11.95)	408 (11.24)	434 (12.69)	0.0677	651 (9.52)	409 (9.52)	242 (9.51)	1	108 (2.21)	65 (2.19)	43 (2.24)	0.99	187 (8.83)	113 (8.65)	74 (9.11)	0.78
Esophageal disorders	1403 (6.72)	813 (6.67)	590 (6.78)	0.76	533 (7.56)	284 (7.83)	249 (7.28)	0.408	358 (5.24)	220 (5.12)	138 (5.42)	0.626	74 (1.52)	45 (1.51)	29 (1.51)	1	438 (20.69)	264 (20.22)	174 (21.42)	0.544
Gastrointestinal disorders	1057 (5.06)	613 (5.03)	444 (5.11)	0.823	466 (6.61)	239 (6.58)	227 (6.63)	0.974	213 (3.11)	137 (3.19)	76 (2.98)	0.695	75 (1.54)	54 (1.82)	21 (1.09)	0.0576	303 (14.31)	183 (14.02)	120 (14.77)	0.675
Gastritis and duodenitis	508 (2.43)	278 (2.28)	230 (2.64)	0.1	142 (2.02)	67 (1.85)	75 (2.19)	0.343	56 (0.82)	32 (0.74)	24 (0.94)	0.458	4 (0.08)	2 (0.06)	2 (0.10)	1	306 (14.45)	177 (13.56)	129 (15.88)	0.157
Disorders of stomach and duodenum	399 (1.91）	222 (1.82)	177 (2.03)	0.286	111 (1.58)	58 (1.59)	53 (1.54)	0.944	35 (0.51)	16 (0.37)	19 (0.74)	0.0546	3 (0.06)	0 (0.00)	3 (0.15)	0.118	250 (11.81)	148 (11.34)	102 (12.56)	0.437
Abdominal and pelvic pain	2310 (11.06)	1343 (11.01)	967 (11.12)	0.827	803 (11.39)	392 (10.81)	411 (12.01)	0.119	661 (9.67)	418 (9.73)	243 (9.55)	0.842	117 (2.4)	79 (2.66)	38 (1.98)	0.152	729 (34.44)	454 (34.78)	275 (33.86)	0.699
Nausea and vomiting	849 (4.06)	539 (4.42)	310 (3.56)	0.00228	309 (4.38)	173 (4.76)	136 (3.97)	0.117	246 (3.6)	175 (4.07)	71 (2.79)	0.00721	17 (0.35)	10 (0.33)	7 (0.36)	1	277 (13.08)	181 (13.86)	96 (11.82)	0.196
Acute and unspecified renal failure	979 (4.69)	447 (3.67)	532 (6.12)	1.84e-16	900 (12.77)	413 (11.38)	487 (14.23)	0.000385	8 (0.12)	4 (0.09)	4 (0.15)	0.701	42 (0.86)	18 (0.60)	24 (1.25)	0.0264	29 (1.37)	12 (0.91)	17 (2.09)	0.0387
Disorders of urinary system	1501 (7.19)	832 (6.82)	669 (7.69)	0.0176	589 (8.36)	285 (7.85)	304 (8.89)	0.128	550 (8.04)	338 (7.87)	212 (8.33)	0.524	155 (3.18)	96 (3.24)	59 (3.07)	0.815	207 (9.78)	113 (8.65)	94 (11.57)	0.0338
Spondylopathies/spondyloarthropathy	1206 (5.78)	723 (5.93)	483 (5.55)	0.265	256 (3.63)	127 (3.50)	129 (3.77)	0.587	220 (3.22)	143 (3.33)	77 (3.02)	0.539	661 (13.55)	405 (13.67)	256 (13.35)	0.783	69 (3.26)	48 (3.67)	21 (2.58)	0.211
Tendon and synovial disorders	417 (1.99)	247 (2.02)	170 (1.95)	0.756	24 (0.34)	10 (0.27)	14 (0.41)	0.449	11 (0.16)	7 (0.16)	4 (0.15)	1	364 (7.46)	221 (7.46)	143 (7.45)	1	18 (0.85)	9 (0.68)	9 (1.10)	0.437
Connective tissue disease	1097 (5.25)	642 (5.26)	455 (5.23)	0.942	279 (3.96)	136 (3.74)	143 (4.18)	0.386	126 (1.84)	81 (1.88)	45 (1.76)	0.799	652 (13.36)	396 (13.36)	256 (13.35)	1	40 (1.89)	29 (2.22)	11 (1.35)	0.207
Osteoarthritis	978 (4.68)	589 (4.83)	389 (4.47)	0.242	284 (4.03)	144 (3.97)	140 (4.09)	0.84	53 (0.78)	34 (0.79)	19 (0.74)	0.952	588 (12.05)	369 (12.45)	219 (11.42)	0.299	53 (2.5)	42 (3.21)	11 (1.35)	0.0115
Musculoskeletal pain, not low back pain	2327 (11.14)	1358 (11.14)	969 (11.14)	1	374 (5.31)	190 (5.23)	184 (5.38)	0.832	441 (6.45)	274 (6.38)	167 (6.56)	0.801	1382 (28.33)	815 (27.51)	567 (29.57)	0.126	130 (6.14)	79 (6.05)	51 (6.28)	0.906
Headache; including migraine	1007 (4.82)	695 (5.70)	311 (3.57)	2.02e-12	147 (2.09)	98 (2.70)	49 (1.43)	0.00027	537 (7.85)	372 (8.66)	164 (6.44)	0.00117	201 (4.12)	140 (4.72)	61 (3.18)	0.00996	122 (5.76)	85 (6.51)	37 (4.55)	0.0746
Sleep wake disorders	1166 (5.58)	623 (5.11)	543 (6.24)	0.000479	568 (8.06)	283 (7.80)	285 (8.33)	0.439	411 (6.01)	224 (5.21)	187 (7.35)	0.0004	148 (3.03)	93 (3.13)	55 (2.86)	0.651	39 (1.84)	23 (1.76)	16 (1.97)	0.857
Other nervous system discorder	353 (1.69)	193 (1.58)	160 (1.84)	0.172	88 (1.25)	36 (0.99)	52 (1.52)	0.0591	59 (0.86)	32 (0.74)	27 (1.06)	0.218	202 (4.14)	123 (4.15)	79 (4.12)	1	4 (0.19)	2 (0.15)	2 (0.24)	1
Nervous system pain and pain syndromes	1240 (5.94)	753 (6.18)	487 (5.60)	0.0883	339 (4.81)	176 (4.85)	163 (4.76)	0.909	234 (3.42)	151 (3.51)	83 (3.26)	0.627	594 (12.17)	377 (12.72)	217 (11.31)	0.154	73 (3.45)	49 (3.75)	24 (2.95)	0.391
Malaise and fatigue	1663 (7.96)	935 (7.67)	728 (8.37)	0.0678	842 (11.95)	415 (11.44)	427 (12.48)	0.189	508 (7.43)	315 (7.33)	193 (7.58)	0.735	246 (5.04)	164 (5.53)	82 (4.27)	0.0579	67 (3.16)	41 (3.14)	26 (3.20)	1
Cognitive problems	1117 (5.35)	655 (5.37)	462 (5.32)	0.877	380 (5.39)	196 (5.40)	184 (5.35)	1	257 (3.76)	151 (3.51)	106 (4.16)	0.192	478 (9.80)	307 (10.36)	171 (8.92)	0.108	2 (0.09)	1 (0.07)	1 (0.12)	1
Lower respiratory disease	635 (3.04)	379 (3.11)	255 (2.93)	0.491	194 (2.75)	96 (2.65)	98 (2.87)	0.626	309 (4.52)	208 (4.84)	100 (3.93)	0.0899	116 (2.38)	64 (2.16)	52 (2.71)	0.254	16 (0.76)	11 (0.84)	5 (0.61)	0.742
Asthma	755 (3.62)	486 (3.99)	269 (3.09)	0.000756	263 (3.73)	158 (4.35)	105 (3.07)	0.00537	354 (5.18)	209 (4.86)	105 (4.12)	0.177	99 (2.03)	65 (2.19)	34 (1.77)	0.361	79 (3.73)	54 (4.13)	25 (3.07)	0.258
Pneumonia	725 (3.47)	332 (2.72)	393 (4.52)	3.53e-12	610 (8.66)	267 (7.36)	343 (10.03)	8.21e-05	53 (0.78)	31 (0.72)	22 (0.86)	0.61	49 (1)	27 (0.91)	22 (1.14)	0.509	13 (0.61)	7 (0.53)	6 (0.73)	0.769
Pleurisy, pleural effusion and pulmonary collapse	723 (3.46)	347 (2.84)	376 (4.32)	1.05e-08	652 (9.25)	307 (8.46)	345 (10.08)	0.0209	52 (0.76)	31 (0.72	21 (0.82)	0.739	14 (0.29)	8 (0.27)	6 (0.31)	1	5 (0.24)	1 (0.07)	4 (0.49)	0.145
upper respiratory infections	429 (2.05)	259 (2.12)	170 (1.95)	0.424	71 (1.01)	31 (0.85)	40 (1.17)	0.229	310 (4.53)	193 (4.49)	117 (4.60)	0.886	28 (0.57)	20 (0.67)	8 (0.41)	0.332	20 (0.94)	15 (1.14)	5 (0.61)	0.316
Breathing abnotmality; throast/chest pain	2904 (13.91)	1632 (13.39)	1272 (14.63)	0.0111	1005 (14.26)	490 (13.50)	515 (15.05)	0.0681	1437 (21.01)	858 (19.98)	579 (22.76)	0.00687	290 (5.94)	177 (5.97)	113 (5.89)	0.956	172 (8.12)	107 (8.19)	65 (8.00)	0.938
Malnutrition	828 (3.96)	381 (3.12)	447 (5.14)	2.39e-13	754 (10.7)	332 (9.15)	422 (12.34)	1.83e-05	32 (0.47)	23 (0.53)	9 (0.35)	0.378	17 (0.35)	9 (0.30)	8 (0.41)	0.683	25 (1.18)	17 (1.30)	8 (0.98)	0.652
Fluid and electrolyte disorders	1374 (6.58)	698 (5.72)	676 (7.77)	4.57e-09	1227 (17.41)	615 (16.95)	612 (17.89)	0.314	59 (0.86)	35 (0.81)	24 (0.94)	0.674	52 (1.07)	29 (0.97)	23 (1.19)	0.555	36 (1.7)	19 (1.45)	17 (2.09)	0.352
Allergic reactions	768 (3.68)	433 (3.55)	335 (3.85)	0.27	516 (7.32)	272 (7.49)	244 (7.13)	0.588	121 (1.77)	78 (1.81)	43 (1.69)	0.775	116 (2.38)	73 (2.46)	43 (2.24)	0.689	15 (0.71)	10 (0.76)	5 (0.61)	0.893
Anxiety and fear-related disorders	1123 (5.37)	718 (5.89)	405 (4.65)	0.000115	446 (6.33)	248 (6.83)	198 (5.78)	0.0789	541 (7.91)	385 (8.96)	156 (6.13)	3.39e-05	87 (1.78)	57 (1.92)	30 (1.56)	0.415	49 (2.31)	28 (2.14)	21 (2.58)	0.612
Skin sensation problems and rash	1338 (6.41)	812 (6.66)	526 (6.05)	0.0805	251 (3.56)	121 (3.33)	130 (3.80)	0.323	440 (6.43)	297 (6.91)	143 (5.62)	0.0398	610 (12.5)	376 (12.69)	234 (12.20)	0.647	37 (1.75)	18 (1.37)	19 (2.33)	0.142
Skin and subcutaneous tissue infections	410 (1.96)	219 (1.79)	191 (2.19)	0.0449	166 (2.36)	81 (2.23)	85 (2.48)	0.536	45 (0.66)	27 (0.62)	18 (0.70)	0.813	195 (4)	109 (3.67)	86 (4.48)	0.184	4 (0.19)	2 (0.15)	2 (0.24)	1
Dizziness and giddness	775 (3.71)	488 (4.00)	287 (3.30)	0.00911	254 (3.6)	124 (3.41)	130 (3.80)	0.426	318 (4.65)	210 (4.48)	108 (4.24)	0.245	125 (2.56)	90 (3.03)	35 (1.82)	0.0115	78 (3.68)	64 (4.90)	14 (1.72)	0.000254
Other general signs and symptoms	2130 (10.20)	1188 (9.75)	942 (10.83)	0.011	947 (13.44)	465 (12.82)	482 (14.09)	0.126	457 (6.68)	287 (6.68)	170 (6.68)	1	595 (12.2)	352 (11.88)	243 (12.67)	0.435	131 (6.19)	84 (6.43)	47 (5.78)	0.61
Prior Conditions (ICD10) – no. (%)
Type 2 diabetes mellitus (E11)	5173 (24.77)	2864 (23.49)	2309 (26.56)	4.59e-07	2384 (33.83)	1203 (33.16)	1181 (34.53)	0.236	1196 (17.49)	710 (16.53)	486 (19.11)	0.00742	1131 (23.18)	677 (22.85)	454 (23.68)	0.526	462 (21.82)	274 (20.99)	188 (23.15)	0.265
Disorders of lipoprotein metabolism (E78)	7517 (36.00)	4086 (33.52)	3431 (39.47)	1.23e-18	3090 (43.85)	1600 (44.11)	1490 (43.56)	0.661	2049 (29.96)	1149 (26.75)	900 (35.39)	6.21e-14	1724 (35.34)	992 (33.49)	732 (38.18)	0.000903	654 (30.89)	345 (26.43)	309 (38.05)	2.45e-08
Disorders of mineral metabolism (E83)	1497 (7.17)	791 (6.49)	706 (8.12)	7.47e-06	761 (10.8)	390 (10.75)	371 (10.84)	0.928	318 (4.65)	178 (4.14)	140 (5.50)	0.0117	294 (6.03)	154 (5.19)	140 (7.30)	0.00313	124 (5.86)	69 (5.28)	55 (6.77)	0.187
Volume depletion (E86)	1094 (5.24)	597 (4.89)	496 (5.70)	0.00964	573 (8.13)	300 (8.27)	273 (7.98)	0.689	225 (3.29)	129 (3.00)	96 (3.77)	0.0976	215 (4.41)	116 (3.91)	99 (5.16)	0.0452	81 (3.83)	52 (3.98)	29 (3.57)	0.715
Disorders of fluid, electrolyte and acid-base balance (E87)	2858 (13.69)	1467 (12.03)	1391 (16.00)	2.4e-16	1485 (21.07)	728 (20.07)	757 (22.13)	0.0364	593 (8.67)	324 (7.54)	269 (10.57)	2.03e-05	554 (11.35)	305 (10.29)	249 (12.98)	0.00439	226 (10.68)	110 (8.42)	116 (14.28)	3.04e-05
Organic mental disorders (F01-F09)	1204 (5.77)	705 (5.78)	504 (5.80)	0.99	746 (10.58)	416 (11.46)	330 (9.64)	0.0145	140 (2.05)	97 (2.25)	46 (1.80)	0.242	235 (4.81)	138 (4.65)	97 (5.05)	0.568	83 (3.92)	54 (4.13)	31 (3.81)	0.802
Depressive episode (F32)	1965 (9.41)	1280 (10.50)	685 (7.88)	1.88e-10	839 (11.91)	509 (14.03)	330 (9.64)	1.67e-08	521 (7.62)	355 (8.26)	166 (6.52)	0.0101	445 (9.12)	312 (10.53)	133 (6.93)	2.56e-05	160 (7.56)	104 (7.96)	56 (6.89)	0.41
Other disorders of brain (G93)	1389 (6.65)	799 (6.55)	590 (6.78)	0.525	685 (9.72)	369 (10.17)	316 (9.23)	0.2	340 (4.97)	207 (4.82)	133 (5.23)	0.487	271 (5.55)	171 (5.77)	100 (5.21)	0.444	93 (4.39)	52 (3.98)	41 (5.04)	0.292
Essential hypertension (I10)	8600 (41.19)	4924 (40.40)	3675 (42.28)	0.00647	3472 (49.27)	1942 (53.54)	1530 (44.73)	1.76e-13	2287 (33.45)	1324 (30.83)	963 (37.86)	2.99e-09	2025 (41.5)	1203 (40.61)	822 (42.87)	0.124	816 (38.55)	455 (34.86)	361 (44.45)	1.28e-05
Hypertensive heart disease (I11)	1103 (5.28)	574 (4.71)	529 (6.08)	1.35e-05	598 (8.49)	312 (8.60)	286 (8.36)	0.751	199 (2.91)	100 (2.32)	99 (3.89)	0.000268	209 (4.28)	117 (3.95)	92 (4.79)	0.174	97 (4.58)	45 (3.44)	52 (6.40)	0.00225
Hypertensive renal disease (I12)	1712 (8.20)	801 (6.57)	911 (10.48)	4.37e-24	995 (14.12)	443 (12.21)	552 (16.14)	2.65e-06	274 (4.01)	132 (3.07)	142 (5.58)	4.41e-07	334 (6.85)	177 (5.97)	157 (8.18)	0.00336	109 (5.15)	49 (3.75)	60 (7.38)	0.000346
Hypertensive heart and renal disease (I13)	919 (4.40)	417 (3.42)	502 (5.77)	3.95e-16	552 (7.83)	257 (7.08)	295 (8.62)	0.0183	131 (1.92)	51 (1.18)	80 (3.14)	1.94e-08	174 (3.57)	84 (2.83)	90 (4.69)	0.000836	62 (2.93)	25 (1.91)	37 (4.55)	0.000747
Ischaemic heart diseases (I20-I25)	4905 (23.49)	2180 (17.88)	2724 (31.33)	3.82e-113	2533 (35.94)	1086 (29.94)	1447 (42.31)	3.88e-27	998 (14.59)	458 (10.66)	540 (21.23)	8.55e-33	1027 (21.05)	478 (16.13)	549 (28.63)	1.9e-25	347 (16.39)	158 (12.10)	189 (23.27)	2.24e-11
Other pulmonary heart diseases (I27)	853 (4.09)	487 (3.99)	366 (4.21)	0.46	488 (6.92)	280 (7.71)	208 (6.08)	0.00781	148 (2.16)	82 (1.90)	66 (2.59)	0.0723	172 (3.53)	103 (3.47)	69 (3.59)	0.884	45 (2.13)	22 (1.68)	23 (2.83)	0.104
Atrial fibrillation and flutter (I48)	1607 (7.70)	735 (6.03)	872 (10.03)	1.44e-26	894 (12.69)	401 (11.05)	493 (14.41)	2.68e-05	311 (4.55)	142 (3.30)	169 (6.64)	2.25e-10	297 (6.09)	154 (5.20)	143 (7.45)	0.00156	105 (4.96)	38 (2.91)	67 (8.25)	6.7e-08
Heart failure (I50)	2076 (9.94)	991 (8.13)	1085 (12.48)	4.86e-25	1149 (16.3)	544 (14.99)	605 (17.69)	0.00249	379 (5.54)	170 (3.95)	209 (8.21)	1.53e-13	390 (7.99)	202 (6.82)	188 (9.80)	0.000212	158 (7.46)	75 (5.74)	83 (10.22)	0.000196
Respiratory failure (J96)	1004 (5.81)	614 (5.04)	590 (6.78)	0.0717	465 (6.6)	231 (6.36)	234 (6.84)	0.452	349 (5.10)	277 (6.45)	72 (2.83)	7.24e-11	144 (2.95)	82 (2.76)	62 (3.23)	0.394	46 (2.17)	24 (1.83)	22 (2.70)	0.237
Gastro-oesophageal reflux disease (K21)	3771 (18.06)	2373 (19.46)	1397 (16.07)	4.06e-10	1416 (20.09)	840 (23.15)	576 (16.84)	4.55e-11	1095 (16.01)	720 (16.76)	375 (14.74)	0.0301	905 (18.55)	598 (20.18)	307 (16.01)	0.000288	355 (16.77)	215 (16.47)	140 (17.24)	0.69
Intestinal disorders (K59)	2556 (12.24)	1590 (13.04)	966 (11.11)	2.95e-05	1105 (15.68)	669 (18.44)	436 (12.74)	6.15e-11	696 (10.18)	465 (10.82)	231 (9.08)	0.0235	556 (11.4)	336 (11.34)	220 (11.47)	0.923	199 (9.4)	120 (9.19)	79 (9.72)	0.739
Acute renal failure (N17)	2002 (9.59)	889 (7.29)	1113 (12.80)	2.07e-40	1078 (15.3)	484 (13.34)	594 (17.36)	3.21e-06	373 (5.45)	167 (3.88)	206 (8.10)	1.9e-13	362 (7.42)	177 (5.97)	185 (9.65)	2.27e-06	189 (8.93)	61 (4.67)	128 (15.76)	6.55e-18
Chronic kidney disease (N18)	2938 (14.07)	1420 (11.65)	1518 (17.46)	1.36e-32	1697 (24.08)	770 (21.22)	927 (27.10)	9.61e-09	557 (8.15)	250 (5.82)	307 (12.07)	1.03e-19	416 (8.53)	294 (9.92)	122 (6.36)	1.72e-05	268 (12.66)	106 (8.12)	162 (19.95)	2.99e-15
Cardiac/vascular implants (Z95)	1560 (7.47)	657 (5.39)	902 (10.37)	1.29e-41	856 (12.15)	357 (9.84)	499 (14.59)	1.35e-09	303 (4.43)	125 (2.91)	178 (6.99)	3.31e-15	297 (6.09)	134 (4.52)	163 (8.50)	1.96e-08	104 (4.91)	41 (3.14)	63 (7.75)	2.93e-06
Other anxiety disorders (F41)	1986 (9.51)	1302 (10.68)	684 (7.86)	9.99e-12	624 (8.85)	307 (8.46)	317 (9.26)	0.252	836 (12.23)	578 (13.46)	258 (10.14)	6.18e-05	403 (8.26)	350 (11.81)	53 (2.76)	6.1e-29	123 (5.81)	67 (5.13)	56 (6.89)	0.112
Migraine (G43)	1039 (4.98)	639 (5.24)	400 (4.60)	0.0387	260 (3.69)	123 (3.39)	137 (4.00)	0.192	453 (6.62)	301 (7.01)	152 (5.97)	0.108	239 (4.9)	142 (4.79)	97 (5.05)	0.725	87 (4.11)	73 (5.59)	14 (1.72)	2.15e-05
Acute upper respiratory infections (J00-J06)	3285 (15.73)	2093 (17.17)	1192 (13.71)	1.51e-11	962 (13.65)	531 (14.64)	431 (12.60)	0.0141	1330 (19.45)	940 (21.89)	390 (15.33)	4.51e-11	720 (14.75)	447 (15.09)	273 (14.24)	0.438	273 (12.89)	175 (13.40)	98 (12.06)	0.407
Pneumonia, organism unspecified (J18)	1311 (6.28)	774 (6.35)	537 (6.17)	0.633	465 (6.60)	293 (8.07)	172 (5.03)	3.31e-07	527 (7.71)	306 (7.12)	221 (8.69)	0.0216	235 (4.82)	131 (4.42)	104 (5.42)	0.126	84 (3.97)	44 (3.37)	40 (4.92)	0.0955
Diseases of upper respiratory tract (J30-J39)	2790 (13.36)	1413 (11.59)	1377 (15.84)	7.05e-19	807 (11.45)	391 (10.78)	416 (12.16)	0.0742	1133 (16.57)	500 (11.64)	633 (24.89)	8.51e-46	601 (12.32)	367 (12.39)	234 (12.20)	0.884	249 (11.76)	155 (11.87)	94 (11.57)	0.889
Chronic obstructive pulmonary disease (J44)	1473 (7.05)	693 (5.68)	780 (8.97)	7.62e-20	518 (7.35)	345 (9.51)	173 (5.05)	1.13e-12	607 (8.88)	150 (3.49)	457 (17.97)	1.33e-91	257 (5.27)	145 (4.89)	112 (5.84)	0.167	91 (4.3)	53 (4.06)	38 (4.67)	0.567
Maternal care for pregnancy (O26)	522 (2.50)	381 (3.12)	141 (1.62)	9.35e-12	90 (1.28)	49 (1.35)	41 (1.19)	0.644	274 (4.01)	234 (5.44)	40 (1.57)	4.69e-15	107 (2.19)	67 (2.26)	40 (2.08)	0.758	51 (2.41)	31 (2.37)	20 (2.46)	1
Other maternal diseases (O99)	566 (2.71)	344 (2.82)	222 (2.55)	0.257	103 (1.46)	56 (1.54)	47 (1.37)	0.621	289 (4.23)	189 (4.40)	100 (3.93)	0.385	126 (2.58)	78 (2.63)	48 (2.50)	0.852	48 (2.27)	21 (1.61)	27 (3.32)	0.0151
Sleep disorders (G47)	2093 (10.02)	1175 (9.64)	918 (10.56)	0.0307	665 (9.44)	303 (8.35)	362 (10.58)	0.00157	588 (8.60)	395 (9.19)	193 (7.58)	0.0245	619 (12.69)	349 (11.78)	270 (14.08)	0.0206	221 (10.44)	128 (9.80)	93 (11.45)	0.258
Nerve, nerve root and plexus disorders (G50-G59)	759 (3.63)	481 (3.94)	278 (3.19)	0.00496	246 (3.49)	143 (3.94)	103 (3.01)	0.0391	170 (2.49)	107 (2.49)	63 (2.47)	1	271 (5.55)	182 (6.14)	89 (4.64)	0.0298	72 (3.40)	49 (3.75)	23 (2.83)	0.31
Asthma (J45)	2272 (10.88)	1337 (10.96)	935 (10.75)	0.643	708 (10.05)	348 (9.59)	360 (10.52)	0.207	684 (10.00)	449 (10.45)	235 (9.24)	0.115	676 (13.86)	408 (13.77)	268 (13.98)	0.872	204 (9.64)	132 (10.11)	72 (8.86)	0.384
Rheumatoid arthritis (M05-M06)	393 (1.88)	226 (1.85)	167 (1.92)	0.764	95 (1.35)	51 (1.46)	44 (1.28)	0.74	76 (1.11)	49 (1.12)	27 (1.06)	0.855	182 (3.73)	105 (3.54)	77 (4.01)	0.44	40 (1.89)	21 (1.60)	19 (2.33)	0.3
Joint disorders (M25)	4074 (19.51)	2439 (20.01)	1635 (18.81)	0.0323	1427 (20.25)	759 (20.92)	668 (19.53)	0.154	1053 (15.40)	647 (15.06)	406 (15.96)	0.337	1196 (24.51)	785 (26.50)	411 (21.43)	6.87e-05	398 (18.80)	248 (19.00)	150 (18.47)	0.805
Soft tissue disorders (M60-M79)	7827 (37.48)	4529 (37.99)	3298 (37.94)	0.255	2677 (37.99)	1270 (35.01)	1407 (41.14)	1.36e-07	2255 (32.98)	1481 (34.48)	774 (30.43)	0.000629	2196 (45.01)	1371 (46.28)	825 (43.03)	0.0279	699 (33.02)	407 (31.18)	292 (35.96)	0.0262
Other disorders of bone (M89)	832 (3.98)	573 (3.89)	259 (2.97)	4.56e-10	274 (3.89)	179 (4.93)	95 (2.78)	3.83e-06	223 (3.26)	162 (3.77)	61 (2.39)	0.00252	261 (5.35)	188 (6.34)	73 (3.80)	0.000154	74 (3.49)	44 (3.37)	30 (3.69)	0.786
Intestinal infectious diseases (A01-09)	494 (2.37)	262 (2.79)	232 (2.66)	0.0169	197 (2.79)	99 (2.72)	98 (2.86)	0.784	96 (1.40)	56 (1.30)	40 (1.57)	0.42	88 (1.80)	56 (1.89)	32 (1.66)	0.647	113 (5.34)	51 (3.90)	62 (7.63)	0.000306
Benign neoplasm of digestive system (D13)	101 (0.48)	57 (0.30)	44 (0.50)	0.768	21 (0.30)	13 (0.35)	8 (0.23)	0.459	11 (0.16)	7 (0.16)	4 (0.15)	1	10 (0.20)	7 (0.23)	3 (0.15)	0.781	59 (2.79)	30 (2.29)	29 (3.57)	0.111
Disorders of endocrine glands (E20-E35)	1097 (5.25)	598 (6.34)	499 (5.74)	0.00847	447 (6.34)	242 (6.67)	205 (5.99)	0.263	201 (2.94)	136 (3.16)	65 (2.55)	0.17	251 (5.14)	156 (5.26)	95 (4.95)	0.679	198 (9.35)	64 (4.90)	134 (16.50)	1e-18
Diseases of stomach and duodenum (K31)	669 (3.20)	359 (3.14)	310 (3.56)	0.0134	221 (3.14)	109 (3.01)	112 (3.27)	0.561	185 (2.71)	124 (2.88)	61 (2.39)	0.26	106 (2.17)	69 (2.32)	37 (1.93)	0.404	157 (7.42)	57 (4.36)	100 (12.31)	2.08e-11
Hematemesis (K92)	682 (3.27)	343 (3.58)	339 (3.90)	1.62e-05	252 (3.58)	119 (3.28)	133 (3.89)	0.19	178 (2.6)	75 (1.74)	103 (4.05)	1.18e-08	128 (2.62)	67 (2.26)	61 (3.18)	0.0612	124 (5.86)	82 (6.28)	42 (5.17)	0.335
Cystitis (N30; DGS)	667 (3.19)	369 (3.35)	298 (3.42)	0.113	236 (3.35)	135 (3.72)	101 (2.95)	0.0842	173 (2.53)	103 (2.39)	70 (2.75)	0.412	132 (2.71)	64 (2.16)	68 (3.54)	0.00473	126 (5.95)	67 (5.13)	59 (7.26)	0.0547
P-value: continuous variables are tested by one-way analysis of variance (ANOVA) for Normal distribution or by Kruskal-Wallis test for non-Normal distribution; categorical variables are tested by two-sided Fisher's exact test

## Sheet: Tab6
Supplementary Table 6. Entropy of the topics.
	INSIGHT cohort		OneFlorida+ cohort
	Positive cohort	Negative cohort	Positive cohort	Negative cohort
T1	2.29	4.83	2.37	5.27
T2	2.01	5.72	3.1	5.72
T3	1.91	5.27	2.13	6
T4	2.27	5.07	2.49	6.25
T5	2.19	5.53	1.98	6
T6	1.79	5.36	2.94	5.43
T7	2.41	5.73	2.42	5.82
T8	1.88	5.82	2.91	5.57
T9	1.94	5.01	2.62	4.42
T10	2.55	5.36	2.44	5.5
T11		5.51		4.92
T12		4.53		5.81
T13		5.97		5.09
T14		6.01		5.73
T15		6.03		5.71
T16		5.91		4.88
Mean	2.124	5.47	2.54	5.51

## Sheet: Tab7
i	pasc	name	PASC Name Simple	Organ Domain	atc-l3	atc-l4	covid+	covid-	no. pasc in +	no. pasc in -	mean pasc in +	mean pasc in -	no. unbalance	no. unbalance iptw	Hazard Ratio, Adjusted	Hazard Ratio, Adjusted, Confidence Interval	Hazard Ratio, Adjusted, P-Value
64	20489	cefpodoxime	cefpodoxime	Certain Infectious and Parasitic Diseases	J01D:OTHER BETA-LACTAM ANTIBACTERIALS	J01DD:Third-generation cephalosporins	34591	172955	373	924	0.0107832	0.00534243	26	0	1.63499	[1.36045949 1.96492488]	1.587e-07
60	20481	cefepime	cefepime	Certain Infectious and Parasitic Diseases	J01D:OTHER BETA-LACTAM ANTIBACTERIALS	J01DE:Fourth-generation cephalosporins	34964	174820	322	792	0.00920947	0.00453037	26	0	1.45671	[1.20464396 1.76152208]	0.000104202
154	18631	azithromycin	azithromycin	Certain Infectious and Parasitic Diseases	J01F:MACROLIDES, LINCOSAMIDES AND STREPTOGRAMINS$S01A:ANTIINFECTIVE OPHTHALMOLOGICS	J01FA:Macrolides$S01AA:Antibiotics, ophthalmologic	33457	167285	542	1630	0.0161999	0.00974385	26	0	1.38161	[1.21053957 1.57686258]	1.64327e-06
100	7597	nystatin	nystatin	Certain Infectious and Parasitic Diseases	G01A:ANTIINFECTIVES AND ANTISEPTICS, EXCL. COMBINATIONS WITH CORTICOSTEROIDS$D01A:ANTIFUNGALS FOR TOPICAL USE$A07A:INTESTINAL ANTIINFECTIVES	G01AA:Antibiotics, Gynecological$D01AA:Antifungal Antibiotics, Topical$A07AA:antibiotics, intestinal	34349	171745	602	1692	0.017526	0.00985182	25	0	1.35518	[1.18452308 1.55042614]	9.60457e-06
109	1541238	ferrous cation	ferrous cation	Diseases of the Blood and Blood Forming Organs and Certain Disorders Involving the Immune Mechanism			33375	166875	1000	2988	0.0299625	0.0179056	26	0	1.35911	[1.2247037 1.50826676]	7.6871e-09
11	Factor Xa Inhibitors	factor Xa inhibitors	factor Xa inhibitors	Diseases of the Circulatory System	B01A:ANTITHROMBOTIC AGENTS	B01AF:Direct factor Xa inhibitors	33424	167120	1564	3834	0.0467927	0.0229416	26	0	1.71338	[1.56626786 1.87431383]	6.57529e-32
86	1364430	apixaban	apixaban	Diseases of the Circulatory System	B01A:ANTITHROMBOTIC AGENTS	B01AF:Direct factor Xa inhibitors	33888	169440	1285	3053	0.037919	0.0180182	26	0	1.71289	[1.55077765 1.89194516]	2.70019e-26
156	1114195	rivaroxaban	rivaroxaban	Diseases of the Circulatory System	B01A:ANTITHROMBOTIC AGENTS	B01AF:Direct factor Xa inhibitors	34785	173925	336	939	0.00965934	0.00539888	27	0	1.67269	[1.38287759 2.02324558]	1.16297e-07
92	67108	enoxaparin	enoxaparin	Diseases of the Circulatory System	B01A:ANTITHROMBOTIC AGENTS	B01AB:Heparin group antithrombotic drugs	33083	165415	1555	4311	0.047003	0.0260617	26	0	1.47411	[1.35511646 1.60355628]	1.61963e-19
16	Low Molecular Weight Heparin	low molecular weight heparin	low molecular weight heparin	Diseases of the Circulatory System	S01X:OTHER OPHTHALMOLOGICALS IN ATC$C05B:ANTIVARICOSE THERAPY$B01A:ANTITHROMBOTIC AGENTS	S01XA:Other ophthalmologicals$C05BA:Heparins or heparinoids for topical use$B01AB:Heparin group antithrombotic drugs	32765	163825	1761	5209	0.0537464	0.0317961	24	0	1.3925	[1.28865481 1.50470875]	5.59675e-17
150	4603	furosemide	furosemide	Diseases of the Circulatory System	C03C:HIGH-CEILING DIURETICS	C03CA:sulfonamides, high-ceiling diuretics, plain	32621	163105	1166	4105	0.0357438	0.0251678	23	0	1.22786	[1.11630448 1.35056795]	2.40102e-05
233	6918	metoprolol	metoprolol	Diseases of the Circulatory System	C07A:BETA BLOCKING AGENTS	C07AB:Beta blocking agents, selective	31633	158165	1379	5037	0.0435937	0.0318465	23	0	1.19797	[1.09561873 1.30988963]	7.371e-05
184	1191	aspirin	aspirin	Diseases of the Circulatory System	B01A:ANTITHROMBOTIC AGENTS$N02B:OTHER ANALGESICS AND ANTIPYRETICS$A01A:STOMATOLOGICAL PREPARATIONS	B01AC:Platelet aggregation inhibitors excl. heparin$N02BA:Salicylic acid and derivatives$A01AD:Other agents for local oral treatment in ATC	30212	151060	1824	7275	0.0603734	0.0481597	21	0	1.17829	[1.08994464 1.2738057 ]	3.69488e-05
31	6581	magnesium hydroxide	magnesium hydroxide	Diseases of the Digestive System	G04B:UROLOGICALS$A02A:ANTACIDS	G04BX:Other urologicals$A02AA:antacids containing magnesium compounds	34876	174380	231	418	0.00662347	0.00239706	26	0	2.05198	[1.63267045 2.57898864]	7.13106e-10
146	38685	trimethobenzamide	trimethobenzamide	Diseases of the Digestive System	R06A:ANTIHISTAMINES FOR SYSTEMIC USE	R06AA:Aminoalkyl ethers	34705	173525	282	941	0.00812563	0.00542285	26	0	1.55273	[1.26768323 1.90186825]	2.1183e-05
87	6972	mineral oil	mineral oil	Diseases of the Digestive System	A06A:DRUGS FOR CONSTIPATION	A06AA:Softeners, emollients	34947	174735	310	810	0.00887058	0.00463559	27	0	1.50409	[1.24227099 1.82109057]	2.87374e-05
148	9796	simethicone	simethicone	Diseases of the Digestive System			33619	168095	1323	4115	0.0393527	0.0244802	25	0	1.4377	[1.31455684 1.57238839]	1.92432e-15
147	1596	bisacodyl	bisacodyl	Diseases of the Digestive System	A06A:DRUGS FOR CONSTIPATION$A06A:DRUGS FOR CONSTIPATION	A06AG:Enemas$A06AB:Contact laxatives	33832	169160	833	2701	0.0246217	0.0159671	26	0	1.38917	[1.23792226 1.55890008]	2.28454e-08
117	1872905	deacetylbisacodyl	deacetylbisacodyl	Diseases of the Digestive System			34427	172135	647	2041	0.0187934	0.011857	26	0	1.33504	[1.16441429 1.53067207]	3.44718e-05
144	221147	polyethylene glycol 3350	laxative	Diseases of the Digestive System			31128	155640	2558	8737	0.0821768	0.056136	19	0	1.32437	[1.24282854 1.41125752]	4.51487e-18
104	612	aluminum hydroxide	aluminum hydroxide	Diseases of the Digestive System	A02A:ANTACIDS	A02AB:antacids containing aluminium compounds	33808	169040	883	2721	0.0261181	0.0160968	26	0	1.29003	[1.15499993 1.44085048]	6.35072e-06
145	36387	sennosides, USP	sennosides	Diseases of the Digestive System	A06A:DRUGS FOR CONSTIPATION	A06AB:Contact laxatives	32557	162785	1844	6561	0.0566391	0.0403047	21	0	1.23095	[1.1406406 1.3284068]	9.04929e-08
285	6387	lidocaine	lidocaine	Diseases of the Skin and Subcutaneous Tissue	S01H:Local anesthetics, ophthalmologic$S02D:OTHER OTOLOGICALS$D04A:ANTIPRURITICS, INCL. ANTIHISTAMINES, ANESTHETICS, ETC.$R02A:THROAT PREPARATIONS$C01B:ANTIARRHYTHMICS, CLASS I AND III$C05A:AGENTS FOR TREATMENT OF HEMORRHOIDS AND ANAL FISSURES FOR TOPICAL USE$N01B:LOCAL ANESTHETICS	S01HA:Local anesthetics$S02DA:Analgesics and anesthetics$D04AB:Anesthetics for topical use$R02AD:local anesthetic throat preparations$C01BB:Antiarrhythmics, class Ib$C05AD:Local anesthetics for treatment of hemorrhoids and anal fissures for topical use$N01BB:Amide local anesthetics	27910	139550	3952	17754	0.141598	0.127223	19	0	1.15906	[1.10145129 1.21968293]	1.38817e-08
161	77492	tamsulosin	tamsulosin	Diseases of the Genitourinary System	G04C:DRUGS USED IN BENIGN PROSTATIC HYPERTROPHY	G04CA:Alpha-adrenoreceptor antagonists, benign prostatic hypertrophy	33683	168415	738	2541	0.0219102	0.0150877	26	0	1.29077	[1.13491314 1.46802627]	0.000101258
238	5640	ibuprofen	ibuprofen	Diseases of the Musculoskeletal System and Connective Tissue	M01A:ANTIINFLAMMATORY AND ANTIRHEUMATIC PRODUCTS, NON-STEROIDS$G02C:OTHER GYNECOLOGICALS$R02A:THROAT PREPARATIONS$C01E:OTHER CARDIAC PREPARATIONS$M02A:TOPICAL PRODUCTS FOR JOINT AND MUSCULAR PAIN	M01AE:Propionic acid derivatives$G02CC:Antiinflammatory products for vaginal administration$R02AX:Other throat preparations$C01EB:Other plain cardiac preparations in ATC$M02AA:Antiinflammatory preparations, non-steroids for topical use	31814	159070	1757	6304	0.0552273	0.0396304	26	0	1.33451	[1.23433323 1.44280999]	4.22843e-13
247	35827	ketorolac	ketorolac	Diseases of the Musculoskeletal System and Connective Tissue	S01B:ANTIINFLAMMATORY AGENTS, OPHTHALMOLOGIC$M01A:ANTIINFLAMMATORY AND ANTIRHEUMATIC PRODUCTS, NON-STEROIDS	S01BC:Antiinflammatory agents, non-steroids$M01AB:Acetic acid derivatives and related substances	32819	164095	1436	5359	0.0437551	0.0326579	26	0	1.30353	[1.19545431 1.4213759 ]	1.9395e-09
246	161	acetaminophen	acetaminophen	Diseases of the Musculoskeletal System and Connective Tissue	N02B:OTHER ANALGESICS AND ANTIPYRETICS	N02BE:Anilide analgesics and antipyretics	25293	126465	4289	17815	0.169573	0.140869	14	0	1.19994	[1.14213742 1.26066829]	4.61923e-13
108	1424883	vilanterol trifenatate	vilanterol trifenatate	Diseases of the Respiratory System			34949	174745	164	354	0.00469255	0.00202581	27	0	2.27315	[1.72928622 2.98806678]	3.96708e-09
99	705022	fluticasone furoate	fluticasone furoate	Diseases of the Respiratory System	R01A:DECONGESTANTS AND OTHER NASAL PREPARATIONS FOR TOPICAL USE$R03B:OTHER DRUGS FOR OBSTRUCTIVE AIRWAY DISEASES, INHALANTS	R01AD:Corticosteroid nasal preparations for topical use$R03BA:Glucocorticoid inhalants for obstructive airway disease	35052	175260	127	274	0.00362319	0.00156339	27	0	2.16087	[1.59867556 2.9207649 ]	5.39772e-07
39	3289	dextromethorphan	dextromethorphan	Diseases of the Respiratory System	R05D:COUGH SUPPRESSANTS, EXCL. COMBINATIONS WITH EXPECTORANTS	R05DA:Opium alkaloids and derivatives	34538	172690	320	581	0.00926516	0.00336441	26	0	2.13158	[1.76071578 2.58056155]	8.43929e-15
46	18993	benzonatate	benzonatate	Diseases of the Respiratory System	R05D:COUGH SUPPRESSANTS, EXCL. COMBINATIONS WITH EXPECTORANTS	R05DB:Other cough suppressants	34296	171480	359	720	0.0104677	0.00419874	26	0	2.07696	[1.75202286 2.46215076]	3.7589e-17
37	5032	guaifenesin	guaifenesin	Diseases of the Respiratory System	R05C:EXPECTORANTS, EXCL. COMBINATIONS WITH COUGH SUPPRESSANTS	R05CA:Expectorants	34082	170410	622	1182	0.0182501	0.00693621	26	0	2.03967	[1.77518758 2.34355328]	8.36477e-24
33	237159	levalbuterol	levalbuterol	Diseases of the Respiratory System			35088	175440	123	190	0.00350547	0.00108299	26	0	1.88629	[1.45763287 2.44099652]	1.40151e-06
14	Inhaled Steroids	Inhaled Steroids	Inhaled Steroids	Diseases of the Respiratory System	D07A:CORTICOSTEROID DERMATOLOGICAL PREPARATIONS, PLAIN$R01A:DECONGESTANTS AND OTHER NASAL PREPARATIONS FOR TOPICAL USE$R03B:OTHER DRUGS FOR OBSTRUCTIVE AIRWAY DISEASES, INHALANTS	D07AC:Corticosteroids, potent (group III)$R01AD:Corticosteroid nasal preparations for topical use$R03BA:Glucocorticoid inhalants for obstructive airway disease	34844	174220	225	567	0.00645735	0.00325451	26	0	1.65949	[1.36952995 2.0108524 ]	2.34931e-07
88	25255	formoterol	formoterol	Diseases of the Respiratory System	R03A:ADRENERGICS, INHALANTS	R03AC:Selective beta-2-adrenoreceptor agonist inhalants	34336	171680	460	1167	0.013397	0.00679753	26	0	1.57351	[1.34913651 1.83520804]	7.69232e-09
128	19831	budesonide	budesonide	Diseases of the Respiratory System	R01A:DECONGESTANTS AND OTHER NASAL PREPARATIONS FOR TOPICAL USE$R03B:OTHER DRUGS FOR OBSTRUCTIVE AIRWAY DISEASES, INHALANTS$D07A:CORTICOSTEROID DERMATOLOGICAL PREPARATIONS, PLAIN$A07E:INTESTINAL ANTIINFLAMMATORY AGENTS	R01AD:Corticosteroid nasal preparations for topical use$R03BA:Glucocorticoid inhalants for obstructive airway disease$D07AC:Corticosteroids, potent (group III)$A07EA:Corticosteroids acting locally	34134	170670	572	1557	0.0167575	0.00912287	26	0	1.50827	[1.31226327 1.7335571 ]	7.20814e-09
135	20610	cetirizine	cetirizine	Diseases of the Respiratory System	R06A:ANTIHISTAMINES FOR SYSTEMIC USE	R06AE:Piperazine derivatives	34573	172865	332	886	0.00960287	0.00512539	27	0	1.4939	[1.26606314 1.76273072]	1.99231e-06
132	435	albuterol	albuterol	Diseases of the Respiratory System	R03A:ADRENERGICS, INHALANTS$R03C:ADRENERGICS FOR SYSTEMIC USE	R03AC:Selective beta-2-adrenoreceptor agonist inhalants$R03CC:Selective beta-2-adrenoreceptor agonists, systemic	30408	152040	1830	5212	0.0601815	0.0342805	23	0	1.46886	[1.3621444 1.5839326]	1.66802e-23
157	88249	montelukast	montelukast	Diseases of the Respiratory System	R03D:OTHER SYSTEMIC DRUGS FOR OBSTRUCTIVE AIRWAY DISEASES	R03DC:Leukotriene receptor antagonists	33978	169890	410	1217	0.0120666	0.00716346	26	0	1.44739	[1.22782491 1.70621682]	1.05722e-05
188	41126	fluticasone	fluticasone	Diseases of the Respiratory System	D07A:CORTICOSTEROID DERMATOLOGICAL PREPARATIONS, PLAIN$R01A:DECONGESTANTS AND OTHER NASAL PREPARATIONS FOR TOPICAL USE$R03B:OTHER DRUGS FOR OBSTRUCTIVE AIRWAY DISEASES, INHALANTS	D07AC:Corticosteroids, potent (group III)$R01AD:Corticosteroid nasal preparations for topical use$R03BA:Glucocorticoid inhalants for obstructive airway disease	32472	162360	917	2825	0.0282397	0.0173996	26	0	1.33331	[1.20189797 1.47910041]	5.52412e-08
126	8640	prednisone	prednisone	Diseases of the Respiratory System	H02A:CORTICOSTEROIDS FOR SYSTEMIC USE, PLAIN$A07E:INTESTINAL ANTIINFLAMMATORY AGENTS	H02AB:Glucocorticoids, Systemic$A07EA:Corticosteroids acting locally	32396	161980	1065	3602	0.0328744	0.0222373	24	0	1.29596	[1.17277804 1.43208503]	3.62859e-07
97	7213	ipratropium	ipratropium	Diseases of the Respiratory System	R01A:DECONGESTANTS AND OTHER NASAL PREPARATIONS FOR TOPICAL USE$R03B:OTHER DRUGS FOR OBSTRUCTIVE AIRWAY DISEASES, INHALANTS$R03B:OTHER DRUGS FOR OBSTRUCTIVE AIRWAY DISEASES, INHALANTS		33760	168800	761	2210	0.0225415	0.0130924	26	0	1.29231	[1.14773775 1.45509199]	2.27159e-05
73	89821	witch hazel	witch hazel	Diseases of the Skin and Subcutaneous Tissue			35171	175855	199	476	0.00565807	0.00270678	27	0	2.16211	[1.72178628 2.71505147]	3.21127e-11
30	58939	collagenase	collagenase	Diseases of the Skin and Subcutaneous Tissue	D03B:ENZYMES FOR TREATMENT OF WOUNDS AND ULCERS	D03BA:Proteolytic enzymes	35084	175420	245	434	0.00698324	0.00247406	26	0	1.86239	[1.47958444 2.34424385]	1.17768e-07
110	1291	bacitracin	bacitracin	Diseases of the Skin and Subcutaneous Tissue	R02A:THROAT PREPARATIONS$J01X:OTHER ANTIBACTERIALS$D06A:ANTIBIOTICS FOR TOPICAL USE	R02AB:Antibiotic throat preparations$J01XX:Other antibacterials$D06AX:Other antibiotics for topical use	34749	173745	363	1051	0.0104463	0.00604909	26	0	1.44825	[1.22115513 1.7175677 ]	2.08156e-05
72	4832	glucagon	glucagon	Endocrine, Nutritional and Metabolic Diseases	H04A:GLYCOGENOLYTIC HORMONES	H04AA:Glycogenolytic hormones	34021	170105	699	2043	0.0205461	0.0120102	25	0	1.47736	[1.29984443 1.67912181]	2.29953e-09
53	274783	insulin glargine	insulin glargine	Endocrine, Nutritional and Metabolic Diseases	A10A:INSULINS AND ANALOGUES	A10AE:Insulins and analogues for injection, long-acting	33619	168095	799	2057	0.0237663	0.0122371	24	0	1.45612	[1.29258664 1.64034361]	6.31475e-10
69	86009	insulin lispro	insulin lispro	Endocrine, Nutritional and Metabolic Diseases	A10A:INSULINS AND ANALOGUES$A10A:INSULINS AND ANALOGUES$A10A:INSULINS AND ANALOGUES	A10AB:Insulins and analogues for injection, fast-acting$A10AD:Insulins and analogues for injection, intermediate- or long-acting combined with fast-acting$A10AC:Insulins and analogues for injection, intermediate-acting	32746	163730	1292	4014	0.0394552	0.024516	23	0	1.41749	[1.2927069 1.55432533]	1.1667e-13
196	6809	metformin	metformin	Endocrine, Nutritional and Metabolic Diseases	A10B:BLOOD GLUCOSE LOWERING DRUGS, EXCL. INSULINS	A10BA:biguanide blood glucose lower drugs	32272	161360	702	1924	0.0217526	0.0119236	26	0	1.38431	[1.23260002 1.55470234]	3.99679e-08
68	1151	ascorbic acid	vitamin C	Diseases of the Musculoskeletal System and Connective Tissue	A11G:ASCORBIC ACID (VITAMIN C), INCL. COMBINATIONS$G01A:ANTIINFECTIVES AND ANTISEPTICS, EXCL. COMBINATIONS WITH CORTICOSTEROIDS$S01X:OTHER OPHTHALMOLOGICALS IN ATC$A11G:ASCORBIC ACID (VITAMIN C), INCL. COMBINATIONS	A11GA:vitamin C products, plain$G01AD:Organic acids, Gynecological$S01XA:Other ophthalmologicals$A11GA:vitamin C products, plain	34347	171735	841	1746	0.0244854	0.0101668	26	0	1.92337	[1.70161227 2.17403197]	1.25376e-25
41	197	acetylcysteine	acetylcysteine	Diseases of the Respiratory System	S01X:OTHER OPHTHALMOLOGICALS IN ATC$V03A:ALL OTHER THERAPEUTIC PRODUCTS$R05C:EXPECTORANTS, EXCL. COMBINATIONS WITH COUGH SUPPRESSANTS	S01XA:Other ophthalmologicals$V03AB:Antidotes$R05CB:Mucolytics	35150	175750	181	323	0.00514936	0.00183784	27	0	1.65427	[1.31899009 2.07477706]	1.32565e-05
124	6750	menthol	menthol	Diseases of the Musculoskeletal System and Connective Tissue			34642	173210	512	1527	0.0147797	0.00881589	26	0	1.56081	[1.352278 1.80149452]	1.16924e-09
70	6711	melatonin	melatonin	Diseases of the Nervous System	N05C:HYPNOTICS AND SEDATIVES	N05CH:Melatonin receptor agonists	34142	170710	971	2705	0.02844	0.0158456	26	0	1.43681	[1.29469764 1.59451752]	9.07016e-12
180	2418	cholecalciferol	vitamin D3	Diseases of the Musculoskeletal System and Connective Tissue	A11C:VITAMIN A AND D, INCL. COMBINATIONS OF THE TWO	A11CC:Vitamin D and analogues	32395	161975	1240	4172	0.0382775	0.0257571	25	0	1.36675	[1.23913486 1.50750134]	4.1767e-10
Hazard ratio (hr): The hazard ratio and its confidence (CI) interval are obatined by cox proportional hazard model, which is adjusted by age, gender, and race. HR adjusted P-value is obatined by logrank test.

## Sheet: Tab8
Supplementary Table 8. Characteristics of the identified subphenotypes on the OneFlorida+ cohort.
Variable	Total	Subphenotype 1	Subphenotype 2	Subphenotype 3	Subphenotype 4	P-valuea	Post hoc analysisa
		(Cardiac and Renal)	(Respiratory, Sleep, and Anxiety)	(Musculoskeletal and Nervous System)	(Digestive and Respiratory System)
No. of patients (%)	13724 (100%)	3490 (25.43%)	5281 (38.48%)	3205 (23.35%)	1748 (12.74%)
Age, y, Median (IQRb)	51.0 (35.0-65.0)	62.0 (49.0-74.0)	47.0 (33.0-61.0)	48.0 (33.0-61.0)	46.0 (32.0-60.0)	2.14e-267	2 vs. 1, 3 vs. 1, 4 vs. 1
Age group – no. (%)
20-<40 years	4284 (31.22%)	502 (14.38%)	1968 (37.27%)	1135 (35.41%)	679 (38.84%)	5.72e-135	1 vs. 2, 1 vs. 3, 1 vs. 4, 3 vs. 4
40-<55 years	3318 (24.18%)	636 (18.22%)	1347 (25.51%)	873 (27.24%)	462 (26.43%)	3.3402e-20	1 vs. 2, 1 vs. 3, 1 vs. 4
55-<65 years	2528 (18.42%)	789 (22.61%)	891 (16.87%)	574 (17.91%)	274 (15.68%)	1.2492e-12	1 vs. 2, 1 vs. 3, 1 vs. 4, 3 vs. 4
65-<75 years	1923 (14.01%)	756 (21.66%)	591 (11.19%)	379 (11.83%)	197 (11.27%)	3.7093e-49	1 vs. 2, 1 vs. 3, 1 vs. 4
75-<85 years	1178 (8.58%)	559 (16.02%)	347 (6.57%)	178 (5.55%)	94 (5.38%)	5.765e-72	1 vs. 2, 1 vs. 3, 1 vs. 4
85+ years	493 (3.59%)	248 (7.11%)	137 (2.59%)	66 (2.06%)	42 (2.4%)	2.6827e-36	1 vs. 2, 1 vs. 3, 1 vs. 4
Sex – no. (%)
Female	8468 (61.70%)	1852 (53.07%)	3445 (65.23%)	1998 (62.34%)	1173 (67.11%)	1.6794e-34	1 vs. 2, 1 vs. 3, 1 vs. 4, 2 vs. 3, 3 vs. 4
Male	5255 (38.29%)	1638 (46.93%)	1835 (34.75%)	1207 (37.66%)	575 (32.89%)	1.439e-34	1 vs. 2, 1 vs. 3, 1 vs. 4, 2 vs. 3, 3 vs. 4
Other/Missing	1 (0.00%)	0 (0%)	1 (0.02%)	0 (0%)	0 (0%)	0.65965	-
Race – no. (%)
Asian	144 (1.05%)	33 (0.95%)	57 (1.08%)	30 (0.94%)	24 (1.37%)	0.46317	-
Black or African American	4076 (29.70%)	1093 (31.32%)	1506 (28.52%)	992 (30.95%)	485 (27.75%)	0.0036448	1 vs. 2, 1 vs. 4, 2 vs. 3, 3 vs. 4
White	7175 (52.28%)	1811 (51.89%)	2813 (53.27%)	1658 (51.73%)	893 (51.09%)	0.30123	-
Other	2123 (15.47%)	510 (14.61%)	816 (15.45%)	476 (14.85%)	321 (18.36%)	0.0027825	1 vs. 4, 2 vs. 4, 3 vs. 4
Missing	206 (1.50%)	43 (1.23%)	89 (1.69%)	49 (1.53%)	25 (1.43%)	0.39223	-
Ethnic group – no. (%)
Hispanic: Yes	2881 (20.99%)	575 (16.48%)	1173 (22.21%)	673 (21%)	460 (26.32%)	1.0397e-16	1 vs. 2, 1 vs. 3, 1 vs. 4, 2 vs. 4, 3 vs. 4
Hispanic: No	9329 (67.98%)	2459 (70.46%)	3556 (67.34%)	2216 (69.14%)	1098 (62.81%)	1.7398e-07	1 vs. 2, 1 vs. 4, 2 vs. 4, 3 vs. 4
Hispanic: Other/Missing	1514 (11.03%)	456 (13.07%)	552 (10.45%)	316 (9.86%)	190 (10.87%)	0.0001027	1 vs. 2, 1 vs. 3, 1 vs. 4
Area deprivation index, Median (IQR)	59.0 (42.0-76.0)	59.0 (43.0-76.0)	59.0 (42.0-76.0)	60.0 (43.0-77.0)	58.0 (42.0-74.0)	0.0331	-
Healthcare utilization in the past 3 yr – no. (%)
Inpatient =0	7437 (54.19%)	1359 (38.94%)	3059 (57.92%)	1965 (61.31%)	1054 (60.30%)	7.4073e-97	1 vs. 2, 1 vs. 3, 1 vs. 4, 2 vs. 3
<0 Inpatient <5	4213 (30.70%)	1294 (37.08%)	1542 (29.20%)	876 (27.33%)	501 (28.66%)	5.4489e-20	1 vs. 2, 1 vs. 3, 1 vs. 4
Inpatient >=5	2074 (15.11%)	837 (23.98%)	680 (12.88%)	364 (11.36%)	193 (11.04%)	4.2633e-63	1 vs. 2, 1 vs. 3, 1 vs. 4, 2 vs. 3, 2 vs. 4
Outpatient 0	2759 (20.10%)	577 (16.53%)	1074 (20.34%)	668 (20.84%)	440 (25.17%)	2.6683e-12	1 vs. 2, 1 vs. 3, 1 vs. 4, 2 vs. 4, 3 vs. 4
<0 Outpatient <5	2556 (18.63%)	636 (18.23%)	981 (18.57%)	579 (18.07%)	360 (20.59%)	0.1376	-
Outpatient >=5	8409 (61.27%)	2277 (65.24%)	3226 (61.09%)	1958 (61.09%)	948 (54.23%)	6.4449e-13	1 vs. 2, 1 vs. 3, 1 vs. 4, 2 vs. 4, 3 vs. 4
Emergency 0	4908 (35.76%)	1263 (36.19%)	1892 (35.83%)	1158 (36.13%)	595 (34.04%)	0.43416	-
<0 Emergency <5	4851 (35.35%)	1232 (35.30%)	1792 (33.93%)	1149 (35.85%)	678 (38.79%)	0.0028627	1 vs. 4, 2 vs. 4, 3 vs. 4
Emergency >=5	3965 (28.89%)	995 (28.51%)	1597 (30.24%)	898 (28.02%)	475 (27.17%)	0.034739	2 vs. 3, 2 vs. 4
Index time period of patient – no. (%)
03/20-06/20	1212 (8.83%)	268 (7.68%)	498 (9.43%)	297 (9.27%)	149 (8.52%)	0.028427	1 vs. 2, 1 vs. 3
07/20-10/20	3570 (26.01%)	969 (27.77%)	1290 (24.43%)	870 (27.15%)	441 (25.23%)	0.0016853	1 vs. 2, 2 vs. 3
11/20-02/21	3988 (29.06%)	1069 (30.63%)	1490 (28.21%)	904 (28.21%)	525 (30.03%)	0.047141	1 vs. 2, 1 vs. 3
03/21-06/21	1531 (11.16%)	377 (10.8%)	586 (11.1%)	344 (10.73%)	224 (12.81%)	0.11711	-
07/21-11/21	3423 (24.94%)	807 (23.12%)	1417 (26.83%)	790 (24.65%)	409 (23.4%)	0.00032816	1 vs. 2, 2 vs. 3, 2 vs. 4
Acute phase severities of Covid-19 (-1~16 days) – no. (%)
Hospitalized	5036 (36.69%)	2001 (57.34%)	1642 (31.09%)	891 (27.8%)	502 (28.72%)	6.2272e-188	1 vs. 2, 1 vs. 3, 1 vs. 4, 2 vs. 3
Ventilation	465 (3.39%)	299 (8.57%)	101 (1.91%)	48 (1.5%)	17 (0.97%)	1.2671e-83	1 vs. 2, 1 vs. 3, 1 vs. 4, 2 vs. 4
Critical care	833 (6.07%)	437 (12.52%)	225 (4.26%)	122 (3.81%)	49 (2.8%)	7.9898e-75	1 vs. 2, 1 vs. 3, 1 vs. 4, 2 vs. 4
Prior conditions (ICD10; Categoryc) – no. (%)
Type 2 diabetes mellitus (E11; ENMD)	3883 (28.29%)	1495 (42.84%)	1225 (23.2%)	736 (22.96%)	427 (24.43%)	1.045e-105	1 vs. 2, 1 vs. 3, 1 vs. 4
Disorders of lipoprotein metabolism (E78; ENMD)	5102 (37.18%)	1710 (49%)	1797 (34.03%)	1044 (32.57%)	551 (31.52%)	2.5933e-61	1 vs. 2, 1 vs. 3, 1 vs. 4
Disorders of mineral metabolism (E83; ENMD)	1442 (10.51%)	619 (17.74%)	432 (8.18%)	255 (7.96%)	136 (7.78%)	3.7207e-56	1 vs. 2, 1 vs. 3, 1 vs. 4
Volume depletion (E86; ENMD)	1713 (12.48%)	625 (17.91%)	593 (11.23%)	323 (10.08%)	172 (9.84%)	6.0039e-28	1 vs. 2, 1 vs. 3, 1 vs. 4
Disorders of fluid, electrolyte and acid-base balance (E87; ENMD)	3186 (23.21%)	1259 (36.07%)	1013 (19.18%)	605 (18.88%)	309 (17.68%)	3.7678e-94	1 vs. 2, 1 vs. 3, 1 vs. 4
Organic mental disorders (F01-F09; MBD)	1418 (10.33%)	654 (18.74%)	418 (7.92%)	229 (7.15%)	117 (6.69%)	1.2034e-77	1 vs. 2, 1 vs. 3, 1 vs. 4
Depressive episode (F32; MBD)	2443 (17.80%)	773 (22.15%)	932 (17.65%)	513 (16.01%)	225 (12.87%)	1.65e-17	1 vs. 2, 1 vs. 3, 1 vs. 4, 2 vs. 4, 3 vs. 4
Other disorders of brain (G93; DNS)	1289 (9.39%)	566 (16.22%)	402 (7.61%)	216 (6.74%)	105 (6.01%)	3.0763e-56	1 vs. 2, 1 vs. 3, 1 vs. 4, 2 vs. 4
Essential hypertension (I10; DCS)	5375 (39.17%)	1692 (48.48%)	1778 (33.67%)	1247 (38.91%)	658 (37.64%)	3.2388e-42	1 vs. 2, 1 vs. 3, 1 vs. 4, 2 vs. 3, 2 vs. 4
Hypertensive heart disease (I11; DCS)	1283 (9.35%)	597 (17.11%)	353 (6.68%)	227 (7.08%)	106 (6.06%)	4.9844e-72	1 vs. 2, 1 vs. 3, 1 vs. 4
Hypertensive renal disease (I12; DCS)	1476 (10.75%)	721 (20.66%)	371 (7.03%)	241 (7.52%)	143 (8.18%)	9.1825e-104	1 vs. 2, 1 vs. 3, 1 vs. 4
Hypertensive heart and renal disease (I13; DCS)	852 (6.21%)	450 (12.89%)	197 (3.73%)	131 (4.09%)	74 (4.23%)	9.8371e-78	1 vs. 2, 1 vs. 3, 1 vs. 4
Ischaemic heart diseases (I20-I25; DCS)	3632 (26.46%)	1562 (44.76%)	1106 (20.94%)	631 (19.69%)	333 (19.05%)	8.901e-175	1 vs. 2, 1 vs. 3, 1 vs. 4
Other pulmonary heart diseases (I27; DCS)	585 (4.26%)	274 (7.85%)	174 (3.29%)	89 (2.78%)	48 (2.75%)	3.4999e-32	1 vs. 2, 1 vs. 3, 1 vs. 4
Atrial fibrillation and flutter (I48; DCS)	1236 (9.07%)	584 (16.73%)	347 (6.57%)	211 (6.58%)	94 (5.38%)	3.7043e-74	1 vs. 2, 1 vs. 3, 1 vs. 4
Heart failure (I50; DCS)	1810 (13.19%)	867 (24.84%)	497 (9.41%)	298 (9.3%)	148 (8.47%)	3.1198e-120	1 vs. 2, 1 vs. 3, 1 vs. 4
Respiratory failure (J96; DRS)	1160 (8.45%)	568 (16.28%)	303 (5.74%)	187 (5.83%)	102 (5.84%)	6.4292e-80	1 vs. 2, 1 vs. 3, 1 vs. 4
Gastro-oesophageal reflux disease (K21; DDS)	3724 (27.13%)	1195 (34.24%)	1336 (25.3%)	805 (25.12%)	388 (22.2%)	3.4009e-27	1 vs. 2, 1 vs. 3, 1 vs. 4, 2 vs. 4, 3 vs. 4
Intestinal disorders (K59; DDS)	1993 (14.52%)	672 (19.26%)	717 (13.58%)	420 (13.1%)	184 (10.53%)	2.4213e-20	1 vs. 2, 1 vs. 3, 1 vs. 4, 2 vs. 4, 3 vs. 4
Acute renal failure (N17; DGS)	1950 (14.21%)	857 (24.56%)	576 (10.91%)	349 (10.89%)	168 (9.61%)	3.3151e-89	1 vs. 2, 1 vs. 3, 1 vs. 4
Chronic kidney disease (N18; DGS)	2075 (15.12%)	993 (28.45%)	543 (10.28%)	339 (10.58%)	200 (11.44%)	1.7002e-140	1 vs. 2, 1 vs. 3, 1 vs. 4
Cardiac/vascular implants (Z95; Others)	1401 (14.21%)	643 (18.42%)	415 (7.86%)	227 (7.08%)	116 (6.64%)	5.7165e-75	1 vs. 2, 1 vs. 3, 1 vs. 4
Other anxiety disorders (F41; MBD)	2592 (18.89%)	496 (14.21%)	1297 (24.56%)	571 (17.82%)	228 (13.04%)	1.4963e-43	1 vs. 2, 1 vs. 3, 2 vs. 3, 2 vs. 4, 3 vs. 4
Migraine (G43; DNS)	804 (5.86%)	107 (3.07%)	499 (9.45%)	131 (4.09%)	67 (3.83%)	5.6955e-44	1 vs. 2, 1 vs. 3, 2 vs. 3, 2 vs. 4
Acute upper respiratory infections (J00-J06; DRS)	4166 (30.36%)	941 (26.96%)	2069 (39.18%)	737 (23%)	419 (23.97%)	4.5632e-71	1 vs. 2, 1 vs. 3, 1 vs. 4, 2 vs. 3, 2 vs. 4
Pneumonia, organism unspecified (J18; DRS)	814 (5.93%)	184 (5.27%)	417 (7.9%)	150 (4.68%)	63 (3.6%)	4.4997e-14	1 vs. 2, 1 vs. 4, 2 vs. 3, 2 vs. 4
Diseases of upper respiratory tract (J30-J39; DRS)	2763 (20.13%)	601 (17.22%)	1280 (24.24%)	597 (18.63%)	285 (16.3%)	2.7364e-20	1 vs. 2, 2 vs. 3, 2 vs. 4, 3 vs. 4
Chronic obstructive pulmonary disease (J44; DRS)	858 (6.25%)	221 (6.33%)	414 (7.84%)	153 (4.77%)	70 (4%)	8.9998e-11	1 vs. 2, 1 vs. 3, 1 vs. 4, 2 vs. 3, 2 vs. 4
Maternal care for pregnancy (O26; PCP)	647 (4.71%)	64 (1.83%)	332 (6.29%)	160 (4.99%)	91 (5.21%)	1.8282e-20	1 vs. 2, 1 vs. 3, 1 vs. 4, 2 vs. 3
Other maternal diseases (O99; PCP)	668 (4.87%)	67 (1.92%)	358 (6.78%)	158 (4.93%)	85 (4.86%)	4.417e-23	1 vs. 2, 1 vs. 3, 1 vs. 4, 2 vs. 3, 2 vs. 4
Sleep disorders (G47; DNS)	2710 (19.75%)	917 (26.28%)	948 (17.95%)	573 (17.88%)	272 (15.56%)	3.3046e-28	1 vs. 2, 1 vs. 3, 1 vs. 4, 2 vs. 4, 3 vs. 4
Nerve, nerve root and plexus disorders (G50-G59; DNS)	489 (3.56%)	112 (3.21%)	138 (2.61%)	183 (5.71%)	56 (3.2%)	1.0695e-12	1 vs. 3, 2 vs. 3, 3 vs. 4
Asthma (J45; DRS)	2196 (16.00%)	560 (16.05%)	784 (14.85%)	606 (18.91%)	246 (14.07%)	1.2327e-06	1 vs. 3, 2 vs. 3, 3 vs. 4
Rheumatoid arthritis (M05-M06; DMSCT)	178 (1.30%)	36 (1.03%)	51 (0.97%)	73 (2.28%)	18 (1.03%)	6.664e-07	1 vs. 3, 2 vs. 3, 3 vs. 4
Joint disorders (M25; DMSCT)	3093 (22.54%)	1003 (28.74%)	590 (11.17%)	1029 (32.11%)	471 (26.95%)	1.1035e-141	1 vs. 2, 1 vs. 3, 2 vs. 3, 2 vs. 4, 3 vs. 4
Soft tissue disorders (M60-M79; DMSCT)	5447 (39.69%)	1393 (39.91%)	1859 (35.2%)	1563 (48.77%)	632 (36.16%)	2.5479e-35	1 vs. 2, 1 vs. 3, 1 vs. 4, 2 vs. 3, 3 vs. 4
Other disorders of bone (M89; DMSCT)	366 (2.67%)	69 (1.98%)	152 (2.88%)	108 (3.37%)	37 (2.12%)	0.0014737	1 vs. 2, 1 vs. 3, 3 vs. 4
Intestinal infectious diseases (A01-09; CIPD)	145 (1.06%)	40 (1.15%)	43 (0.81%)	24 (0.75%)	38 (2.17%)	5.849e-06	1 vs. 4, 2 vs. 4, 3 vs. 4
Benign neoplasm of digestive system (D13; Neoplasms)	74 (0.54%)	20 (0.57%)	23 (0.44%)	10 (0.31%)	21 (1.2%)	0.0003453	1 vs. 4, 2 vs. 4, 3 vs. 4
Disorders of endocrine glands (E20-E35; ENMD)	343 (2.50%)	90 (2.58%)	89 (1.69%)	66 (2.06%)	98 (5.61%)	1.3996e-18	1 vs. 2, 1 vs. 4, 2 vs. 4, 3 vs. 4
Diseases of stomach and duodenum (K31; DDS)	363 (2.65%)	94 (2.69%)	111 (2.1%)	68 (2.12%)	90 (5.15%)	2.9317e-11	1 vs. 4, 2 vs. 4, 3 vs. 4
Hematemesis (K92; DDS)	394 (2.87%)	108 (3.09%)	122 (2.31%)	81 (2.53%)	83 (4.75%)	1.3587e-06	1 vs. 2, 1 vs. 4, 2 vs. 4, 3 vs. 4
Cystitis (N30; DGS)	442 (3.22%)	113 (3.24%)	128 (2.42%)	95 (2.96%)	106 (6.06%)	2.8623e-12	1 vs. 2, 1 vs. 4, 2 vs. 4, 3 vs. 4
a. P-value with post hoc analysis: continuous variables are tested by one-way analysis of variance (ANOVA, with Tukey HSD post hoc test) for Normal distribution or by Kruskal-Wallis test (with Dunn post hoc test) for non-Normal distribution; categorical variables are tested by two-sided Fisher's exact test with pair-wise Fisher test for post hoc analysis. Post hoc analysis is used to uncover spec…
b. IQR: inter-quartile range.
c. Abbreviation for ICD10 category. We grouped ICD10 code according to the first three digits. CIPD: Certain Infectious and Parasitic Diseases; DB: Diseases of the Blood; ENMD: Endocrine, Nutritional and Metabolic Diseases; MBD: Mental and Behavioral Disorders; DNS: Diseases of the Nervous System; DE: Diseases of the ear; DCS: Diseases of the Circulatory System; DRS: Diseases of the Respiratory S…

## Sheet: Tab9
Supplementary Table 9. Statistics of representative PASC on the OneFlorida+ Subphenotypes, where we use the bold to denote that this PASC is the most prevalence in one subphenotype.
	Subphenotype 1	Subphenotype 2	Subphenotype 3	Subphenotype 4	P-value	Post hoc analysis
No. of patients (%)	3490 (25.43%)	5281 (38.48%)	3205 (23.35%)	1748 (12.74%)
Representative newly PASC (CCSR domain) – no. (%)
Anemia (DB)	551 (15.79%)	235 (4.45%)	73 (2.28%)	159 (9.1%)	8.34e-120	1 vs. 2, 1 vs. 3, 1 vs. 4, 2 vs. 3, 2 vs. 4, 3 vs. 4
Cardiac dysrhythmias (DCS)	465 (13.32%)	221 (4.18%)	46 (1.44%)	16 (0.92%)	4.41e-131	1 vs. 2, 1 vs. 3, 1 vs. 4, 2 vs. 3, 2 vs. 4
Heart failure (DCS)	424 (12.15%)	43 (0.81%)	11 (0.34%)	4 (0.23%)	1.81e-223	1 vs. 2, 1 vs. 3, 1 vs. 4, 2 vs. 3, 2 vs. 4
Nonspecific chest pain (DCS)	235 (6.73%)	571 (10.81%)	233 (7.27%)	50 (2.86%)	4.65e-28	1 vs. 2, 1 vs. 4, 2 vs. 3, 2 vs. 4, 3 vs. 4
Abnormalities of heart beat (DCS)	398 (11.40%)	497 (9.41%)	117 (3.65%)	65 (3.72%)	3.1032e-304	1 vs. 2, 1 vs. 3, 1 vs. 4, 2 vs. 3, 2 vs. 4, 3 vs. 4
Esophageal disorders (DDS)	228 (6.53%)	187 (3.54%)	132 (4.12%)	257 (14.7%)	5.14e-69	1 vs. 2, 1 vs. 3, 1 vs. 4, 2 vs. 4, 3 vs. 4
Gastrointestinal disorders (DDS)	236 (6.76%)	163 (3.09%)	71 (2.22%)	150 (8.58%)	4.4e-37	1 vs. 2, 1 vs. 3, 1 vs. 4, 2 vs. 3, 2 vs. 4, 3 vs. 4
Gastritis and duodenitis (DDS)	82 (2.35%)	79 (1.5%)	30 (0.94%)	162 (9.27%)	2.51e-80	1 vs. 2, 1 vs. 3, 1 vs. 4, 2 vs. 3, 2 vs. 4, 3 vs. 4
Disorders of stomach and duodenum (DDS)	82 (2.35%)	41 (0.78%)	5 (0.16%)	105 (6.01%)	1.65e-59	1 vs. 2, 1 vs. 3, 1 vs. 4, 2 vs. 3, 2 vs. 4, 3 vs. 4
Abdominal and pelvic pain (DDS)	304 (8.71%)	344 (6.51%)	127 (3.96%)	611 (34.95%)	3.1032e-304	1 vs. 2, 1 vs. 3, 1 vs. 4, 2 vs. 3, 2 vs. 4, 3 vs. 4
Nausea and vomiting (DDS)	110 (3.15%)	304 (5.76%)	98 (3.06%)	299 (17.11%)	1.22e-105	1 vs. 2, 1 vs. 4, 2 vs. 3, 2 vs. 4, 3 vs. 4
Acute and unspecified renal failure (DGS)	456 (13.07%)	101 (1.91%)	12 (0.37%)	39 (2.23%)	2.17e-181	1 vs. 2, 1 vs. 3, 1 vs. 4, 2 vs. 3, 3 vs. 4
Disorders of urinary system (DGS)	217 (6.22%)	276 (5.23%)	92 (2.87%)	247 (14.13%)	6.88e-57	1 vs. 3, 1 vs. 4, 2 vs. 3, 2 vs. 4, 3 vs. 4
Spondylopathies/spondyloarthropathy (DMSCT)	115 (3.3%)	281 (5.32%)	392 (12.23%)	34 (1.95%)	2e-69	1 vs. 2, 1 vs. 3, 1 vs. 4, 2 vs. 3, 2 vs. 4, 3 vs. 4
Tendon and synovial disorders (DMSCT)	6 (0.17%)	13 (0.25%)	157 (4.9%)	2 (0.11%)	1.47e-91	1 vs. 3, 2 vs. 3, 3 vs. 4
Connective tissue disease (DMSCT)	122 (3.5%)	72 (1.36%)	349 (10.89%)	11 (0.63%)	6.33e-117	1 vs. 2, 1 vs. 3, 1 vs. 4, 2 vs. 3, 2 vs. 4, 3 vs. 4
Osteoarthritis (DMSCT)	104 (2.98%)	53 (1%)	284 (8.86%)	19 (1.09%)	1.42e-90	1 vs. 2, 1 vs. 3, 1 vs. 4, 2 vs. 3, 3 vs. 4
Musculoskeletal pain, not low back pain (DMSCT)	134 (3.84%)	323 (6.12%)	817 (25.49%)	56 (3.2%)	1.87e-262	1 vs. 2, 1 vs. 3, 2 vs. 3, 2 vs. 4, 3 vs. 4
Headache; including migraine (DNS)	34 (0.97%)	547 (10.36%)	212 (6.61%)	24 (1.37%)	1.4e-87	1 vs. 2, 1 vs. 3, 2 vs. 3, 2 vs. 4, 3 vs. 4
Sleep wake disorders (DNS)	209 (5.99%)	264 (5%)	137 (4.27%)	34 (1.95%)	6.26e-08	1 vs. 3, 1 vs. 4, 2 vs. 4, 3 vs. 4
Other nervous system discorder (DNS)	85 (2.44%)	75 (1.42%)	30 (0.94%)	3 (0.17%)	4.89e-11	1 vs. 2, 1 vs. 3, 1 vs. 4, 2 vs. 4, 3 vs. 4
Nervous system pain and pain syndromes (DNS)	117 (3.35%)	165 (3.12%)	323 (10.08%)	32 (1.83%)	1.19e-61	1 vs. 3, 1 vs. 4, 2 vs. 3, 2 vs. 4, 3 vs. 4
Malaise and fatigue (DNS)	293 (8.4%)	567 (10.74%)	133 (4.15%)	66 (3.78%)	1.33e-35	1 vs. 2, 1 vs. 3, 1 vs. 4, 2 vs. 3, 2 vs. 4
Cognitive problems (DNS)	230 (6.59%)	296 (5.6%)	277 (8.64%)	4 (0.23%)	4.395e-32	1 vs. 3, 1 vs. 4, 2 vs. 3, 2 vs. 4, 3 vs. 4
Lower respiratory disease (DRS)	326 (9.34%)	617 (11.68%)	10 (0.31%)	19 (1.09%)	1.9385e-111	1 vs. 2, 1 vs. 3, 1 vs. 4, 2 vs. 3, 2 vs. 4, 3 vs. 4
Asthma (DRS)	74 (2.12%)	210 (3.98%)	62 (1.93%)	32 (1.83%)	1.21e-14	1 vs. 2, 1 vs. 4, 2 vs. 3, 2 vs. 4, 3 vs. 4
Pneumonia (DRS)	506 (14.5%)	114 (2.16%)	7 (0.22%)	16 (0.92%)	2.6e-222	1 vs. 2, 1 vs. 3, 1 vs. 4, 2 vs. 3, 2 vs. 4, 3 vs. 4
Pleurisy, pleural effusion and pulmonary collapse (DRS)	483 (13.84%)	84 (1.59%)	8 (0.25%)	27 (1.54%)	7.15e-218	1 vs. 2, 1 vs. 3, 1 vs. 4, 2 vs. 3, 3 vs. 4
upper respiratory infections (DRS)	9 (0.26%)	354 (6.7%)	71 (2.22%)	8 (0.46%)	4.57e-77	1 vs. 2, 1 vs. 3, 2 vs. 3, 2 vs. 4, 3 vs. 4
Breathing abnotmality; throast/chest pain (DRS)	416 (11.92%)	887 (16.8%)	250 (7.8%)	74 (4.23%)	1.89e-58	1 vs. 2, 1 vs. 3, 1 vs. 4, 2 vs. 3, 2 vs. 4, 3 vs. 4
Malnutrition (ENM)	385 (11.03%)	41 (0.78%)	17 (0.53%)	31 (1.77%)	1.41e-175	1 vs. 2, 1 vs. 3, 1 vs. 4, 2 vs. 4, 3 vs. 4
Fluid and electrolyte disorders (ENM)	631 (18.08%)	219 (4.15%)	28 (0.87%)	95 (5.43%)	8.56e-196	1 vs. 2, 1 vs. 3, 1 vs. 4, 2 vs. 3, 2 vs. 4, 3 vs. 4
Allergic reactions (IP)	46 (1.32%)	173 (3.28%)	160 (4.99%)	19 (1.09%)	2.26e-22	1 vs. 2, 1 vs. 3, 2 vs. 3, 2 vs. 4, 3 vs. 4
Anxiety and fear-related disorders (MBND)	198 (5.67%)	457 (8.65%)	83 (2.59%)	25 (1.43%)	1.31e-44	1 vs. 2, 1 vs. 3, 1 vs. 4, 2 vs. 3, 2 vs. 4, 3 vs. 4
Skin sensation problems and rash (DSST)	109 (3.12%)	262 (4.96%)	403 (12.57%)	29 (1.66%)	1.23e-80	1 vs. 2, 1 vs. 3, 1 vs. 4, 2 vs. 3, 2 vs. 4, 3 vs. 4
Skin and subcutaneous tissue infections (DSST)	121 (3.47%)	82 (1.55%)	175 (5.46%)	14 (0.8%)	1.42e-30	1 vs. 2, 1 vs. 3, 1 vs. 4, 2 vs. 3, 2 vs. 4, 3 vs. 4
Dizziness and giddness (DSST)	79 (2.26%)	448 (8.48%)	38 (1.19%)	3 (0.17%)	3.8823e-91	1 vs. 2, 1 vs. 3, 1 vs. 4, 2 vs. 3, 2 vs. 4, 3 vs. 4
Other general signs and symptoms	435 (12.46%)	482 (9.13%)	300 (9.36%)	159 (9.1%)	8.59e-07	1 vs. 2, 1 vs. 3, 1 vs. 4
Abbreviation for CCSR domain. DB: Diseases of the Blood; DCS: Diseases of the Circulatory System; DDS: Diseases of the Digestive System; DGS: Diseases of the Genitourinary System; DMSCT: Diseases of the Musculoskeletal System and Connective Tissue; DNS: Diseases of the Nervous System; DRS: Diseases of the Respiratory System; ENM: Endocrine, Nutritional and Metabolic Diseases; IP: Injury and Poiso…

## Sheet: Tab10
Supplementary table 10. Sex disaggregated data analysis for each subphenotype and the whole cohort on the OneFlorida+ dataset.
Variable	whole cohort				Subphenotype 1 (Cardiac and Renal)				Subphenotype 2 (Respiratory, Sleep and Anxiety)				Subphenotype 3 (Musculoskeletal and Nervous)				Subphenotype 4 (Digestive and Respiratory)
	Total	Female	Male	pvalue	Total	Female	Male	pvalue	Total	Female	Male	pvalue	Total	Female	Male	pvalue	Total	Female	Male	pvalue
No. of patients	13724	8468	5255		3490	1852	1638		5281	3445	1835		3205	1998	1207		1748	1173	575
Age, y, Median (IQR)	51.0 (35.0-65.0)	49.0 (33.0-64.0)	55.0 (40.0-67.0)	0.000325	62.0 (49.0-74.0)	63.0 (48.0-74.0)	62.0 (51.0-73.0)	0.65	47.0 (33.0-61.0)	44.0 (31.0-60.0)	52.0 (37.0-64.0)	6.23e-06	48.0 (33.0-61.0)	46.0 (32.0-60.0)	50.0 (35.0-62.0)	0.00425	46.0 (32.0-60.0)	43.0 (31.0-57.0)	52.0 (37.0-65.0)	6.3e-06
Age group - no. (%)
20-<40 years	4284 (31.22)	2997 (35.39)	1287 (24.49)	8.2e-41	502 (14.38)	291 (15.71)	211 (12.88)	0.0198	1968 (37.27)	1437 (41.71)	531 (28.93)	8.08e-20	1135 (35.41)	757 (37.88)	378 (31.31)	0.000191	679 (38.84)	512 (43.64)	167 (29.04)	5.41e-09
40-<55 years	3318 (24.18)	2056 (24.27)	1262 (24.01)	0.741	636 (18.22)	330 (17.81)	306 (18.68)	0.539	1347 (25.51)	873 (25.34)	474 (25.83)	0.722	873 (27.24)	542 (27.12)	331 (27.42)	0.887	462 (26.43)	311 (26.51)	151 (26.26)	0.956
55-<65 years	2528 (18.42)	1409 (12.28)	1118 (21.27)	1.14e-11	789 (22.61)	390 (21.05)	399 (24.35)	0.0223	891 (16.87)	514 (14.92)	376 (20.49)	3.22e-07	574 (17.91)	339 (16.96)	235 (19.46)	0.0813	274 (15.68)	166 (14.15)	108 (18.78)	0.015
65-<75 years	1923 (14.01)	1040 (12.28)	883 (16.80)	1.44e-13	756 (21.66)	380 (20.51)	376 (22.95)	0.0886	591 (11.19)	338 (9.81)	253 (13.78)	1.58e-05	379 (11.83)	222 (11.11)	157 (13.01)	0.12	197 (11.27)	100 (8.52)	97 (16.86)	3.35e-07
75-<85 years	1178 (8.58)	636 (7.51)	542 (10.31)	1.45e-08	559 (16.02)	296 (15.98)	263 (16.05)	0.99	347 (6.57)	188 (5.45)	159 (8.66)	9.83e-06	178 (5.55)	92 (4.60)	86 (7.12)	0.00329	94 (5.38)	60 (5.11)	34 (5.91)	0.561
85+ years	493 (3.59)	330 (3.89)	163 (3.10)	0.017	248 (7.11)	165 (8.90)	83 (5.06)	1.41e-05	137 (2.59)	95 (2.75)	42 (2.28)	0.353	66 (2.06)	46 (2.30)	20 (1.65)	0.264	42 (2.4)	24 (2.04)	18 (3.13)	0.221
Race
Asian	144 (1.05)	85 (1.00)	59 (1.12)	0.563	33 (0.95)	16 (0.86)	17 (1.03)	0.723	57 (1.08)	34 (0.98)	23 (1.25)	0.452	30 (0.94)	21 (1.05)	9 (0.74)	0.496	24 (1.37)	14 (1.19)	10 (1.73)	0.483
Black or African American	4076 (29.70)	2695 (31.82)	1381 (26.27)	5.49e-12	1093 (31.32)	635 (34.28)	458 (27.96)	6.75e-05	1506 (28.52)	1065 (30.91)	441 (24.03)	1.59e-07	992 (30.95)	663 (33.18)	329 (27.25)	0.000508	485 (27.75)	332 (28.30)	153 (26.60)	0.492
White	7175 (52.28)	4349 (51.35)	2826 (53.77)	0.00613	1811 (51.89)	924 (49.89)	887 (54.15)	0.0132	2813 (53.27)	1802 (52.30)	1011 (55.09)	0.0569	1658 (51.73)	1017 (50.90)	641 (53.10)	0.24	893 (51.09)	606 (51.66)	287 (49.91)	0.524
Other	2123 (15.47)	1212 (14.31)	911 (17.33)	2.18e-06	510 (14.61)	248 (13.39)	262 (15.99)	0.0335	816 (15.45)	489 (14.19)	327 (17.82)	0.000602	476 (14.85)	270 (13.51)	206 (17.06)	0.00715	321 (18.36)	205 (17.47)	116 (20.17)	0.193
Missing	206 (1.50)	127 (1.49)	78 (1.48)	1	43 (1.23)	29 (1.56)	14 (0.85)	0.0806	89 (1.69)	55 (1.59)	33 (1.79)	0.665	49 (1.53)	27 (1.35)	22 (1.82)	0.365	25 (1.43)	16 (1.36)	9 (1.56)	0.906
Ethnic group - no. (%)
Hispanic: Yes	2881 (20.99)	1861 (21.97)	1020 (19.41)	0.000361	575 (16.48)	337 (18.19)	238 (14.52)	0.00413	1173 (22.21)	776 (22.52)	397 (21.63)	0.48	673 (21)	428 (21.42)	245 (20.29)	0.477	460 (26.32)	320 (27.28)	140 (24.34)	0.211
Hispanic: No	9329 (67.98)	5733 (67.70)	3596 (68.43)	0.384	2459 (70.46)	1285 (69.38)	1174 (71.67)	0.149	3556 (67.34)	2330 (67.63)	1226 (66.81)	0.565	2216 (69.14)	1388 (69.46)	828 (68.59)	0.633	1098 (62.81)	730 (62.23)	368 (64.00)	0.506
Hispanic: Other/Missing	1514 (11.03)	874 (10.32)	639 (12.15)	0.000917	456 (13.07)	230 (12.41)	226 (13.79)	0.248	552 (10.45)	339 (9.84)	212 (11.55)	0.0586	316 (9.86)	182 (9.11)	134 (11.10)	0.0763	190 (10.87)	123 (10.48)	67 (11.65)	0.513
Area deprivation index, Median (IQR)	59.0 (42.0-76.0)	60.0 (43.0-77.0)	57.0 (41.0-75.0)	0.00553	59.0 (43.0-76.0)	60.0 (44.0-77.0)	57.0 (41.25-76.0)	0.00435	59.0 (42.0-76.0)	42.0 (59.0-77.0)	40.0 (57.0-74.0)	0.0372	60.0 (43.0-77.0)	61.0 (44.0-78.0)	58.0 (41.0-76.0)	0.0053	58.0 (42.0-74.0)	58.0 (43.0-74.0)	57.0 (40.0-74.0)	0.253
Healthcare utilization in the past 3 yr – no. (%)
Inpatient =0	7437 (54.19)	4723 (55.77)	2713 (51.62)	2.33e-06	1359 (38.94)	712 (38.44)	647 (39.49)	0.547	3059 (57.92)	2056 (59.68)	1002 (54.60)	0.000418	1965 (61.31)	1218 (60.96)	747 (61.88)	0.628	1054 (60.30)	737 (62.83)	317 (55.13)	0.00237
0< Inpatient <5	4213 (30.70)	2535 (29.93)	1678 (31.93)	0.0145	1294 (37.08)	684 (36.93)	610 (37.24)	0.879	1542 (29.20)	971 (28.18)	571 (31.11)	0.0279	876 (27.33)	555 (27.77)	321 (26.59)	0.492	501 (28.66)	325 (27.70)	176 (30.60)	0.228
Inpatient >=5	2074 (15.11)	1210 (14.28)	864 (16.44)	0.00068	837 (23.98)	456 (24.62)	381 (23.26)	0.368	680 (12.88)	418 (12.13)	262 (14.27)	0.0299	364 (11.36)	225 (11.26)	139 (11.51)	0.871	193 (11.04)	111 (9.46)	82 (14.26)	0.00343
Outpatient =0	2759 (20.10)	1487 (17.56)	1272 (24.20)	4.52e-21	577 (16.53)	252 (13.60)	325 (19.84)	9.47e-07	1074 (20.34)	615 (17.85)	459 (25.01)	9.34e-10	668 (20.84)	343 (17.16)	325 (26.92)	5.92e-11	440 (25.17)	277 (23.61)	163 (28.34)	0.0372
<0 Outpatient <5	2556 (18.63)	1518 (17.92)	1038 (19.75)	0.00808	636 (18.23)	326 (17.60)	310 (18.92)	0.334	981 (18.57)	595 (17.27)	386 (21.03)	0.000928	579 (18.07)	354 (17.71)	225 (18.64)	0.541	360 (20.59)	243 (20.71)	117 (20.34)	0.908
Outpatient >=5	8409 (61.27)	5463 (64.51)	2945 (56.04)	4.84e-23	2277 (65.24)	1274 (68.79)	1003 (61.23)	3.43e-06	3226 (61.09)	2235 (64.87)	990 (53.95)	1.13e-14	1958 (61.09)	1301 (65.11)	657 (54.43)	2.33e-09	948 (54.23)	653 (55.66)	295 (51.30)	0.0949
Emergency =0	4908 (35.76)	2860 (33.77)	2048 (38.97)	7.39e-10	1263 (36.19)	635 (34.28)	628 (38.33)	0.0143	1892 (35.83)	1175 (34.10)	717 (39.07)	0.00038	1158 (36.13)	672 (33.63)	486 (40.26)	0.000178	595 (34.04)	378 (32.22)	217 (37.73)	0.0256
<0 Emergency <5	4851 (35.35)	2880 (34.01)	1970 (37.48)	3.72e-05	1232 (35.30)	628 (33.90)	604 (36.87)	0.0729	1792 (33.93)	1108 (32.16)	683 (37.22)	0.000246	1149 (35.85)	687 (34.38)	462 (38.27)	0.0286	678 (38.79)	457 (38.95)	221 (38.43)	0.873
Emergency >=5	3965 (28.89)	2728 (32.21)	1237 (23.53)	1.43e-27	995 (28.51)	589 (31.80)	406 (24.78)	5.5e-06	1597 (30.24)	1162 (33.73)	435 (23.70)	5.48e-14	898 (28.02)	639 (31.98)	259 (21.45)	1.69e-10	475 (27.17)	338 (28.81)	137 (23.82)	0.0319
Index time period of patient – no. (%)
03/20-06/20	1212 (8.83)	738 (8.71)	473 (9.00)	0.587	268 (7.68)	145 (7.82)	123 (7.50)	0.771	498 (9.43)	309 (8.96)	188 (10.24)	0.144	297 (9.27)	188 (9.41)	109 (9.03)	0.768	149 (8.52)	96 (8.18)	53 (9.21)	0.525
07/20-10/20	3570 (26.01)	2218 (26.19)	1352 (25.72)	0.56	969 (27.77)	526 (28.40)	443 (27.04)	0.392	1290 (24.43)	861 (24.99)	429 (23.37)	0.205	870 (27.15)	531 (26.57)	339 (28.08)	0.373	441 (25.23)	300 (25.57)	141 (24.52)	0.676
11/20-02/21	3988 (29.06)	2436 (28.76)	1552 (29.53)	0.346	1069 (30.63)	553 (29.85)	516 (31.50)	0.311	1490 (28.21)	979 (28.41)	511 (27.84)	0.684	904 (28.21)	578 (28.92)	326 (27.01)	0.259	525 (30.03)	326 (27.79)	199 (34.60)	0.00416
03/21-06/21	1531 (11.16)	929 (10.97)	602 (11.45)	0.396	377 (10.8)	197 (10.63)	180 (10.98)	0.78	586 (11.1)	366 (10.62)	220 (11.98)	0.145	344 (10.73)	208 (10.41)	136 (11.26)	0.483	224 (12.81)	158 (13.46)	66 (11.47)	0.274
07/21-11/21	3423 (24.94)	2147 (25.35)	1276 (24.28)	0.164	807 (23.12)	431 (23.27)	376 (22.95)	0.856	1417 (26.83)	930 (26.99)	487 (26.53)	0.746	790 (24.65)	493 (24.67)	297 (24.60)	0.999	409 (23.4)	293 (24.97)	116 (20.17)	0.0301
Acute phase severities of Covid-19 (-1~16 days) – no. (%)
Hospitalized	5036 (36.69)	2773 (32.74)	2263 (43.06)	4.44e-34	2001 (57.34)	1018 (54.96)	983 (60.01)	0.00295	1642 (31.09)	940 (27.28)	702 (38.25)	3.11e-16	891 (27.8)	511 (25.57)	380 (31.48)	0.000349	502 (28.72)	304 (25.91)	198 (34.43)	0.000271
Ventilation	465 (3.39)	247 (2.91)	218 (4.14)	0.000129	299 (8.57)	152 (8.20)	147 (8.97)	0.455	101 (1.91)	60 (1.74)	41 (2.23)	0.255	48 (1.5)	28 (1.40)	20 (1.65)	0.669	17 (0.97)	7 (0.59)	10 (1.73)	0.0426
Critical care	833 (6.07)	441 (5.20)	392 (7.45)	9.65e-08	437 (12.52)	220 (11.87)	217 (13.24)	0.243	225 (4.26)	135 (3.91)	90 (4.90)	0.106	122 (3.81)	62 (3.10)	60 (4.97)	0.00981	49 (2.8)	24 (2.04)	25 (4.34)	0.00974
Representative newly PASC – no. (%)
Anemia	1018 (7.41)	607 (7.16)	411 (7.82)	0.166	551 (15.79)	277 (14.95)	274 (16.72)	0.166	235 (4.45)	163 (4.73)	72 (3.92)	0.199	73 (2.28)	53 (2.65)	20 (1.65)	0.0876	159 (9.1)	114 (9.72)	45 (7.82)	0.228
Cardiac dysrhythmias	748 (5.45)	386 (4.55)	362 (6.88)	6.37e-09	465 (13.32)	231 (12.47)	234 (14.28)	0.128	221 (4.18)	121 (3.51)	100 (5.44)	0.00106	46 (1.44)	24 (1.20)	22 (1.82)	0.201	16 (0.92)	10 (0.85)	6 (1.04)	0.899
Heart failure	482 (3.51)	233 (2.75)	249 (4.73)	1.07e-09	424 (12.15)	199 (10.74)	225 (13.73)	0.00811	43 (0.81)	25 (0.72)	18 (0.98)	0.411	11 (0.34)	7 (0.35)	4 (0.330	1	4 (0.23)	2 (0.17)	2 (0.34)	0.844
Nonspecific chest pain	1088 (7.92)	664 (7.84)	424 (8.06)	0.655	235 (6.73)	113 (6.10)	122 (7.44)	0.129	571 (10.81)	370 (10.74)	200 (10.89)	0.896	233 (7.27)	143 (7.15)	90 (7.45)	0.806	50 (2.86)	38 (3.24)	12 (2.08)	0.228
Abnormalities of heart beat	1077 (7.84)	658 (7.77)	419 (7.97)	0.691	398 (11.40)	201 (10.85)	197 (12.02)	0.301	497 (9.41)	330 (9.57)	167 (9.10)	0.605	117 (3.65)	81 (4.05)	36 (2.98)	0.142	65 (3.72)	46 (3.92)	19 (3.30)	0.613
Esophageal disorders	804 (5.85)	473 (5.85)	331 (6.29)	0.0907	228 (6.53)	117 (6.31)	111 (6.77)	0.632	187 (3.54)	120 (3.48)	67 (3.65)	0.813	132 (4.12)	80 (4.00)	52 (4.31)	0.743	257 (14.7)	156 (13.29)	101 (17.56)	0.0218
Gastrointestinal disorders	620 (4.51)	382 (4.51)	238 (4.52)	0.995	236 (6.76)	127 (6.85)	109 (6.65)	0.864	163 (3.09)	109 (3.16)	54 (2.94)	0.72	71 (2.22)	41 (2.05)	30 (2.48)	0.494	150 (8.58)	105 (8.95)	45 (7.82)	0.485
Gastritis and duodenitis	353 (2.57)	214 (2.52)	139 (2.64)	0.712	82 (2.35)	46 (2.48)	36 (2.19)	0.657	79 (1.5)	51 (1.48)	28 (1.52)	0.992	30 (0.94)	21 (1.05)	9 (0.74)	0.496	162 (9.27)	96 (8.18)	66 (11.47)	0.0321
Disorders of stomach and duodenum	233 (1.69)	141 (1.66)	92 (1.75)	0.757	82 (2.35)	44 (2.37)	38 (2.31)	1	41 (0.78)	24 (0.69)	17 (0.92)	0.459	5 (0.16)	3 (0.15)	2 (0.16)	1	105 (6.01)	70 (5.96)	35 (6.08)	1
Abdominal and pelvic pain	1385 (10.09)	852 (10.06)	533 (10.14)	0.901	304 (8.71)	153 (8.26)	151 (9.21)	0.347	344 (6.51)	206 (5.97)	137 (7.46)	0.0426	127 (3.96)	78 (3.90)	49 (4.06)	0.9	611 (34.95)	415 (35.37)	196 (34.08)	0.632
Nausea and vomiting	811 (5.90)	540 (6.37)	271 (5.15)	0.00363	110 (3.15)	53 (2.86)	57 (3.47)	0.344	304 (5.76)	202 (5.86)	102 (5.55)	0.696	98 (3.06)	66 (3.30)	32 (2.65)	0.351	299 (17.11)	219 (18.67)	80 (13.91)	0.0158
Acute and unspecified renal failure	608 (4.43)	269 (3.17)	339 (6.45)	1.91e-19	456 (13.07)	198 (10.69)	258 (15.75)	1.21e-05	101 (1.91)	49 (1.42)	52 (2.83)	0.00054	12 (0.37)	5 (0.25)	7 (0.57)	0.237	39 (2.23)	17 (1.45)	22 (3.82)	0.0028
Disorders of urinary system	832 (6.06)	534 (6.30)	298 (5.67)	0.139	217 (6.22)	113 (6.10)	104 (6.34)	0.816	276 (5.23)	189 (5.48)	87 (4.74)	0.274	92 (2.87)	62 (3.10)	30 (2.48)	0.365	247 (14.13)	170 (14.49)	77 (13.39)	0.584
Spondylopathies/spondyloarthropathy	822 (5.98)	503 (5.94)	319 (6.07)	0.783	115 (3.3)	60 (3.23)	55 (3.35)	0.92	281 (5.32)	187 (5.42)	94 (5.12)	0.684	392 (12.23)	233 (11.66)	159 (13.17)	0.226	34 (1.95)	23 (1.96)	11 (1.91)	1
Tendon and synovial disorders	178 (1.29)	100 (1.18)	78 (1.48)	0.147	6 (0.17)	3 (0.16)	3 (0.18)	1	13 (0.25)	8 (0.23)	5 (0.27)	1	157 (4.9)	88 (4.40)	69 (5.71)	0.113	2 (0.11)	1 (0.08)	1 (0.17)	1
Connective tissue disease	554 (4.03)	319 (3.76)	235 (4.47)	0.0461	122 (3.5)	69 (3.72)	53 (3.23)	0.488	72 (1.36)	45 (1.30)	27 (1.47)	0.713	349 (10.89)	200 (10.01)	149 (12.34)	0.0458	11 (0.63)	5 (0.42)	6 (1.04)	0.226
Osteoarthritis	460 (3.35)	276 (3.25)	184 (3.50)	0.473	104 (2.98)	55 (2.96)	49 (2.99)	1	53 (1)	35 (1.01)	18 (0.98)	1	284 (8.86)	174 (8.71)	110 (9.11)	0.744	19 (1.09)	12 (1.02)	7 (1.22)	0.902
Musculoskeletal pain, not low back pain	1329 (9.68)	811 (9.57)	518 (9.85)	0.61	134 (3.84)	60 (3.23)	74 (4.51)	0.0611	323 (6.12)	200 (5.80)	122 (6.64)	0.247	817 (25.49)	506 (25.32)	311 (25.76)	0.814	56 (3.2)	45 (3.83)	11 (1.91)	0.0454
Headache; including migraine	817 (5.95)	579 (6.83)	238 (4.52)	3.42e-08	34 (0.97)	20 (1.08)	14 (0.85)	0.615	547 (10.36)	389 (11.29)	158 (8.61)	0.00273	212 (6.61)	152 (7.61)	60 (4.97)	0.00456	24 (1.37)	18 (1.53)	6 (1.04)	0.542
Sleep wake disorders	644 (4.69)	355 (4.19)	289 (5.49)	0.000504	209 (5.99)	102 (5.51)	107 (6.53)	0.229	264 (5)	154 (4.47)	110 (5.99)	0.0186	137 (4.27)	79 (3.95)	58 (4.80)	0.287	34 (1.95)	20 (1.70)	14 (2.430	0.393
Other nervous system discorder	193 (1.40)	98 (1.15)	95 (1.80)	0.00213	85 (2.44)	43 (2.32)	42 (2.56)	0.724	75 (1.42)	35 (1.01)	40 (2.18)	0.00103	30 (0.94)	19 (0.95)	11 (0.91)	1	3 (0.17)	1 (0.08)	2 (0.34)	0.528
Nervous system pain and pain syndromes	637 (4.64)	393 (4.64)	244 (4.64)	1	117 (3.35)	63 (3.40)	54 (3.29)	0.938	165 (3.12)	99 (2.87)	66 (3.59)	0.175	323 (10.08)	207 (10.36)	116 (9.61)	0.534	32 (1.83)	24 (2.04)	8 (1.39)	0.442
Malaise and fatigue	1058 (7.71)	683 (8.06)	375 (7.13)	0.051	293 (8.4)	165 (8.90)	128 (7.81)	0.27	567 (10.74)	396 (11.49)	170 (9.26)	0.0144	133 (4.15)	78 (3.90)	55 (4.55)	0.42	66 (3.78)	44 (3.75)	22 (3.82)	1
Cognitive problems	807 (5.88)	467 (5.51)	340 (6.47)	0.0229	230 (6.59)	119 (6.42)	111 (6.77)	0.727	296 (5.6)	164 (4.76)	132 (7.19)	0.000322	277 (8.64)	182 (9.11)	95 (7.87)	0.253	4 (0.23)	2 (0.17)	2 (0.34)	0.844
Lower respiratory disease	972 (7.08)	499 (5.89)	473 (9.00)	6.65e-12	326 (9.34)	170 (9.17)	156 (9.52)	0.771	617 (11.68)	317 (9.20)	300 (16.34)	1.96e-14	10 (0.31)	4 (0.20)	6 (0.49)	0.257	19 (1.09)	8 (0.68)	11 (1.91)	0.0369
Asthma	378 (2.75)	236 (2.78)	142 (2.70)	0.809	74 (2.12)	39 (2.10)	35 (2.13)	1	210 (3.98)	139 (4.03)	71 (3.86)	0.826	62 (1.93)	40 (2.00)	22 (1.82)	0.822	32 (1.83)	18 (1.53)	14 (2.43)	0.259
Pneumonia	643 (4.68)	340 (4.01)	303 (5.76)	2.92e-06	506 (14.5)	256 (13.82)	250 (15.26)	0.247	114 (2.16)	70 (2.03)	44 (2.39)	0.44	7 (0.22)	4 (0.20)	3 (0.24)	1	16 (0.92)	10 (0.85)	6 (1.04)	0.899
Pleurisy, pleural effusion and pulmonary collapse	601 (4.37)	313 (3.69)	288 (5.48)	8.57e-07	483 (13.84)	244 (13.17)	239 (14.59)	0.246	84 (1.59)	51 (1.48)	32 (1.74)	0.537	8 (0.25)	5 (0.25)	3 (0.24)	1	27 (1.54)	13 (1.11)	14 (2.43)	0.0566
upper respiratory infections	442 (3.22)	317 (3.74)	125 (2.37)	1.35e-05	9 (0.26)	6 (0.32)	3 (0.18)	0.628	354 (6.7)	264 (7.66)	90 (4.90)	0.000171	71 (2.22)	42 (2.10)	29 (2.40)	0.663	8 (0.46)	5 (0.42)	3 (0.52)	1
Breathing abnotmality; throast/chest pain	1626 (11.84)	987 (11.65)	639 (12.15)	0.389	416 (11.92)	202 (10.90)	214 (13.06)	0.056	887 (16.8)	586 (17.01)	300 (16.34)	0.566	250 (7.8)	158 (7.91)	92 (7.62)	0.823	74 (4.23)	41 (3.49)	33 (5.74)	0.0392
Malnutrition	474 (3.45)	246 (2.90)	228 (4.33)	9.75e-06	385 (11.03)	194 (10.47)	191 (11.66)	0.289	41 (0.78)	24 (0.69)	17 (0.92)	0.459	17 (0.53)	8 (0.40)	9 (0.74)	0.292	31 (1.77)	20 (1.70)	11 (1.91)	0.907
Fluid and electrolyte disorders	973 (7.08)	531 (6.27)	442 (8.41)	2.42e-06	631 (18.08)	323 (17.44)	308 (18.80)	0.317	219 (4.15)	133 (3.86)	86 (4.68)	0.174	28 (0.87)	20 (1.00)	8 (0.66)	0.423	95 (5.43)	55 (4.68)	40 (6.95)	0.0639
Allergic reactions	398 (2.90)	248 (2.92)	150 (2.85)	0.842	46 (1.32)	25 (1.34)	21 (1.28)	0.979	173 (3.28)	115 (3.33)	58 (3.16)	0.792	160 (4.99)	98 (4.90)	62 (5.13)	0.835	19 (1.09)	10 (0.85)	9 (1.56)	0.269
Anxiety and fear-related disorders	763 (5.55)	503 (5.94)	260 (4.94)	0.0152	198 (5.67)	100 (5.39)	98 (5.98)	0.503	457 (8.65)	323 (9.37)	134 (7.30)	0.0124	83 (2.59)	63 (3.15)	20 (1.65)	0.0135	25 (1.43)	17 (1.45)	8 (1.39)	1
Skin sensation problems and rash	803 (5.85)	513 (6.05)	290 (5.51)	0.204	109 (3.12)	65 (3.51)	44 (2.68)	0.194	262 (4.96)	174 (5.05)	88 (4.79)	0.734	403 (12.57)	256 (12.81)	147 (12.17)	0.639	29 (1.66)	18 (1.53)	11 (1.91)	0.702
Skin and subcutaneous tissue infections	392 (2.85)	210 (2.47)	182 (3.46)	0.000936	121 (3.47)	55 (2.96)	66 (4.02)	0.106	82 (1.55)	45 (1.30)	37 (2.01)	0.0614	175 (5.46)	102 (5.10)	73 (6.04)	0.29	14 (0.8)	8 (0.68)	6 (1.04)	0.609
Dizziness and giddness	568 (4.13)	376 (4.44)	192 (3.65)	0.0275	79 (2.26)	44 (2.37)	35 (2.13)	0.719	448 (8.48)	308 (8.94)	140 (7.62)	0.115	38 (1.19)	23 (1.15)	15 (1.24)	0.949	3 (0.17)	1 (0.08)	2 (0.35)	0.528
Other general signs and symptoms	1376 (10.02)	773 (9.12)	603 (11.47)	9.91e-06	435 (12.46)	205 (11.06)	230 (14.04)	0.00928	482 (9.13)	293 (8.50)	189 (10.29)	0.0352	300 (9.36)	178 (8.91)	122 (10.11)	0.286	159 (9.1)	97 (8.26)	62 (10.78)	0.103
Prior Conditions (ICD10) – no. (%)
[truncated: 44 more rows]

[truncated: 2 more sheets: Tab11, Tab12]
