# Supplementary material for: Data-driven identification of post-acute SARS-CoV-2 infection subphenotypes
Source: Nat Med. 2022 Dec 1;29(1):226–35. doi: 10.1038/s41591-022-02116-3 (PMC9873564; doi:10.1038/s41591-022-02116-3)
Supplement: Source Data Fig. 2 — Statistical Source Data [file 41591_2022_2116_MOESM4_ESM.xlsx]

## Sheet: INSIGHT_topic
	T1	T2	T3	T4	T5	T6	T7	T8	T9	T10
Anemia	0.00038	0.00081	0.205	0.00031	0.00016	0.00016	6e-05	0.425	0.00057	0.00016
Cardiac dysrhythmias	0.00075	0.00054	0.09	0.0004	0.00014	0.00018	0.00022	0.00036	9e-05	0.00011
Heart failure	0.00061	0.00029	0.255	0.00034	0.00026	0.00057	0.00029	0.00035	0.0001	0.0001
Nonspecific chest pain	0.00028	8e-05	0.00015	0.00018	0.00014	6e-05	0.305	0.00035	0.00052	0.00019
Abnormalities of heart beat	0.00067	0.00092	3e-05	0.00019	0.00018	0.00053	0.115	2e-05	0.00038	0.325
Esophafeal disorders	0.00011	0.205	0.00012	6e-05	0.0002	0.00059	0.00011	2e-05	0.0002	0.00028
Gastrointestinal disorders	0.00087	0.125	8e-05	7e-05	0.00017	0.0003	0.00014	0	0.00013	0.00021
Gastritis and duodenitis	0.00027	0.195	2e-05	0.00042	7e-05	0.00072	0.0003	7e-05	0.00052	5e-05
Disorders of stomach and duodenum	0.00057	0.195	0.00016	0.00011	0.00028	0.0005	0.00024	0.00037	0.00048	0.00012
Abdominal and pelvic pain	0.00019	0.225	7e-05	0.00039	0.00026	0.00012	0.09	0.135	0.00073	0.0001
Nausea and vomiting	0.00086	0.00022	0.00014	0.00033	0.0002	0.00017	6e-05	0.285	0.00062	9e-05
Acute and unspecified renal failure	3e-05	0.00111	3e-05	0.00038	6e-05	0.0007	0.00021	0.00019	0.00059	0.145
Spondylopathies	0.125	0.00044	0.00012	0.00015	0.00018	3e-05	0.00011	0.00034	0.00067	3e-05
Tendon and synovial disorders	0.1	0.00106	7e-05	0.00023	4e-05	0.0003	0.00019	4e-05	0.0001	3e-05
Connective tissue disease	0.185	0.00011	2e-05	0.00035	0.00025	0.00072	0.0003	0.0004	0.0006	7e-05
Osteoarthritis	0.215	0.00056	0.00012	0.00011	5e-05	0.00066	0.00025	0.0004	0.00045	0.00021
Musculoskeletal pain	0.335	0.00064	6e-05	0.00023	0.00015	0.405	0.00031	0.0001	0.00068	0.00019
Headache	0.00019	0.00031	3e-05	0.1	7e-05	0.185	0.00027	0.00017	0.205	0.00014
Sleep wake disorders	0.00031	8e-05	0.00016	0.185	0.245	0.0007	6e-05	0.00015	0.00065	0.00025
Other nervous system disorders	0.0002	0.00071	3e-05	0.00033	0.1	0.00035	2e-05	6e-05	0.00012	8e-05
Nervous system pain	0.00014	1e-05	0.00012	0.0003	0.275	1e-05	0.00027	0.00029	0.00072	0.00022
Malaise and fatigue	0.00081	0.00024	7e-05	2e-05	0.00012	0.155	0.00027	0.07	0.215	9e-05
Cognitive problems	4e-05	0.00067	7e-05	0.00024	0.315	0.00031	0.00025	0.00012	0.00044	0.08
Lower respiratory disease	0.00018	0.00041	9e-05	0.225	0.00012	0.00015	2e-05	4e-05	0.00062	5e-05
Asthma	0.00068	0.0005	1e-05	0.05	0.00023	0.00036	0.05	0.00038	0.04	2e-05
Breathing abnormality and throast/chest pain	0.00082	0.00044	0.06	0.225	0.0002	8e-05	0.365	0.0004	0.265	2e-05
Fluid and electrolyte disorders	0.00021	0.00085	0.375	3e-05	0.00014	0.00046	0.00013	0.00013	0.00065	0.245
Anxiety and fear-related disorders	9e-05	0.00106	6e-05	0.00034	3e-05	7e-05	0.00031	0.00014	0.145	0.00022
Other general signs and symptoms	0.00071	0.00085	4e-05	0.205	0.00015	2e-05	0.00011	0.04	0.00061	0.185
Skin sensation problems and rash	0.00017	0.00032	7e-05	0.00012	0.00015	0.165	0.00021	0.00037	6e-05	0.00012
Skin and subcutaneous tissue infections	0.00035	0.00072	0.00015	2e-05	0.0001	0.1	7e-05	0.00034	0.0005	0.00021
Other PASC (106 items)	0.02951	0.04107	0.01291	0.00435	0.06092	-0.0188	0.07021	0.03939	0.1182	0.01665
