# Supplementary material for: Data-driven identification of post-acute SARS-CoV-2 infection subphenotypes
Source: Nat Med. 2022 Dec 1;29(1):226–35. doi: 10.1038/s41591-022-02116-3 (PMC9873564; doi:10.1038/s41591-022-02116-3)
Supplement: Source Data Fig. 3 — Statistical Source Data [file 41591_2022_2116_MOESM5_ESM.xlsx]

## Sheet: INSIGHT_PASC
name	group	S1	S2	S3	S4	group_2
Anemia	Diseases of the blood	1110 (15.75%)	160 (2.34%)	201 (4.12%)	165 (7.79%)	A
Cardiac dysrhythmias	Diseases of the circulatory system	933 (13.24%)	173 (2.53%)	78 (1.6%)	60 (2.83%)	B
Heart failure	Diseases of the circulatory system	745 (10.57%)	18 (0.26%)	22 (0.45%)	3 (0.14%)	B
Nonspecific chest pain	Diseases of the circulatory system	493 (7%)	887 (12.97%)	138 (2.83%)	178 (8.41%)	B
Abnormalities of heart beat	Diseases of the circulatory system	842 (11.95%)	651 (9.52%)	108 (2.21%)	187 (8.83%)	B
Esophageal disorders	Diseases of the digestive system	533 (7.56%)	358 (5.24%)	74 (1.52%)	438 (20.69%)	C
Gastrointestinal disorders	Diseases of the digestive system	466 (6.61%)	213 (3.11%)	75 (1.54%)	303 (14.31%)	C
Gastritis and duodenitis	Diseases of the digestive system	142 (2.02%)	56 (0.82%)	4 (0.08%)	306 (14.45%)	C
Disorders of stomach and duodenum	Diseases of the digestive system	111 (1.58%)	35 (0.51%)	3 (0.06%)	250 (11.81%)	C
Abdominal and pelvic pain	Diseases of the digestive system	803 (11.39%)	661 (9.67%)	117 (2.4%)	729 (34.44%)	C
Nausea and vomiting	Diseases of the digestive system	309 (4.38%)	246 (3.6%)	17 (0.35%)	277 (13.08%)	C
Acute and unspecified renal failure	Diseases of the genitourinary system	900 (12.77%)	8 (0.12%)	42 (0.86%)	29 (1.37%)	D
Discorders of urinary system	Diseases of the genitourinary system	589 (8.36%)	550 (8.04%)	155 (3.18%)	207 (9.78%)	D
Spondylopathies	Diseases of the musculoskeletal system and connective tissue	256 (3.63%)	220 (3.22%)	661 (13.55%)	69 (3.26%)	E
Tendon and synovial disorders	Diseases of the musculoskeletal system and connective tissue	24 (0.34%)	11 (0.16%)	364 (7.46%)	18 (0.85%)	E
Connective tissue disease	Diseases of the musculoskeletal system and connective tissue	279 (3.96%)	126 (1.84%)	652 (13.36%)	40 (1.89%)	E
Osteoarthritis	Diseases of the musculoskeletal system and connective tissue	284 (4.03%)	53 (0.78%)	588 (12.05%)	53 (2.5%)	E
Musculoskeletal pain	Diseases of the musculoskeletal system and connective tissue	374 (5.31%)	441 (6.45%)	1382 (28.33%)	130 (6.14%)	E
Headache; including migraine	Diseases of the nervous system	147 (2.09%)	537 (7.85%)	201 (4.12%)	122 (5.76%)	F
Sleep wake disorders	Diseases of the nervous system	568 (8.06%)	411 (6.01%)	148 (3.03%)	39 (1.84%)	F
Other nervous system disorders	Diseases of the nervous system	88 (1.25%)	59 (0.86%)	202 (4.14%)	4 (0.19%)	F
Nervous system pain	Diseases of the nervous system	339 (4.81%)	234 (3.42%)	594 (12.17%)	73 (3.45%)	F
Malaise and fatigue	Diseases of the nervous system	842 (11.95%)	508 (7.43%)	246 (5.04%)	67 (3.16%)	F
Cognitive problems	Diseases of the nervous system	380 (5.39%)	257 (3.76%)	478 (9.80%)	2 (0.09%)	F
Lower respiratory disease	Diseases of the respiratory system	194 (2.75%)	309 (4.52%)	116 (2.38%)	16 (0.76%)	G
Asthma	Diseases of the respiratory system	263 (3.73%)	354 (5.18%)	99 (2.03%)	79 (3.73%)	G
Pneumonia	Diseases of the respiratory system	610 (8.66%)	53 (0.78%)	49 (1%)	13 (0.61%)	G
Pleurisy; pulmonary collapse	Diseases of the respiratory system	652 (9.25%)	52 (0.76%)	14 (0.29%)	5 (0.24%)	G
Upper respiratory infections	Diseases of the respiratory system	71 (1.01%)	310 (4.53%)	28 (0.57%)	20 (0.94%)	G
Breathing abnotmality; throast/chest pain	Diseases of the respiratory system	1005 (14.26%)	1437 (21.01%)	290 (5.94%)	172 (8.12%)	G
Malnutrition	Endocrine, nutritional and metabolic diseases	754 (10.7%)	32 (0.47%)	17 (0.35%)	25 (1.18%)	H
Fluid and electrolyte disorders	Endocrine, nutritional and metabolic diseases	1227 (17.41%)	59 (0.86%)	52 (1.07%)	36 (1.7%)	H
Allergic reactions	Injury and Poisoning	516 (7.32%)	121 (1.77%)	116 (2.38%)	15 (0.71%)	I
Anxiety and fear-related disorders	Mental, behavioral and neurodevelopmental disorders	446 (6.33%)	541 (7.91%)	87 (1.78%)	49 (2.31%)	J
Skin sensation problems and rash	Diseases of the skin and subcutaneous tissue	251 (3.56%)	440 (6.43%)	610 (12.5%)	37 (1.75%)	K
Skin and subcutaneous tissue infections	Diseases of the skin and subcutaneous tissue	166 (2.36%)	45 (0.66%)	195 (4%)	4 (0.19%)	K
Dizziness and giddness	Others	254 (3.6%)	318 (4.65%)	125 (2.56%)	78 (3.68%)	L
Other general signs and symptoms	Others	947 (13.44%)	457 (6.68%)	595 (12.2%)	131 (6.19%)	L
