# Supplementary material for: Data-driven identification of post-acute SARS-CoV-2 infection subphenotypes
Source: Nat Med. 2022 Dec 1;29(1):226–35. doi: 10.1038/s41591-022-02116-3 (PMC9873564; doi:10.1038/s41591-022-02116-3)
Supplement: Source Data Fig. 4 — Statistical Source Data [file 41591_2022_2116_MOESM6_ESM.xlsx]

## Sheet: S1_positive
	Osteoarthritis	Spondylopathies	Musculoskeletal pain	Connective tissue disease	Abdominal and pelvic pain	Gastrointestinal disorder	Esophageal disorder	Gastritis and duodenitis	Stomach disorder	Nausea and vomiting	Cognitive problems	Sleep disorder	Headache	Malaise and fatigue	Nervous system pain	Nervous system disorders	Breathing abnormalities	Lower respiratory disease	Chest pain	Abnormalities of heart beat	Cardiac dysrhythmias	Heart failure	Renal failure	Anemia	Fluid/electrolyte disorders	Anxiety	Skin sensation problems and rash	General signs and symptoms
Osteoarthritis	0.0403008	0.00439904	0.00766284	0.00397332	0.00624379	0.00198675	0.00172837	0.00099333	0.00085143	0.00269618	0.00808855	0.00482475	0.00156095	0.00595998	0.00482475	0.00496665	0.00433644	0.00688346	0.00425713	0.00808855	0.00879807	0.00752093	0.00766284	0.00794664	0.00257378	0.00539237	0.00241237	0.00233061
Spondylopathies	0.00439904	0.0363275	0.00695331	0.0032638	0.00695331	0.002386	0.00702307	0.00198666	0.00241237	0.0031219	0.00794664	0.00482475	0.00198666	0.0066695	0.00624379	0.0063857	0.00743676	0.00235254	0.00368951	0.00794664	0.00624379	0.00553427	0.0097914	0.00377808	0.00881139	0.00482475	0.00397332	0.00611396
Musculoskeletal pain	0.00766284	0.00695331	0.0530722	0.00695331	0.00421507	0.00772968	0.00431763	0.00113523	0.00198666	0.00525046	0.00364329	0.00808855	0.00255428	0.00134152	0.00102268	0.00567617	0.00712499	0.00218379	0.00766284	0.00024828	0.00109464	0.0097914	0.00679794	0.0047038	0.00304994	0.00752093	0.00681141	0.00489996
Connective tissue disease	0.00397332	0.0032638	0.00695331	0.0195913	0.00823045	0.00554139	0.00083876	0.00156095	0.00141904	0.00397332	0.00922378	0.00723712	0.00212857	0.00893997	0.00425713	0.00553427	0.00347031	0.00784778	0.00482475	0.00950759	0.00865617	0.00766284	0.00879807	0.00018391	0.00074817	0.00709522	0.00581808	0.00262949
Abdominal and pelvic pain	0.00624379	0.00695331	0.00120892	0.00823045	0.113949	0.0045244	0.00389906	0.00539237	0.00496665	0.00175098	0.0256847	0.00793276	0.00482475	0.0265361	0.00500534	0.00789643	0.00102621	0.00489996	0.00110875	0.0261104	0.023698	0.00893036	0.0275295	0.0320704	0.0395913	0.00046775	0.00865617	0.022638
Gastrointestinal disorder	0.00588941	0.00868024	0.00507071	0.00778118	0.00024335	0.0045083	0.00207914	0.00226653	0.0085295	0.0039477	0.00752166	0.00528315	0.00189857	0.00094836	0.00018634	0.00537152	0.00524441	0.00749638	0.00533079	0.00793438	0.00054855	0.00155266	0.00355365	0.00609534	0.00277991	0.00839684	0.00564799	0.00497149
Esophageal disorder	0.0013932	0.00053487	0.00729575	0.00370538	0.00859142	0.00419462	0.00847386	0.00199111	0.00394499	0.00706179	0.00862149	0.00772367	0.00687186	0.00727313	0.00725166	0.00868191	0.00712499	0.0019378	0.00088844	0.00607827	0.00235618	0.00502177	0.00553981	0.00199518	0.00554278	0.00515733	0.00192068	0.0085521
Gastritis and duodenitis	0.00099333	0.00198666	0.00113523	0.00156095	0.00539237	0.00267824	7.933e-05	0.00015042	0.00383142	0.0031219	0.00525046	0.00269618	0.00056762	0.0034057	0.00127714	0.00411523	0.00332922	3.735e-05	0.00212857	0.00397332	0.00425713	0.00439904	0.00383142	0.00553427	0.00624379	0.0032638	0.00056762	0.00442117
Stomach disorder	0.00085143	0.00241237	0.00198666	0.00141904	0.00496665	0.00678997	0.00433312	0.00383142	0.00871323	0.00227047	0.00383142	0.00255428	0.00042571	0.0034057	0.00297999	0.00198666	0.00413673	0.00822067	0.00255428	0.00383142	0.00297999	0.00212857	0.0034057	0.00496665	0.00510856	0.0034057	0.00113523	0.00428985
Nausea and vomiting	0.00269618	0.0031219	0.00525046	0.00397332	0.00078689	0.00189333	0.00774941	0.0031219	0.00227047	0.0438484	0.00737903	0.00525046	0.00255428	0.0097914	0.00595998	0.00496665	0.00109782	0.00284667	0.00624379	0.0056887	0.00709522	0.0065276	0.00755375	0.00125124	0.00687942	0.00610189	0.0034057	0.00050092
Cognitive problems	0.00808855	0.00794664	0.00828088	0.00922378	0.0256847	0.00544579	0.00511911	0.00525046	0.00383142	0.00737903	0.0346587	0.00660957	0.00681141	0.0329218	0.0097914	0.0256847	0.00540088	0.00447424	0.0099333	0.0229885	0.0198666	0.00638765	0.0235561	0.0262523	0.0337732	0.00228189	0.00908188	0.0254761
Sleep disorder	0.00482475	0.00482475	0.00808855	0.00723712	0.00652996	0.00675073	0.00484278	0.00269618	0.00255428	0.00525046	0.00690293	0.0806017	0.00468284	0.00533553	0.0066695	0.00808855	0.00440755	0.00135235	0.00893997	0.00603711	0.00764943	0.00866644	0.00206643	0.00737479	6.8e-05	0.00065975	0.00482475	0.00575138
Headache	0.00156095	0.00198666	0.00255428	0.00212857	0.00482475	0.00088366	0.00745667	0.00056762	0.00042571	0.00255428	0.00681141	0.00468284	0.0208599	0.00595998	0.00184476	0.00241237	0.00703471	0.00707685	0.00425713	0.00496665	0.00368951	0.00397332	0.00397332	0.00439904	0.00595998	0.00425713	0.0031219	0.0044727
Malaise and fatigue	0.00595998	0.0066695	0.00028643	0.00893997	0.0265361	0.00830582	0.00897493	0.0034057	0.0034057	0.0097914	0.0329218	0.00546727	0.00595998	0.119483	0.0096495	0.0295161	0.00137455	0.00560948	0.0099333	0.025259	0.0217114	0.00818635	0.0241237	0.0320704	0.0324961	0.00763928	0.0097914	0.0260437
Nervous system pain	0.00482475	0.00624379	0.00680099	0.00425713	0.00797273	0.00682601	0.0051055	0.00127714	0.00297999	0.00595998	0.0097914	0.0066695	0.00184476	0.0096495	0.0481056	0.00567617	0.00277296	0.00137979	0.0066695	0.00522442	0.00660656	0.00780474	0.00443014	0.00224275	0.00207637	0.00837236	0.00439904	0.00177806
Nervous system disorders	0.00496665	0.0063857	0.00567617	0.00553427	0.00630344	0.00120271	0.00748222	0.00411523	0.00198666	0.00496665	0.0256847	0.00808855	0.00241237	0.0295161	0.00567617	0.00097831	0.00131085	0.00079877	0.00496665	0.00659828	0.0043607	0.00086566	0.0185895	0.0195828	0.0255428	0.00610189	0.00581808	0.0094409
Breathing abnormalities	0.00465034	0.00845537	6.202e-05	0.00366555	0.0009897	0.00074117	0.00823202	0.00158979	0.00118069	0.0016547	0.00540088	0.00440755	0.00245768	0.00838494	0.00525722	0.00739027	0.110995	0.00462466	0.00440755	0.00740807	0.00018266	0.00218843	0.00485032	0.00873632	0.0224294	0.00039033	0.00325231	0.00533418
Lower respiratory disease	0.00069413	0.00639278	0.0019431	0.00364704	0.00489996	0.00692501	0.00785827	0.00556668	0.00551634	0.00259885	0.00447424	0.00135235	0.00081284	0.00560948	0.00296316	0.00885276	0.00462466	0.080894	0.00073953	0.00873138	0.00575138	0.00489996	0.006319	0.00858947	0.00222091	0.00388573	0.00747227	0.00491871
Chest pain	0.00425713	0.00368951	0.00766284	0.00482475	0.00708879	0.00275957	0.00449367	0.00212857	0.00255428	0.00624379	0.0099333	0.00893997	0.00425713	0.0099333	0.0066695	0.00496665	0.00440755	0.00343608	0.0699589	0.00122324	0.00737756	0.00460008	0.0065582	0.00193971	0.00217489	0.00936569	0.00454094	0.00121044
Abnormalities of heart beat	0.00808855	0.00794664	0.00597175	0.00950759	0.0261104	0.00407954	0.00247912	0.00397332	0.00383142	0.00270057	0.0229885	0.00397097	0.00496665	0.025259	0.00440025	0.00306941	0.00809434	0.00873138	0.00572603	0.119483	0.0368951	0.0202923	0.0268199	0.0279552	0.0367532	0.0044724	0.00936569	0.019658
Cardiac dysrhythmias	0.00879807	0.00624379	0.00787109	0.00865617	0.023698	0.00462329	0.00440166	0.00425713	0.00297999	0.00709522	0.0198666	0.0013146	0.00368951	0.0217114	0.00279597	0.00352658	0.00303032	0.00575138	0.00891435	0.0368951	0.132397	0.0285228	0.028239	0.0306513	0.0380304	0.002819	0.00794664	0.00125406
Heart failure	0.00752093	0.00553427	0.0097914	0.00766284	0.00259865	0.00757176	0.00105713	0.00439904	0.00212857	0.0065276	0.00193893	0.00662667	0.00397332	0.00789434	0.00780474	0.00553595	0.00349403	0.00489996	0.0087434	0.0202923	0.0285228	0.105719	0.022279	0.0241237	0.0307933	0.00808855	0.00496665	0.00011959
Renal failure	0.00766284	0.0097914	0.00584467	0.00879807	0.0275295	0.00460806	0.00140016	0.00383142	0.0034057	0.00878667	0.0235561	0.00616806	0.00397332	0.0241237	0.00185201	0.0185895	0.00227557	0.006319	0.00213879	0.0268199	0.028239	0.022279	0.127714	0.0412942	0.0566198	0.00430301	0.00908188	0.0227799
Anemia	0.00794664	0.00732418	0.00194597	0.00374207	0.0320704	0.00466692	0.00199518	0.00553427	0.00496665	0.00091636	0.0262523	0.00890893	0.00439904	0.0320704	0.00580423	0.0195828	0.0026324	0.00858947	0.00305747	0.0279552	0.0306513	0.0241237	0.0412942	0.157514	0.057897	0.00155555	0.00498552	0.0259018
Fluid/electrolyte disorders	0.00588976	0.00708261	0.00186258	0.00274788	0.0395913	0.00277991	0.00554278	0.00624379	0.00510856	0.00259945	0.0337732	0.00106346	0.00595998	0.0324961	0.00435192	0.0255428	0.0224294	0.00301496	0.00168528	0.0367532	0.0380304	0.0307933	0.0566198	0.057897	0.174117	0.0191571	0.00040371	0.0320037
Anxiety	0.00539237	0.00482475	0.00752093	0.00709522	0.00131511	0.00870588	0.00493046	0.0032638	0.0034057	0.00610189	0.00708856	0.00850151	0.00425713	0.00534859	0.00837236	0.00610189	0.00558246	0.00549784	0.00936569	0.00517943	0.00845431	0.00808855	0.00403883	2.389e-05	0.0191571	0.0632893	0.00454094	0.00518377
Skin sensation problems and rash	0.00241237	0.00397332	0.00681141	0.00581808	0.00865617	0.005114	0.00656766	0.00056762	0.00113523	0.0034057	0.00908188	0.00482475	0.0031219	0.0097914	0.00439904	0.00581808	0.00197118	0.00443806	0.00454094	0.00936569	0.00794664	0.00496665	0.00908188	0.00769605	0.00122652	0.00454094	0.035618	0.00050092
General signs and symptoms	0.00222378	0.00179807	0.00789996	0.00562949	0.025638	0.0048959	0.00796539	0.00879911	0.00086642	0.00350092	0.0284761	0.00875138	0.00487025	0.0290437	0.00477806	0.0071112	0.00833418	0.00102185	0.00421044	0.022658	0.0209552	0.0027808	0.0257799	0.0289018	0.0350037	0.00818377	0.00350092	0.137383

## Sheet: S1_negative
	Osteoarthritis	Spondylopathies	Musculoskeletal pain	Connective tissue disease	Abdominal and pelvic pain	Gastrointestinal disorder	Esophageal disorder	Gastritis and duodenitis	Stomach disorder	Nausea and vomiting	Cognitive problems	Sleep disorder	Headache	Malaise and fatigue	Nervous system pain	Nervous system disorders	Breathing abnormalities	Lower respiratory disease	Chest pain	Abnormalities of heart beat	Cardiac dysrhythmias	Heart failure	Renal failure	Anemia	Fluid/electrolyte disorders	Anxiety	Skin sensation problems and rash	General signs and symptoms
Osteoarthritis	0.0332807	0.00437527	0.00896572	0.00394491	0.00322766	0.00329938	0.00372974	0.00086071	0.00071726	0.00179314	0.00308421	0.0022235	0.00121934	0.00358629	0.00537943	0.00172142	0.00494907	0.00143451	0.00200832	0.00322766	0.00380146	0.0027973	0.00286903	0.00459045	0.00466217	0.00351456	0.00258213	0.0050208
Spondylopathies	0.00437527	0.0365084	0.00760293	0.00315593	0.00430354	0.00372974	0.00315593	0.00057381	0.00078898	0.00172142	0.00344283	0.00215177	0.00258213	0.00344283	0.00731602	0.00272558	0.00365801	0.00136279	0.00294075	0.00351456	0.00337111	0.00215177	0.0025104	0.00358629	0.00344283	0.0025104	0.00523598	0.00480562
Musculoskeletal pain	0.00896572	0.00760293	0.0634055	0.00832018	0.00695739	0.0047339	0.00459045	0.00136279	0.00100416	0.00351456	0.00480562	0.00344283	0.00286903	0.00516425	0.0106871	0.00229522	0.00882226	0.00164969	0.00545115	0.00408837	0.00365801	0.00286903	0.00351456	0.00537943	0.0050208	0.00344283	0.00609669	0.00889399
Connective tissue disease	0.00394491	0.00315593	0.00832018	0.0330656	0.00315593	0.00272558	0.00179314	0.00050208	0.00078898	0.00121934	0.00243867	0.00208005	0.00121934	0.00301248	0.00401664	0.00172142	0.00451872	0.00208005	0.0025104	0.00236695	0.00179314	0.00272558	0.00236695	0.00351456	0.00308421	0.00208005	0.00344283	0.00516425
Abdominal and pelvic pain	0.00322766	0.00430354	0.00695739	0.00315593	0.0654856	0.0152141	0.00760293	0.00365801	0.00200832	0.00760293	0.00595323	0.00416009	0.00294075	0.00731602	0.00523598	0.00444699	0.00896572	0.00329938	0.00552288	0.00738775	0.00695739	0.00365801	0.00853536	0.0107589	0.0121061	0.00394491	0.00401664	0.0121216
Gastrointestinal disorder	0.00329938	0.00372974	0.0047339	0.00272558	0.0137893	0.0426768	0.00616841	0.00229522	0.00208005	0.00494907	0.0053077	0.00416009	0.00179314	0.00580978	0.00444699	0.00351456	0.00667049	0.00243867	0.00315593	0.00595323	0.00494907	0.00294075	0.00674222	0.00774638	0.00710085	0.00423182	0.00286903	0.00860709
Esophageal disorder	0.00372974	0.00315593	0.00459045	0.00179314	0.00760293	0.00616841	0.0414575	0.00329938	0.00294075	0.00344283	0.00337111	0.00294075	0.00136279	0.00401664	0.00430354	0.00272558	0.00645531	0.00143451	0.00408837	0.0050208	0.0050208	0.00294075	0.00545115	0.00609669	0.00667049	0.00430354	0.00229522	0.00681394
Gastritis and duodenitis	0.00086071	0.00057381	0.00136279	0.00050208	0.00365801	0.00229522	0.00329938	0.0159948	0.00322766	0.00172142	0.00114761	0.00093243	0.00043035	0.00121934	0.00143451	0.00078898	0.00186487	0.00057381	0.00114761	0.00172142	0.00157797	0.00093243	0.00172142	0.0025104	0.0022235	0.00129106	0.00057381	0.0025104
Stomach disorder	0.00071726	0.00078898	0.00100416	0.00078898	0.00200832	0.00208005	0.00294075	0.00322766	0.011763	0.00121934	0.00114761	0.00093243	0.00043035	0.00100416	0.00100416	0.00071726	0.00150624	0.00064553	0.00064553	0.00129106	0.00086071	0.00064553	0.00157797	0.00229522	0.00157797	0.00121934	0.00064553	0.00200832
Nausea and vomiting	0.00179314	0.00172142	0.00351456	0.00121934	0.00760293	0.00494907	0.00344283	0.00172142	0.00121934	0.0247454	0.00265385	0.00208005	0.00265385	0.00444699	0.00229522	0.00150624	0.00451872	0.00121934	0.00272558	0.00466217	0.00208005	0.00200832	0.00408837	0.00372974	0.00416009	0.0025104	0.00172142	0.0053077
Cognitive problems	0.00308421	0.00344283	0.00480562	0.00243867	0.00595323	0.0053077	0.00337111	0.00114761	0.00114761	0.00265385	0.0385167	0.00286903	0.00308421	0.00702912	0.00408837	0.00738775	0.00616841	0.00179314	0.00322766	0.0053077	0.00652704	0.00322766	0.00559461	0.00602496	0.00767465	0.00365801	0.00329938	0.0162069
Sleep disorder	0.0022235	0.00215177	0.00344283	0.00208005	0.00416009	0.00416009	0.00294075	0.00093243	0.00093243	0.00208005	0.00286903	0.0301965	0.00157797	0.00423182	0.00265385	0.00164969	0.00573806	0.00172142	0.00258213	0.00344283	0.00380146	0.00301248	0.00329938	0.00365801	0.00344283	0.00394491	0.00179314	0.00451872
Headache	0.00121934	0.00258213	0.00286903	0.00121934	0.00294075	0.00179314	0.00136279	0.00043035	0.00043035	0.00265385	0.00308421	0.00157797	0.024315	0.00236695	0.00215177	0.00157797	0.00372974	0.00107589	0.00243867	0.0025104	0.00200832	0.00043035	0.00157797	0.00215177	0.00229522	0.00243867	0.00258213	0.00243867
Malaise and fatigue	0.00358629	0.00344283	0.00516425	0.00301248	0.00731602	0.00580978	0.00401664	0.00121934	0.00100416	0.00444699	0.00702912	0.00423182	0.00236695	0.0425333	0.00351456	0.0106154	0.00767465	0.00243867	0.00365801	0.00624014	0.00645531	0.00380146	0.00580978	0.00667049	0.00745947	0.00351456	0.00401664	0.019825
Nervous system pain	0.00537943	0.00731602	0.0106871	0.00401664	0.00523598	0.00444699	0.00430354	0.00143451	0.00100416	0.00229522	0.00408837	0.00265385	0.00215177	0.00351456	0.038445	0.00208005	0.00516425	0.00193659	0.00329938	0.00308421	0.00351456	0.00208005	0.00365801	0.00494907	0.00516425	0.00294075	0.00322766	0.00566633
Nervous system disorders	0.00172142	0.00272558	0.00229522	0.00172142	0.00444699	0.00351456	0.00272558	0.00078898	0.00071726	0.00150624	0.00738775	0.00164969	0.00157797	0.0106154	0.00208005	0.0241716	0.0027973	0.00121934	0.00193659	0.00358629	0.00459045	0.0025104	0.0050208	0.00523598	0.00602496	0.00193659	0.0025104	0.00573806
Breathing abnormalities	0.00494907	0.00365801	0.00882226	0.00451872	0.00896572	0.00667049	0.00645531	0.00186487	0.00150624	0.00451872	0.00616841	0.00573806	0.00372974	0.00767465	0.00516425	0.0027973	0.06484	0.00401664	0.0111892	0.010185	0.00896572	0.00824846	0.0152681	0.012714	0.0103285	0.00451872	0.00401664	0.0111892
Lower respiratory disease	0.00143451	0.00136279	0.00164969	0.00208005	0.00329938	0.00243867	0.00143451	0.00057381	0.00064553	0.00121934	0.00179314	0.00172142	0.00107589	0.00243867	0.00193659	0.00121934	0.00401664	0.0159231	0.00200832	0.00315593	0.00272558	0.0027973	0.00265385	0.0027973	0.00380146	0.00200832	0.00143451	0.00365801
Chest pain	0.00200832	0.00294075	0.00545115	0.0025104	0.00552288	0.00315593	0.00408837	0.00114761	0.00064553	0.00272558	0.00322766	0.00258213	0.00243867	0.00365801	0.00329938	0.00193659	0.0111892	0.00200832	0.0370822	0.00573806	0.00444699	0.00416009	0.00344283	0.00401664	0.00459045	0.00258213	0.00229522	0.00437527
Abnormalities of heart beat	0.00322766	0.00351456	0.00408837	0.00236695	0.00738775	0.00595323	0.0050208	0.00172142	0.00129106	0.00466217	0.0053077	0.00344283	0.0025104	0.00624014	0.00308421	0.00358629	0.010185	0.00315593	0.00573806	0.0446851	0.0106154	0.00509253	0.00595323	0.00774638	0.00882226	0.00480562	0.00365801	0.00710085
Cardiac dysrhythmias	0.00380146	0.00337111	0.00365801	0.00179314	0.00695739	0.00494907	0.0050208	0.00157797	0.00086071	0.00208005	0.00652704	0.00380146	0.00200832	0.00645531	0.00351456	0.00459045	0.00896572	0.00272558	0.00444699	0.0106154	0.0464065	0.00824846	0.00896572	0.00817673	0.0106871	0.00372974	0.00208005	0.00803328
Heart failure	0.0027973	0.00215177	0.00286903	0.00272558	0.00365801	0.00294075	0.00294075	0.00093243	0.00064553	0.00200832	0.00322766	0.00301248	0.00043035	0.00380146	0.00208005	0.0025104	0.00824846	0.0027973	0.00416009	0.00509253	0.00824846	0.0341414	0.00688567	0.00588151	0.00681394	0.00186487	0.00164969	0.00631186
Renal failure	0.00286903	0.0025104	0.00351456	0.00236695	0.00853536	0.00674222	0.00545115	0.00172142	0.00157797	0.00408837	0.00559461	0.00329938	0.00157797	0.00580978	0.00365801	0.0050208	0.0146741	0.00265385	0.00344283	0.00595323	0.00896572	0.00688567	0.0388036	0.0116913	0.0158514	0.00380146	0.00179314	0.0100416
Anemia	0.00459045	0.00358629	0.00537943	0.00351456	0.0107589	0.00774638	0.00609669	0.0025104	0.00229522	0.00372974	0.00602496	0.00365801	0.00215177	0.00667049	0.00494907	0.00523598	0.0132693	0.0027973	0.00401664	0.00774638	0.00817673	0.00588151	0.0116913	0.0531488	0.0146321	0.00394491	0.00294075	0.0106154
Fluid/electrolyte disorders	0.00466217	0.00344283	0.0050208	0.00308421	0.0176257	0.00710085	0.00667049	0.0022235	0.00157797	0.00416009	0.00767465	0.00344283	0.00229522	0.00745947	0.00516425	0.00602496	0.0103285	0.00380146	0.00459045	0.00882226	0.0106871	0.00681394	0.0158514	0.0146321	0.0505666	0.00416009	0.00337111	0.0119782
Anxiety	0.00351456	0.0025104	0.00344283	0.00208005	0.00394491	0.00423182	0.00430354	0.00129106	0.00121934	0.0025104	0.00365801	0.00394491	0.00243867	0.00351456	0.00294075	0.00193659	0.00451872	0.00200832	0.00258213	0.00480562	0.00372974	0.00186487	0.00380146	0.00394491	0.00416009	0.0289772	0.00186487	0.0053077
Skin sensation problems and rash	0.00258213	0.00523598	0.00609669	0.00344283	0.00401664	0.00286903	0.00229522	0.00057381	0.00064553	0.00172142	0.00329938	0.00179314	0.00258213	0.00401664	0.00322766	0.0025104	0.00401664	0.00143451	0.00229522	0.00365801	0.00208005	0.00164969	0.00179314	0.00294075	0.00337111	0.00186487	0.0378712	0.00645531
General signs and symptoms	0.0050208	0.00480562	0.00889399	0.00516425	0.0121216	0.00860709	0.00681394	0.0025104	0.00200832	0.0053077	0.0175606	0.00451872	0.00243867	0.0143108	0.00566633	0.00573806	0.0111892	0.00365801	0.00437527	0.00710085	0.00803328	0.00631186	0.0100416	0.0106154	0.0119782	0.0053077	0.00645531	0.0646249

## Sheet: S2_positive
	Osteoarthritis	Spondylopathies	Musculoskeletal pain	Connective tissue disease	Abdominal and pelvic pain	Gastrointestinal disorder	Esophageal disorder	Gastritis and duodenitis	Stomach disorder	Nausea and vomiting	Cognitive problems	Sleep disorder	Headache	Malaise and fatigue	Nervous system pain	Nervous system disorders	Breathing abnormalities	Lower respiratory disease	Chest pain	Abnormalities of heart beat	Cardiac dysrhythmias	Heart failure	Renal failure	Anemia	Fluid/electrolyte disorders	Anxiety	Skin sensation problems and rash	General signs and symptoms
Osteoarthritis	0.0077508	0.00102369	0.00204738	0.00029248	0.00029248	0.00087745	0.00131617	0.00058497	0.00014624	0.00131617	0.00029248	0.00058497	0.00116993	0.00116993	0.00087745	0.00029248	0.00321732	0.00087745	0.00160866	0.00160866	0.00073121	0.00029248	0	0.00058497	0.00029248	0.00146242	0.00131617	0.00102369
Spondylopathies	0.00102369	0.0321731	0.00511846	0.00160866	0.0052647	0.00190114	0.00321732	0.00102369	0.00058497	0.00248611	0.00233987	0.00204738	0.00467973	0.00409476	0.00453349	0.00190114	0.00804329	0.00087745	0.00672711	0.00482597	0.00131617	0	0	0.00102369	0.00058497	0.00497221	0.00438725	0.00321732
Musculoskeletal pain	0.00204738	0.00511846	0.0644925	0.00467973	0.0095057	0.00219362	0.00497221	0.00087745	0.00058497	0.00409476	0.00365604	0.00365604	0.00789705	0.0077508	0.00789705	0.00263235	0.0172565	0.00233987	0.012723	0.0077508	0.00233987	0.00029248	0	0.00190114	0.00087745	0.00745832	0.00643463	0.00672711
Connective tissue disease	0.00029248	0.00160866	0.00467973	0.002076	0.00277859	0.0017549	0.00219362	0.00043872	0.00029248	0.00146242	0.00146242	0.00116993	0.00307107	0.00307107	0.00233987	0.00116993	0.0052647	0.00043872	0.00365604	0.00307107	0.00073121	0	0	0.00058497	0.00029248	0.00365604	0.00365604	0.00365604
Abdominal and pelvic pain	0.00029248	0.0052647	0.0095057	0.00277859	0.0966657	0.00511846	0.00848201	0.00204738	0.00160866	0.00862825	0.00541094	0.00453349	0.00906698	0.00862825	0.00716584	0.00248611	0.0160866	0.00131617	0.0118456	0.00848201	0.00263235	0.00014624	0	0.00277859	0.00160866	0.00731208	0.00687335	0.00979819
Gastrointestinal disorder	0.00087745	0.00190114	0.00219362	0.0017549	0.00511846	0.00114946	0.00380228	0.00116993	0.00116993	0.00321732	0.00190114	0.0035098	0.00277859	0.00409476	0.00380228	0.00116993	0.00584966	0.00146242	0.00248611	0.00292483	0.00146242	0	0.00014624	0.00131617	0.00058497	0.00365604	0.00321732	0.00380228
Esophageal disorder	0.00131617	0.00321732	0.00497221	0.00219362	0.00848201	0.00380228	0.0523545	0.00292483	0.00146242	0.00277859	0.00248611	0.00541094	0.00555718	0.00541094	0.00424101	0.00116993	0.0138929	0.00248611	0.0103832	0.00555718	0.00204738	0.00043872	0.00029248	0.00190114	0.00131617	0.00570342	0.00599591	0.00584966
Gastritis and duodenitis	0.00058497	0.00102369	0.00087745	0.00043872	0.00204738	0.00116993	0.00292483	0.00335419	0.00146242	0.0017549	0.00116993	0.00058497	0.00160866	0.00073121	0.00146242	0	0.00248611	0.00029248	0.0017549	0.0017549	0.00029248	0	0	0.00043872	0.00058497	0.00131617	0.00131617	0.00087745
Stomach disorder	0.00014624	0.00058497	0.00058497	0.00029248	0.00160866	0.00116993	0.00146242	0.00146242	0.00511846	0.00102369	0.00073121	0.00087745	0.00058497	0.00029248	0.00073121	0	0.00146242	0.00014624	0.00058497	0.00058497	0.00058497	0.00014624	0	0.00014624	0	0.00073121	0.00116993	0.00029248
Nausea and vomiting	0.00131617	0.00248611	0.00409476	0.00146242	0.00862825	0.00321732	0.00277859	0.0017549	0.00102369	0.0359754	0.00336356	0.0017549	0.0070196	0.00541094	0.00336356	0.00219362	0.00687335	0.00160866	0.00497221	0.00467973	0.00160866	0.00014624	0.00014624	0.00058497	0.00116993	0.00614215	0.00424101	0.00555718
Cognitive problems	0.00029248	0.00233987	0.00365604	0.00146242	0.00541094	0.00190114	0.00248611	0.00116993	0.00073121	0.00336356	0.0375841	0.00307107	0.00555718	0.00760456	0.00204738	0.00248611	0.0112606	0.00219362	0.00482597	0.00453349	0.00146242	0	0.00029248	0.00029248	0.00043872	0.00555718	0.00453349	0.00599591
Sleep disorder	0.00058497	0.00204738	0.00365604	0.00116993	0.00453349	0.0035098	0.00541094	0.00058497	0.00087745	0.0017549	0.00307107	0.0601053	0.00409476	0.00731208	0.00219362	0.00190114	0.0168178	0.00116993	0.00599591	0.00497221	0.00190114	0	0.00029248	0.00131617	0.00087745	0.0070196	0.00482597	0.00394852
Headache	0.00116993	0.00467973	0.00789705	0.00307107	0.00906698	0.00277859	0.00555718	0.00160866	0.00058497	0.0070196	0.00555718	0.00409476	0.0785317	0.0171658	0.00511846	0.00307107	0.0160866	0.0017549	0.0211144	0.0295057	0.00204738	0.00043872	0.00029248	0.00190114	0.00102369	0.00745832	0.00658087	0.00731208
Malaise and fatigue	0.00116993	0.00409476	0.0077508	0.00307107	0.00862825	0.00409476	0.00541094	0.00073121	0.00029248	0.00541094	0.00760456	0.00731208	0.0171658	0.0742907	0.00321732	0.012723	0.0195964	0.00453349	0.0111144	0.0087745	0.00233987	0.00014624	0.00014624	0.00073121	0.00058497	0.00745832	0.0077508	0.0103832
Nervous system pain	0.00087745	0.00453349	0.00789705	0.00233987	0.00716584	0.00380228	0.00424101	0.00146242	0.00073121	0.00336356	0.00204738	0.00219362	0.00511846	0.00321732	0.0442205	0.00073121	0.00716584	0.0214624	0.0254109	0.023656	0.00190114	0	0	0.00116993	0.00102369	0.00628839	0.00336356	0.0035098
Nervous system disorders	0.00029248	0.00190114	0.00263235	0.00116993	0.00248611	0.00116993	0.00116993	0	0	0.00219362	0.00248611	0.00190114	0.00307107	0.012723	0.00073121	0.0190114	0.00453349	0.00029248	0.00277859	0.00204738	0.00043872	0	0	0.00014624	0.00043872	0.00190114	0.00233987	0.00321732
Breathing abnormalities	0.00321732	0.00804329	0.0172565	0.0052647	0.0160866	0.00584966	0.0138929	0.00248611	0.00146242	0.00687335	0.0112606	0.0168178	0.0160866	0.0195964	0.00716584	0.00453349	0.210149	0.00833577	0.0454811	0.0270547	0.00789705	0.00073121	0.00043872	0.00277859	0.00219362	0.0130155	0.0146242	0.0163791
Lower respiratory disease	0.00087745	0.00087745	0.00233987	0.00043872	0.00131617	0.00146242	0.00248611	0.00029248	0.00014624	0.00160866	0.00219362	0.00116993	0.0017549	0.00453349	0.0214624	0.00029248	0.00833577	0.11764	0.0230711	0.0221936	0.00087745	0.00029248	0.00014624	0	0.00014624	0.00233987	0.0017549	0.00277859
Chest pain	0.00160866	0.00672711	0.012723	0.00365604	0.0118456	0.00248611	0.0103832	0.0017549	0.00058497	0.00497221	0.00482597	0.00599591	0.0211144	0.0111144	0.0254109	0.00277859	0.0454811	0.0230711	0.159716	0.0410588	0.00570342	0.00058497	0.00014624	0.00263235	0.00146242	0.0105294	0.0102369	0.00848201
Abnormalities of heart beat	0.00160866	0.00482597	0.0077508	0.00307107	0.00848201	0.00292483	0.00555718	0.0017549	0.00058497	0.00467973	0.00453349	0.00497221	0.0295057	0.0087745	0.023656	0.00204738	0.0270547	0.0221936	0.0410588	0.0952033	0.00658087	0.00029248	0.00014624	0.00292483	0.00248611	0.0087745	0.00731208	0.00687335
Cardiac dysrhythmias	0.00073121	0.00131617	0.00233987	0.00073121	0.00263235	0.00146242	0.00204738	0.00029248	0.00058497	0.00160866	0.00146242	0.00190114	0.00204738	0.00233987	0.00190114	0.00043872	0.00789705	0.00087745	0.00570342	0.00658087	0.00524121	0.00043872	0	0.00029248	0.00058497	0.00233987	0.00263235	0.00263235
Heart failure	0.00029248	0	0.00029248	0	0.00014624	0	0.00043872	0	0.00014624	0.00014624	0	0	0.00043872	0.00014624	0	0	0.00073121	0.00029248	0.00058497	0.00029248	0.00043872	0.00263235	0	0.00043872	0	0.00029248	0	0.00043872
Renal failure	0	0	0	0	0	0.00014624	0.00029248	0	0	0.00014624	0.00029248	0.00029248	0.00029248	0.00014624	0	0	0.00043872	0.00014624	0.00014624	0.00014624	0	0	0.00116993	0	0	0	0	0.00014624
Anemia	0.00058497	0.00102369	0.00190114	0.00058497	0.00277859	0.00131617	0.00190114	0.00043872	0.00014624	0.00058497	0.00029248	0.00131617	0.00190114	0.00073121	0.00116993	0.00014624	0.00277859	0	0.00263235	0.00292483	0.00029248	0.00043872	0	0.0233987	0.00116993	0.00190114	0.00204738	0.00116993
Fluid/electrolyte disorders	0.00029248	0.00058497	0.00087745	0.00029248	0.00160866	0.00058497	0.00131617	0.00058497	0	0.00116993	0.00043872	0.00087745	0.00102369	0.00058497	0.00102369	0.00043872	0.00219362	0.00014624	0.00146242	0.00248611	0.00058497	0	0	0.00116993	0.00862825	0.00087745	0.00087745	0.00116993
Anxiety	0.00146242	0.00497221	0.00745832	0.00365604	0.00731208	0.00365604	0.00570342	0.00131617	0.00073121	0.00614215	0.00555718	0.0070196	0.00745832	0.00745832	0.00628839	0.00190114	0.0130155	0.00233987	0.0105294	0.0087745	0.00233987	0.00029248	0	0.00190114	0.00087745	0.0791167	0.00760456	0.00672711
Skin sensation problems and rash	0.00131617	0.00438725	0.00643463	0.00365604	0.00687335	0.00321732	0.00599591	0.00131617	0.00116993	0.00424101	0.00453349	0.00482597	0.00658087	0.0077508	0.00336356	0.00233987	0.0146242	0.0017549	0.0102369	0.00731208	0.00263235	0	0	0.00204738	0.00087745	0.00760456	0.0643463	0.00818953
General signs and symptoms	0.00102369	0.00321732	0.00672711	0.00365604	0.00979819	0.00380228	0.00584966	0.00087745	0.00029248	0.00555718	0.00599591	0.00394852	0.00731208	0.0103832	0.0035098	0.00321732	0.0163791	0.00277859	0.00848201	0.00687335	0.00263235	0.00043872	0.00014624	0.00116993	0.00116993	0.00672711	0.00818953	0.0668324

## Sheet: S2_negative
	Osteoarthritis	Spondylopathies	Musculoskeletal pain	Connective tissue disease	Abdominal and pelvic pain	Gastrointestinal disorder	Esophageal disorder	Gastritis and duodenitis	Stomach disorder	Nausea and vomiting	Cognitive problems	Sleep disorder	Headache	Malaise and fatigue	Nervous system pain	Nervous system disorders	Breathing abnormalities	Lower respiratory disease	Chest pain	Abnormalities of heart beat	Cardiac dysrhythmias	Heart failure	Renal failure	Anemia	Fluid/electrolyte disorders	Anxiety	Skin sensation problems and rash	General signs and symptoms
Osteoarthritis	0.0233054	0.00272019	0.00720482	0.00308778	0.00227908	0.00161741	0.00169093	0.00051463	0.00058815	0.0008087	0.00154389	0.00176445	0.00095574	0.00220556	0.00352889	0.0008087	0.00308778	0.00073519	0.00154389	0.00183797	0.0011763	0.00102926	0.00147037	0.00176445	0.00242611	0.00169093	0.00205852	0.00308778
Spondylopathies	0.00272019	0.031613	0.00735186	0.0023526	0.00272019	0.00264667	0.00227908	0.00036759	0.00029407	0.00169093	0.0011763	0.00110278	0.0031613	0.00257315	0.00558741	0.00132333	0.00338186	0.00088222	0.00249963	0.00257315	0.00132333	0.00051463	0.00073519	0.00147037	0.00102926	0.001985	0.00330834	0.0023526
Musculoskeletal pain	0.00720482	0.00735186	0.059109	0.00727834	0.0055139	0.00294074	0.00352889	0.00124982	0.00073519	0.00257315	0.00249963	0.00154389	0.00301426	0.00338186	0.0104556	0.00154389	0.00676371	0.00154389	0.00455815	0.00374945	0.00220556	0.00124982	0.00220556	0.00242611	0.00301426	0.00345537	0.00441112	0.00566093
Connective tissue disease	0.00308778	0.0023526	0.00727834	0.0272019	0.00323482	0.00213204	0.00183797	0.00036759	0.00066167	0.00154389	0.00154389	0.00124982	0.00095574	0.00323482	0.00308778	0.00073519	0.00492575	0.00147037	0.00227908	0.00264667	0.00124982	0.00132333	0.00183797	0.001985	0.00205852	0.00257315	0.00257315	0.00404352
Abdominal and pelvic pain	0.00227908	0.00272019	0.0055139	0.00323482	0.0596971	0.00698427	0.00669019	0.00352889	0.00227908	0.00720482	0.00448463	0.00338186	0.00272019	0.00441112	0.00477871	0.00213204	0.0103929	0.0023526	0.0043376	0.00654316	0.00411704	0.00191148	0.00521982	0.00558741	0.00617556	0.00404352	0.00294074	0.00676371
Gastrointestinal disorder	0.00161741	0.00264667	0.00294074	0.00213204	0.00698427	0.0322011	0.0055139	0.001985	0.00249963	0.00426408	0.00286723	0.00213204	0.00169093	0.0043376	0.00308778	0.00191148	0.0043376	0.00132333	0.00272019	0.00389649	0.00191148	0.00110278	0.00323482	0.00426408	0.00397	0.00279371	0.00154389	0.00463167
Esophageal disorder	0.00169093	0.00227908	0.00352889	0.00183797	0.00669019	0.0055139	0.0342597	0.00360241	0.00220556	0.00301426	0.0023526	0.00257315	0.00161741	0.00279371	0.00323482	0.0011763	0.00470519	0.00073519	0.00323482	0.00272019	0.00213204	0.00161741	0.00294074	0.00397	0.00360241	0.00352889	0.001985	0.0043376
Gastritis and duodenitis	0.00051463	0.00036759	0.00124982	0.00036759	0.00352889	0.001985	0.00360241	0.0136745	0.00286723	0.001985	0.00051463	0.00051463	0.00058815	0.00073519	0.00132333	0.00058815	0.00110278	0.00022056	0.0008087	0.0011763	0.00058815	0.00022056	0.00095574	0.00169093	0.0011763	0.00102926	0.00066167	0.00191148
Stomach disorder	0.00058815	0.00029407	0.00073519	0.00066167	0.00227908	0.00249963	0.00220556	0.00286723	0.0100721	0.00169093	0.00110278	0.00058815	0.00036759	0.0008087	0.0008087	0.00051463	0.00124982	0.00036759	0.00058815	0.00161741	0.00051463	0.00044111	0.00095574	0.00205852	0.00147037	0.00095574	0.00014704	0.00161741
Nausea and vomiting	0.0008087	0.00169093	0.00257315	0.00154389	0.00720482	0.00426408	0.00301426	0.001985	0.00169093	0.0233054	0.00161741	0.00176445	0.00213204	0.0031613	0.00147037	0.00110278	0.00389649	0.00088222	0.00213204	0.0031613	0.00147037	0.00066167	0.00264667	0.00205852	0.00249963	0.0023526	0.00154389	0.00367593
Cognitive problems	0.00154389	0.0011763	0.00249963	0.00154389	0.00448463	0.00286723	0.0023526	0.00051463	0.00110278	0.00161741	0.0233054	0.00154389	0.00220556	0.00374945	0.00242611	0.00308778	0.00448463	0.00132333	0.00220556	0.00294074	0.00220556	0.00147037	0.00294074	0.00301426	0.00455815	0.0023526	0.00205852	0.00529334
Sleep disorder	0.00176445	0.00110278	0.00154389	0.00124982	0.00338186	0.00213204	0.00257315	0.00051463	0.00058815	0.00176445	0.00154389	0.0248493	0.00110278	0.00169093	0.00183797	0.00102926	0.00536686	0.00124982	0.00257315	0.00308778	0.00213204	0.00154389	0.00154389	0.00264667	0.00213204	0.00367593	0.00124982	0.00249963
Headache	0.00095574	0.0031613	0.00301426	0.00095574	0.00272019	0.00169093	0.00161741	0.00058815	0.00036759	0.00213204	0.00220556	0.00110278	0.0258786	0.0023526	0.00220556	0.00095574	0.00382297	0.00044111	0.00286723	0.00213204	0.00132333	7.352e-05	0.0011763	0.00161741	0.0011763	0.00191148	0.00139685	0.00286723
Malaise and fatigue	0.00220556	0.00257315	0.00338186	0.00323482	0.00441112	0.0043376	0.00279371	0.00073519	0.0008087	0.0031613	0.00374945	0.00169093	0.0023526	0.029481	0.00227908	0.00683723	0.00654316	0.00154389	0.0031613	0.00441112	0.00249963	0.001985	0.0043376	0.00411704	0.00463167	0.00286723	0.00264667	0.00610204
Nervous system pain	0.00352889	0.00558741	0.0135177	0.00308778	0.00477871	0.00308778	0.00323482	0.00132333	0.0008087	0.00147037	0.00242611	0.00183797	0.00220556	0.00227908	0.0328628	0.00139685	0.0043376	0.00102926	0.00360241	0.00301426	0.00176445	0.00132333	0.00249963	0.00272019	0.00338186	0.00264667	0.0031613	0.00419056
Nervous system disorders	0.0008087	0.00132333	0.00154389	0.00073519	0.00213204	0.00191148	0.0011763	0.00058815	0.00051463	0.00110278	0.00308778	0.00102926	0.00095574	0.00683723	0.00139685	0.0129393	0.00227908	0.00066167	0.00110278	0.001985	0.00161741	0.0008087	0.00183797	0.001985	0.00279371	0.00102926	0.00147037	0.00279371
Breathing abnormalities	0.00308778	0.00338186	0.00676371	0.00492575	0.0147681	0.0043376	0.00470519	0.00110278	0.00124982	0.00389649	0.00448463	0.00536686	0.00382297	0.00654316	0.0043376	0.00227908	0.0589619	0.00330834	0.0122776	0.0167122	0.00536686	0.00448463	0.00470519	0.0055139	0.00646964	0.00389649	0.00279371	0.00794001
Lower respiratory disease	0.00073519	0.00088222	0.00154389	0.00147037	0.0023526	0.00132333	0.00073519	0.00022056	0.00036759	0.00088222	0.00132333	0.00124982	0.00044111	0.00154389	0.00102926	0.00066167	0.00330834	0.0109543	0.00110278	0.00220556	0.00147037	0.0011763	0.00176445	0.00161741	0.00286723	0.00102926	0.00095574	0.00227908
Chest pain	0.00154389	0.00249963	0.00455815	0.00227908	0.0043376	0.00272019	0.00323482	0.0008087	0.00058815	0.00213204	0.00220556	0.00257315	0.00286723	0.0031613	0.00360241	0.00110278	0.0122776	0.00110278	0.0383032	0.00661667	0.0023526	0.00213204	0.00227908	0.00257315	0.00227908	0.00367593	0.00264667	0.00374945
Abnormalities of heart beat	0.00183797	0.00257315	0.00374945	0.00264667	0.00654316	0.00389649	0.00272019	0.0011763	0.00161741	0.0031613	0.00294074	0.00308778	0.00213204	0.00441112	0.00301426	0.001985	0.0126013	0.00220556	0.00661667	0.0372739	0.00624908	0.00220556	0.00426408	0.00485223	0.00544038	0.00382297	0.00220556	0.00536686
Cardiac dysrhythmias	0.0011763	0.00132333	0.00220556	0.00124982	0.00411704	0.00191148	0.00213204	0.00058815	0.00051463	0.00147037	0.00220556	0.00213204	0.00132333	0.00249963	0.00176445	0.00161741	0.00536686	0.00147037	0.0023526	0.00624908	0.0237465	0.00308778	0.00389649	0.00374945	0.00529334	0.001985	0.00102926	0.00374945
Heart failure	0.00102926	0.00051463	0.00124982	0.00132333	0.00191148	0.00110278	0.00161741	0.00022056	0.00044111	0.00066167	0.00147037	0.00154389	7.352e-05	0.001985	0.00132333	0.0008087	0.00448463	0.0011763	0.00213204	0.00220556	0.00308778	0.0161006	0.00330834	0.00330834	0.00411704	0.00095574	0.00066167	0.00308778
Renal failure	0.00147037	0.00073519	0.00220556	0.00183797	0.00521982	0.00323482	0.00294074	0.00095574	0.00095574	0.00264667	0.00294074	0.00154389	0.0011763	0.0043376	0.00249963	0.00183797	0.00470519	0.00176445	0.00227908	0.00426408	0.00389649	0.00330834	0.0200706	0.00536686	0.0168882	0.00183797	0.00124982	0.00544038
Anemia	0.00176445	0.00147037	0.00242611	0.001985	0.00558741	0.00426408	0.00397	0.00169093	0.00205852	0.00205852	0.00301426	0.00264667	0.00161741	0.00411704	0.00272019	0.001985	0.0055139	0.00161741	0.00257315	0.00485223	0.00374945	0.00330834	0.00536686	0.031613	0.0178889	0.00227908	0.00124982	0.00536686
Fluid/electrolyte disorders	0.00242611	0.00102926	0.00301426	0.00205852	0.00617556	0.00397	0.00360241	0.0011763	0.00147037	0.00249963	0.00455815	0.00213204	0.0011763	0.00463167	0.00338186	0.00279371	0.00646964	0.00286723	0.00227908	0.00544038	0.00529334	0.00411704	0.0173837	0.0184429	0.0290398	0.00323482	0.00147037	0.00617556
Anxiety	0.00169093	0.001985	0.00345537	0.00257315	0.00404352	0.00279371	0.00352889	0.00102926	0.00095574	0.0023526	0.0023526	0.00367593	0.00191148	0.00286723	0.00264667	0.00102926	0.00389649	0.00102926	0.00367593	0.00382297	0.001985	0.00095574	0.00183797	0.00227908	0.00323482	0.0291869	0.00183797	0.00352889
Skin sensation problems and rash	0.00205852	0.00330834	0.00441112	0.00257315	0.00294074	0.00154389	0.001985	0.00066167	0.00014704	0.00154389	0.00205852	0.00124982	0.00139685	0.00264667	0.0031613	0.00147037	0.00279371	0.00095574	0.00264667	0.00220556	0.00102926	0.00066167	0.00124982	0.00124982	0.00147037	0.00183797	0.0304367	0.00411704
General signs and symptoms	0.00308778	0.0023526	0.00566093	0.00404352	0.00676371	0.00463167	0.0043376	0.00191148	0.00161741	0.00367593	0.00529334	0.00249963	0.00286723	0.00610204	0.00419056	0.00279371	0.00794001	0.00227908	0.00374945	0.00536686	0.00374945	0.00308778	0.00544038	0.00536686	0.00617556	0.00352889	0.00411704	0.0495515

## Sheet: S3_positive
	Osteoarthritis	Spondylopathies	Musculoskeletal pain	Connective tissue disease	Abdominal and pelvic pain	Gastrointestinal disorder	Esophageal disorder	Gastritis and duodenitis	Stomach disorder	Nausea and vomiting	Cognitive problems	Sleep disorder	Headache	Malaise and fatigue	Nervous system pain	Nervous system disorders	Breathing abnormalities	Lower respiratory disease	Chest pain	Abnormalities of heart beat	Cardiac dysrhythmias	Heart failure	Renal failure	Anemia	Fluid/electrolyte disorders	Anxiety	Skin sensation problems and rash	General signs and symptoms
Osteoarthritis	0.120516	0.0159869	0.0432466	0.0186514	0.00430416	0.00286944	0.0030744	0.00020496	0	0.00040992	0.00655872	0.00491904	0.00348432	0.0061488	0.0196762	0.00286944	0.00881328	0.00368928	0.005124	0.00491904	0.00389424	0.00081984	0.00225456	0.00594384	0.00245952	0.00450912	0.0122976	0.0116827
Spondylopathies	0.0159869	0.135479	0.0389424	0.0139373	0.00573888	0.00389424	0.00348432	0.00040992	0.00040992	0.00061488	0.00860832	0.00655872	0.010453	0.00983808	0.02562	0.0081984	0.0106579	0.005124	0.00594384	0.00532896	0.00389424	0.0010248	0.00163968	0.0040992	0.0020496	0.00450912	0.0176266	0.0135274
Musculoskeletal pain	0.0432466	0.0389424	0.283255	0.0438615	0.0120926	0.00594384	0.00655872	0.00061488	0.00020496	0.00184464	0.0112728	0.00983808	0.0106579	0.0145522	0.051445	0.00696864	0.020496	0.00635376	0.010248	0.00799344	0.00553392	0.00286944	0.0040992	0.010453	0.00471408	0.00696864	0.0282845	0.0286944
Connective tissue disease	0.0186514	0.0139373	0.0438615	0.133634	0.005124	0.00471408	0.00368928	0.00040992	0.00040992	0.00143472	0.0061488	0.00532896	0.0040992	0.0071736	0.0125026	0.00327936	0.00860832	0.0040992	0.00655872	0.00573888	0.00532896	0.00040992	0.0030744	0.00778848	0.00286944	0.00368928	0.0200861	0.0221357
Abdominal and pelvic pain	0.00430416	0.00573888	0.0120926	0.005124	0.0239803	0.0030744	0.00163968	0.00040992	0.00020496	0.0010248	0.00348432	0.00122976	0.00122976	0.00184464	0.00430416	0.0020496	0.00389424	0.0010248	0.00143472	0.00163968	0.00081984	0	0.0010248	0.00143472	0.0010248	0.00040992	0.0030744	0.00430416
Gastrointestinal disorder	0.00286944	0.00389424	0.00594384	0.00471408	0.0030744	0.015372	0.00122976	0	0	0.00020496	0.00245952	0.00163968	0.00081984	0.00225456	0.0040992	0.00143472	0.00245952	0.00081984	0.00040992	0.00081984	0.00061488	0.00020496	0.00081984	0.00122976	0.00061488	0.00081984	0.00286944	0.00491904
Esophageal disorder	0.0030744	0.00348432	0.00655872	0.00368928	0.00163968	0.00122976	0.015167	0.00040992	0.00020496	0.00020496	0.0020496	0.00143472	0.0010248	0.00184464	0.00348432	0.00122976	0.00184464	0.00061488	0.00143472	0.0010248	0.00061488	0.00020496	0.00020496	0.00163968	0.00040992	0.00163968	0.00348432	0.00327936
Gastritis and duodenitis	0.00020496	0.00040992	0.00061488	0.00040992	0.00040992	0	0.00040992	0.00081984	0.00020496	0.00020496	0.00020496	0.00020496	0.00020496	0.00020496	0	0.00020496	0.00040992	0.00020496	0.00020496	0.00061488	0.00020496	0	0.00020496	0.00020496	0.00020496	0.00020496	0.00061488	0.00061488
Stomach disorder	0	0.00040992	0.00020496	0.00040992	0.00020496	0	0.00020496	0.00020496	0.00061488	0.00020496	0	0.00020496	0	0	0.00020496	0.00040992	0.00020496	0.00020496	0.00040992	0.00040992	0.00020496	0	0.00020496	0.00020496	0.00020496	0.00020496	0.00020496	0.00020496
Nausea and vomiting	0.00040992	0.00061488	0.00184464	0.00143472	0.0010248	0.00020496	0.00020496	0.00020496	0.00020496	0.00348432	0.00040992	0.00061488	0.0010248	0.0010248	0.0010248	0.00040992	0.00061488	0.00020496	0.00081984	0.00040992	0.00040992	0	0.00040992	0.00040992	0.00081984	0.00020496	0.00122976	0.0010248
Cognitive problems	0.00655872	0.00860832	0.0112728	0.0061488	0.00348432	0.00245952	0.0020496	0.00020496	0	0.00040992	0.0569789	0.00368928	0.00491904	0.00840336	0.0081984	0.00553392	0.00471408	0.00245952	0.00266448	0.0020496	0.00143472	0.00020496	0.00061488	0.00245952	0.00061488	0.0030744	0.00901824	0.0133224
Sleep disorder	0.00491904	0.00655872	0.00983808	0.00532896	0.00122976	0.00163968	0.00143472	0.00020496	0.00020496	0.00061488	0.00368928	0.0303341	0.00245952	0.00348432	0.00450912	0.00225456	0.0061488	0.00143472	0.00286944	0.00368928	0.00163968	0.00061488	0.00061488	0.0010248	0.00061488	0.00225456	0.00471408	0.00491904
Headache	0.00348432	0.010453	0.0106579	0.0040992	0.00122976	0.00081984	0.0010248	0.00020496	0	0.0010248	0.00491904	0.00245952	0.041197	0.00594384	0.0081984	0.00348432	0.0030744	0.00081984	0.00348432	0.00184464	0.00081984	0.00040992	0.00061488	0.00184464	0.00081984	0.00163968	0.00799344	0.00696864
Malaise and fatigue	0.0061488	0.00983808	0.0145522	0.0071736	0.00184464	0.00225456	0.00184464	0.00020496	0	0.0010248	0.00840336	0.00348432	0.00594384	0.0504202	0.0071736	0.0131174	0.00594384	0.00122976	0.00245952	0.0030744	0.00163968	0.00040992	0.00040992	0.0020496	0.00122976	0.00225456	0.0081984	0.00758352
Nervous system pain	0.0196762	0.02562	0.051445	0.0125026	0.00430416	0.0040992	0.00348432	0	0.00020496	0.0010248	0.0081984	0.00450912	0.0081984	0.0071736	0.121746	0.00389424	0.00901824	0.00266448	0.005124	0.00368928	0.00348432	0.0010248	0.00163968	0.00553392	0.00184464	0.0040992	0.0092232	0.0120926
Nervous system disorders	0.00286944	0.0081984	0.00696864	0.00327936	0.0020496	0.00143472	0.00122976	0.00020496	0.00040992	0.00040992	0.00553392	0.00225456	0.00348432	0.0131174	0.00389424	0.0897192	0.00225456	0.00061488	0.00163968	0.00122976	0.00122976	0.00020496	0.00061488	0.00163968	0.00081984	0.0020496	0.00389424	0.00286944
Breathing abnormalities	0.00881328	0.0106579	0.020496	0.00860832	0.00389424	0.00245952	0.00184464	0.00040992	0.00020496	0.00061488	0.00471408	0.0061488	0.0030744	0.00594384	0.00901824	0.00225456	0.0594384	0.00471408	0.00553392	0.00348432	0.00225456	0.0010248	0.00143472	0.00184464	0.00184464	0.00081984	0.00963312	0.0112728
Lower respiratory disease	0.00368928	0.005124	0.00635376	0.0040992	0.0010248	0.00081984	0.00061488	0.00020496	0.00020496	0.00020496	0.00245952	0.00143472	0.00081984	0.00122976	0.00266448	0.00061488	0.00471408	0.0237754	0.00061488	0.00143472	0.0010248	0.00040992	0.00081984	0.00122976	0.00081984	0.00040992	0.00348432	0.00594384
Chest pain	0.005124	0.00594384	0.010248	0.00655872	0.00143472	0.00040992	0.00143472	0.00020496	0.00040992	0.00081984	0.00266448	0.00286944	0.00348432	0.00245952	0.005124	0.00163968	0.00553392	0.00061488	0.0282845	0.00266448	0.0020496	0	0.0010248	0.00122976	0.00122976	0.0020496	0.00471408	0.00532896
Abnormalities of heart beat	0.00491904	0.00532896	0.00799344	0.00573888	0.00163968	0.00081984	0.0010248	0.00061488	0.00040992	0.00040992	0.0020496	0.00368928	0.00184464	0.0030744	0.00368928	0.00122976	0.00348432	0.00143472	0.00266448	0.0221357	0.0030744	0.00020496	0.00061488	0.00163968	0.00122976	0.00143472	0.00635376	0.00430416
Cardiac dysrhythmias	0.00389424	0.00389424	0.00553392	0.00532896	0.00081984	0.00061488	0.00061488	0.00020496	0.00020496	0.00040992	0.00143472	0.00163968	0.00081984	0.00163968	0.00348432	0.00122976	0.00225456	0.0010248	0.0020496	0.0030744	0.0159869	0.00020496	0.0010248	0.0010248	0.00122976	0.0010248	0.00245952	0.0040992
Heart failure	0.00081984	0.0010248	0.00286944	0.00040992	0	0.00020496	0.00020496	0	0	0	0.00020496	0.00061488	0.00040992	0.00040992	0.0010248	0.00020496	0.0010248	0.00040992	0	0.00020496	0.00020496	0.00450912	0.00020496	0.00061488	0.00040992	0.00040992	0.0020496	0.00081984
Renal failure	0.00225456	0.00163968	0.0040992	0.0030744	0.0010248	0.00081984	0.00020496	0.00020496	0.00020496	0.00040992	0.00061488	0.00061488	0.00061488	0.00040992	0.00163968	0.00061488	0.00143472	0.00081984	0.0010248	0.00061488	0.0010248	0.00020496	0.00860832	0.00225456	0.00163968	0.00040992	0.00245952	0.00163968
Anemia	0.00594384	0.0040992	0.010453	0.00778848	0.00143472	0.00122976	0.00163968	0.00020496	0.00020496	0.00040992	0.00245952	0.0010248	0.00184464	0.0020496	0.00553392	0.00163968	0.00184464	0.00122976	0.00122976	0.00163968	0.0010248	0.00061488	0.00225456	0.041197	0.0020496	0.00143472	0.00594384	0.00635376
Fluid/electrolyte disorders	0.00245952	0.0020496	0.00471408	0.00286944	0.0010248	0.00061488	0.00040992	0.00020496	0.00020496	0.00081984	0.00061488	0.00061488	0.00081984	0.00122976	0.00184464	0.00081984	0.00184464	0.00081984	0.00122976	0.00122976	0.00122976	0.00040992	0.00163968	0.0020496	0.0106579	0.00020496	0.00245952	0.00368928
Anxiety	0.00450912	0.00450912	0.00696864	0.00368928	0.00040992	0.00081984	0.00163968	0.00020496	0.00020496	0.00020496	0.0030744	0.00225456	0.00163968	0.00225456	0.0040992	0.0020496	0.00081984	0.00040992	0.0020496	0.00143472	0.0010248	0.00040992	0.00040992	0.00143472	0.00020496	0.0178315	0.00266448	0.00286944
Skin sensation problems and rash	0.0122976	0.0176266	0.0282845	0.0200861	0.0030744	0.00286944	0.00348432	0.00061488	0.00020496	0.00122976	0.00901824	0.00471408	0.00799344	0.0081984	0.0092232	0.00389424	0.00963312	0.00348432	0.00471408	0.00635376	0.00245952	0.0020496	0.00245952	0.00594384	0.00245952	0.00266448	0.125026	0.0194712
General signs and symptoms	0.0116827	0.0135274	0.0286944	0.0221357	0.00430416	0.00491904	0.00327936	0.00061488	0.00020496	0.0010248	0.0133224	0.00491904	0.00696864	0.00758352	0.0120926	0.00286944	0.0112728	0.00594384	0.00532896	0.00430416	0.0040992	0.00081984	0.00163968	0.00635376	0.00368928	0.00286944	0.0194712	0.121951

## Sheet: S3_negative
	Osteoarthritis	Spondylopathies	Musculoskeletal pain	Connective tissue disease	Abdominal and pelvic pain	Gastrointestinal disorder	Esophageal disorder	Gastritis and duodenitis	Stomach disorder	Nausea and vomiting	Cognitive problems	Sleep disorder	Headache	Malaise and fatigue	Nervous system pain	Nervous system disorders	Breathing abnormalities	Lower respiratory disease	Chest pain	Abnormalities of heart beat	Cardiac dysrhythmias	Heart failure	Renal failure	Anemia	Fluid/electrolyte disorders	Anxiety	Skin sensation problems and rash	General signs and symptoms
Osteoarthritis	0.0281385	0.00329829	0.00773036	0.00463822	0.002886	0.00237065	0.00237065	0.0007215	0.0007215	0.00103072	0.00237065	0.00154607	0.0007215	0.00257679	0.00350443	0.00082457	0.00401979	0.00061843	0.00175222	0.00278293	0.00206143	0.00164914	0.00206143	0.0036075	0.0036075	0.00226757	0.00195836	0.002886
Spondylopathies	0.00329829	0.0348382	0.00762729	0.00309215	0.00401979	0.00257679	0.00329829	0.00051536	0.00061843	0.00113379	0.00195836	0.00185529	0.00267986	0.00237065	0.00546279	0.00103072	0.00391672	0.00113379	0.00257679	0.00278293	0.00175222	0.00164914	0.00133993	0.00226757	0.00175222	0.00226757	0.00340136	0.00422593
Musculoskeletal pain	0.00773036	0.00762729	0.0602968	0.00700886	0.0109695	0.00453515	0.00381365	0.00082457	0.00082457	0.00350443	0.00309215	0.00257679	0.00237065	0.00391672	0.0103071	0.00237065	0.019902	0.001443	0.00401979	0.004329	0.00278293	0.00185529	0.00309215	0.00371058	0.0036075	0.00371058	0.00546279	0.00618429
Connective tissue disease	0.00463822	0.00309215	0.00700886	0.0322614	0.00412286	0.00329829	0.00226757	0.00051536	0.00041229	0.00154607	0.00247372	0.00267986	0.00154607	0.002886	0.00329829	0.00133993	0.00546279	0.001443	0.0021645	0.00340136	0.00226757	0.00298907	0.00226757	0.00247372	0.00257679	0.0021645	0.00422593	0.00535972
Abdominal and pelvic pain	0.002886	0.00401979	0.0149828	0.00412286	0.0655535	0.0155856	0.0194195	0.00422593	0.00247372	0.0118338	0.00422593	0.00329829	0.00350443	0.00690579	0.00515358	0.00298907	0.0145245	0.0021645	0.00453515	0.00711194	0.00463822	0.00309215	0.00690579	0.00700886	0.0154748	0.00463822	0.00556586	0.0187773
Gastrointestinal disorder	0.00237065	0.00257679	0.00453515	0.00329829	0.0137401	0.036075	0.00659658	0.00237065	0.00278293	0.00463822	0.00371058	0.002886	0.00195836	0.00422593	0.00401979	0.00226757	0.00535972	0.00185529	0.00257679	0.00577201	0.00381365	0.00247372	0.00515358	0.00639043	0.00649351	0.00329829	0.00257679	0.00690579
Esophageal disorder	0.00237065	0.00329829	0.00381365	0.00226757	0.0135295	0.00659658	0.0399917	0.00391672	0.00329829	0.00278293	0.00309215	0.00391672	0.00257679	0.002886	0.002886	0.0021645	0.00618429	0.00113379	0.00422593	0.00412286	0.00340136	0.0021645	0.00340136	0.00453515	0.00515358	0.00381365	0.002886	0.00566893
Gastritis and duodenitis	0.0007215	0.00051536	0.00082457	0.00051536	0.00422593	0.00237065	0.00391672	0.0135024	0.00371058	0.00164914	0.00030921	0.00082457	0.00061843	0.00092764	0.00082457	0.00051536	0.00185529	0.00030921	0.00030921	0.00103072	0.00123686	0.00030921	0.00092764	0.00154607	0.00103072	0.00092764	0.0007215	0.001443
Stomach disorder	0.0007215	0.00061843	0.00082457	0.00041229	0.00247372	0.00278293	0.00329829	0.00371058	0.0102041	0.00164914	0.00061843	0.00082457	0.00041229	0.00113379	0.0007215	0.00051536	0.00113379	0.00051536	0.00020614	0.00103072	0.00082457	0.00030921	0.00113379	0.00123686	0.00206143	0.00103072	0.00061843	0.00133993
Nausea and vomiting	0.00103072	0.00113379	0.00350443	0.00154607	0.0129334	0.00463822	0.00278293	0.00164914	0.00164914	0.0243249	0.00185529	0.00175222	0.00206143	0.00298907	0.00123686	0.00113379	0.00422593	0.001443	0.00195836	0.00443208	0.0021645	0.00092764	0.00319522	0.00350443	0.00309215	0.00247372	0.00175222	0.00340136
Cognitive problems	0.00237065	0.00195836	0.00309215	0.00247372	0.00422593	0.00371058	0.00309215	0.00030921	0.00061843	0.00185529	0.0300969	0.00278293	0.00206143	0.00505051	0.00247372	0.00453515	0.00515358	0.00154607	0.00237065	0.00381365	0.00443208	0.00278293	0.00422593	0.00381365	0.00577201	0.00350443	0.0021645	0.0144943
Sleep disorder	0.00154607	0.00185529	0.00257679	0.00267986	0.00329829	0.002886	0.00391672	0.00082457	0.00082457	0.00175222	0.00278293	0.0260771	0.00175222	0.00319522	0.00226757	0.00185529	0.00412286	0.00061843	0.00226757	0.002886	0.00247372	0.0021645	0.00237065	0.002886	0.00340136	0.00443208	0.00185529	0.00329829
Headache	0.0007215	0.00267986	0.00237065	0.00154607	0.00350443	0.00195836	0.00257679	0.00061843	0.00041229	0.00206143	0.00206143	0.00175222	0.0247372	0.00164914	0.00195836	0.00123686	0.00422593	0.00103072	0.002886	0.00309215	0.00103072	0.00082457	0.00061843	0.0021645	0.00103072	0.00298907	0.00206143	0.00226757
Malaise and fatigue	0.00257679	0.00237065	0.00391672	0.002886	0.00690579	0.00422593	0.002886	0.00092764	0.00113379	0.00298907	0.00505051	0.00319522	0.00164914	0.0343228	0.00267986	0.00639043	0.00773036	0.00154607	0.002886	0.00494743	0.00319522	0.00278293	0.00422593	0.00391672	0.00535972	0.00371058	0.00319522	0.00731808
Nervous system pain	0.00350443	0.00546279	0.0103071	0.00329829	0.00515358	0.00401979	0.002886	0.00082457	0.0007215	0.00123686	0.00247372	0.00226757	0.00195836	0.00267986	0.0327768	0.00123686	0.00505051	0.001443	0.00267986	0.00381365	0.00185529	0.00206143	0.00257679	0.0036075	0.0036075	0.00329829	0.00195836	0.00412286
Nervous system disorders	0.00082457	0.00103072	0.00237065	0.00133993	0.00298907	0.00226757	0.0021645	0.00051536	0.00051536	0.00113379	0.00453515	0.00185529	0.00123686	0.00639043	0.00123686	0.0154607	0.00226757	0.00113379	0.00113379	0.00195836	0.00175222	0.00164914	0.00247372	0.00298907	0.00463822	0.00154607	0.001443	0.0036075
Breathing abnormalities	0.00401979	0.00391672	0.0133571	0.00546279	0.0159819	0.00535972	0.00618429	0.00185529	0.00113379	0.00422593	0.00515358	0.00412286	0.00422593	0.00773036	0.00505051	0.00226757	0.0600907	0.00391672	0.0117501	0.0106164	0.00680272	0.00546279	0.00608122	0.00690579	0.00773036	0.00350443	0.00412286	0.0195516
Lower respiratory disease	0.00061843	0.00113379	0.001443	0.001443	0.0021645	0.00185529	0.00113379	0.00030921	0.00051536	0.001443	0.00154607	0.00061843	0.00103072	0.00154607	0.001443	0.00113379	0.00391672	0.0119563	0.001443	0.00267986	0.00154607	0.00195836	0.00185529	0.00226757	0.00267986	0.00113379	0.00061843	0.00185529
Chest pain	0.00175222	0.00257679	0.00401979	0.0021645	0.00453515	0.00257679	0.00422593	0.00030921	0.00020614	0.00195836	0.00237065	0.00226757	0.002886	0.002886	0.00267986	0.00113379	0.0117501	0.001443	0.0368996	0.00721501	0.00443208	0.00391672	0.00226757	0.00267986	0.00340136	0.00298907	0.00267986	0.004329
Abnormalities of heart beat	0.00278293	0.00278293	0.004329	0.00340136	0.00711194	0.00577201	0.00412286	0.00103072	0.00103072	0.00443208	0.00381365	0.002886	0.00309215	0.00494743	0.00381365	0.00195836	0.0106164	0.00267986	0.00721501	0.0413317	0.0183155	0.00422593	0.00546279	0.00597815	0.00752422	0.00494743	0.00401979	0.00577201
Cardiac dysrhythmias	0.00206143	0.00175222	0.00278293	0.00226757	0.00463822	0.00381365	0.00340136	0.00123686	0.00082457	0.0021645	0.00443208	0.00247372	0.00103072	0.00319522	0.00185529	0.00175222	0.00680272	0.00154607	0.00443208	0.014587	0.0318491	0.00525665	0.00474129	0.004329	0.00566893	0.00206143	0.00175222	0.00494743
Heart failure	0.00164914	0.00164914	0.00185529	0.00298907	0.00309215	0.00247372	0.0021645	0.00030921	0.00030921	0.00092764	0.00278293	0.0021645	0.00082457	0.00278293	0.00206143	0.00164914	0.00546279	0.00195836	0.00391672	0.00422593	0.00525665	0.0220573	0.00329829	0.00381365	0.00463822	0.00164914	0.00123686	0.00391672
Renal failure	0.00206143	0.00133993	0.00309215	0.00226757	0.00690579	0.00515358	0.00340136	0.00092764	0.00113379	0.00319522	0.00422593	0.00237065	0.00061843	0.00422593	0.00257679	0.00247372	0.00608122	0.00185529	0.00226757	0.00546279	0.00474129	0.00329829	0.0248402	0.00639043	0.0107194	0.00278293	0.00175222	0.00659658
Anemia	0.0036075	0.00226757	0.00371058	0.00247372	0.00700886	0.00639043	0.00453515	0.00154607	0.00123686	0.00350443	0.00381365	0.002886	0.0021645	0.00391672	0.0036075	0.00298907	0.00690579	0.00226757	0.00267986	0.00597815	0.004329	0.00381365	0.00639043	0.0352505	0.0115141	0.0036075	0.00185529	0.00608122
Fluid/electrolyte disorders	0.0036075	0.00175222	0.0036075	0.00257679	0.0108281	0.00649351	0.00515358	0.00103072	0.00206143	0.00309215	0.00577201	0.00340136	0.00103072	0.00535972	0.0036075	0.00463822	0.00773036	0.00267986	0.00340136	0.00752422	0.00566893	0.00463822	0.0107194	0.0125172	0.0348382	0.00391672	0.00247372	0.00773036
Anxiety	0.00226757	0.00226757	0.00371058	0.0021645	0.00463822	0.00329829	0.00381365	0.00092764	0.00103072	0.00247372	0.00350443	0.00443208	0.00298907	0.00371058	0.00329829	0.00154607	0.00350443	0.00113379	0.00298907	0.00494743	0.00206143	0.00164914	0.00278293	0.0036075	0.00391672	0.030303	0.00257679	0.00340136
Skin sensation problems and rash	0.00195836	0.00340136	0.00546279	0.00422593	0.00556586	0.00257679	0.002886	0.0007215	0.00061843	0.00175222	0.0021645	0.00185529	0.00206143	0.00319522	0.00195836	0.001443	0.00412286	0.00061843	0.00267986	0.00401979	0.00175222	0.00123686	0.00175222	0.00185529	0.00247372	0.00257679	0.0378272	0.00494743
General signs and symptoms	0.002886	0.00422593	0.00618429	0.00535972	0.0184092	0.00690579	0.00566893	0.001443	0.00133993	0.00340136	0.0142402	0.00329829	0.00226757	0.00731808	0.00412286	0.0036075	0.0119206	0.00185529	0.004329	0.00577201	0.00494743	0.00391672	0.00659658	0.00608122	0.00773036	0.00340136	0.00494743	0.0525665

## Sheet: S4_positive
	Osteoarthritis	Spondylopathies	Musculoskeletal pain	Connective tissue disease	Abdominal and pelvic pain	Gastrointestinal disorder	Esophageal disorder	Gastritis and duodenitis	Stomach disorder	Nausea and vomiting	Cognitive problems	Sleep disorder	Headache	Malaise and fatigue	Nervous system pain	Nervous system disorders	Breathing abnormalities	Lower respiratory disease	Chest pain	Abnormalities of heart beat	Cardiac dysrhythmias	Heart failure	Renal failure	Anemia	Fluid/electrolyte disorders	Anxiety	Skin sensation problems and rash	General signs and symptoms
Osteoarthritis	0.0250354	0.00377893	0.0056684	0.0042513	0.00758805	0.00661313	0.00755786	0.00897496	0.0042513	0.00661313	0.00047237	0.00047237	0.00188947	0.00047237	0.00377893	0.00047237	0.0042513	0	0.00236183	0.00330657	0.00094473	0	0	0.00236183	0.00094473	0.00330657	0.00047237	0.00519603
Spondylopathies	0.00377893	0.0325933	0.00472367	0.00188947	0.0099197	0.0056684	0.00614077	0.00803023	0.0056684	0.00377893	0	0.00188947	0.00377893	0.0014171	0.00377893	0.00047237	0.0042513	0.00047237	0.00330657	0.00519603	0.00188947	0.00047237	0	0.0056684	0.00236183	0.0014171	0.00047237	0.00330657
Musculoskeletal pain	0.0056684	0.00472367	0.0614077	0.00330657	0.0226736	0.0099197	0.014171	0.0099197	0.00614077	0.0099197	0.00047237	0.00047237	0.0042513	0.00188947	6.034e-05	0.00047237	0.00944733	0.00047237	0.00944733	0.0085026	0.0028342	0	0.00094473	0.00755786	0.0014171	0.00377893	0.00188947	0.00614077
Connective tissue disease	0.0042513	0.00188947	0.00330657	0.0188947	0.00755786	0.0042513	0.00661313	0.00614077	0.00661313	0.0042513	0	0	0.0014171	0.0014171	0.0028342	0	0.0014171	0	0.00377893	0.00188947	0.00047237	0.00094473	0.0014171	0.00519603	0.00047237	0.00188947	0.0014171	0.00377893
Abdominal and pelvic pain	0.00428406	0.0099197	0.0226736	0.00755786	0.344355	0.0519603	0.056684	0.0429854	0.0340104	0.0505432	0.00094473	0.00661313	0.0170052	0.00595601	0.014171	0.00188947	0.0288144	0.00330657	0.0278696	0.0278696	0.0070855	0.00047237	0.00519603	0.0245631	0.00519603	0.0099197	0.00755786	0.0236183
Gastrointestinal disorder	0.00661313	0.0056684	0.0099197	0.0042513	0.0519603	0.143127	0.0330657	0.0245631	0.0226736	0.0212565	0.00094473	0.00236183	0.00755786	0.00614077	0.00944733	0.00094473	0.0146434	0.00548652	0.00944733	0.00768532	0.0056684	0.00047237	0.00377893	0.0146434	0.00472367	0.00472367	0.00472367	0.0155881
Esophageal disorder	0.00755786	0.00614077	0.014171	0.00661313	0.056684	0.0330657	0.206897	0.0491261	0.0396788	0.0245631	0	0.00614077	0.00187434	0.00803023	0.0099197	0.0028342	0.0203118	0.00094473	0.0217289	0.0179499	0.00944733	0.00047237	0.00377893	0.0184223	0.00614077	0.00895392	0.00377893	0.019367
Gastritis and duodenitis	0.00897496	0.00803023	0.0099197	0.00614077	0.0429854	0.0245631	0.0491261	0.144544	0.0543221	0.0170052	0.00094473	0.00661313	0.0099197	0.00661313	0.0099197	0.00188947	0.0059627	0.00634081	0.0132263	0.00802157	0.00614077	0.00047237	0.0042513	1.088e-05	0.0042513	0.0056684	0.0028342	0.014171
Stomach disorder	0.0042513	0.0056684	0.00614077	0.00661313	0.0340104	0.0226736	0.0396788	0.0543221	0.118092	0.0146434	0.00047237	0.0042513	0.0056684	0.00330657	0.00755786	0.00094473	0.00614077	0.00188947	0.00755786	0.00803023	0.0028342	0.00094473	0.00330657	0.0099197	0.0056684	0.00519603	0.00236183	0.0099197
Nausea and vomiting	0.00661313	0.00377893	0.0099197	0.0042513	0.0505432	0.0212565	0.0245631	0.0170052	0.0146434	0.130846	0.00047237	0.0042513	0.00181897	0.00755786	0.00661313	0.00094473	0.0179499	0.0014171	0.0132263	0.0165328	0.00614077	0.00047237	0.00519603	0.00897496	0.0042513	0.00472367	0.0042513	0.0146434
Cognitive problems	0.00047237	0	0.00047237	0	0.00094473	0.00094473	0	0.00094473	0.00047237	0.00047237	0.00094473	0	0	0	0.00047237	0	0.00047237	0	0	0	0	0	0	0.00047237	0	0	0	0.00047237
Sleep disorder	0.00047237	0.00188947	0.00047237	0	0.00661313	0.00236183	0.00614077	0.00661313	0.0042513	0.0042513	0	0.0184223	0.00188947	0.00094473	0	0	0.0042513	0	0.0028342	0.00472367	0.0014171	0	0.00047237	0.00047237	0	0.00094473	0.00047237	0.00047237
Headache	0.00188947	0.00377893	0.0042513	0.0014171	0.0170052	0.00755786	0.00610168	0.0099197	0.0056684	0.00897445	0	0.00188947	0.0576287	0.00377893	0.00519603	0.00094473	0.00377893	0.00094473	0.0085026	0.00755786	0.00472367	0	0.00094473	0.00614077	0.00236183	0.00188947	0.00188947	0.00519603
Malaise and fatigue	0.00047237	0.0014171	0.00188947	0.0014171	0.00758871	0.00614077	0.00803023	0.00661313	0.00330657	0.00755786	0	0.00094473	0.00377893	0.0316486	0.00094473	0.0014171	0.00614077	0	0.00377893	0.00519603	0.00377893	0.00047237	0.00188947	0.00377893	0.0014171	0.00236183	0.00094473	0.00330657
Nervous system pain	0.00377893	0.00377893	0.00145731	0.0028342	0.014171	0.00944733	0.0099197	0.0099197	0.00755786	0.00661313	0.00047237	0	0.00519603	0.00094473	0.0344828	0.00094473	0.00472367	0.00094473	0.00519603	0.0028342	0.00094473	0	0.0014171	0.00519603	0.00330657	0.00094473	0.0014171	0.00472367
Nervous system disorders	0.00047237	0.00047237	0.00047237	0	0.00188947	0.00094473	0.0028342	0.00188947	0.00094473	0.00094473	0	0	0.00094473	0.0014171	0.00094473	0.00330657	0.00047237	0	0.00094473	0.00047237	0.00094473	0	0.00047237	0.00094473	0.00047237	0	0	0.00094473
Breathing abnormalities	0.0042513	0.0042513	0.00944733	0.0014171	0.0288144	0.0146434	0.0203118	0.00444522	0.00614077	0.0179499	0.00047237	0.0042513	0.00377893	0.00614077	0.00472367	0.00047237	0.0812471	0.00094473	0.0174776	0.0184223	0.00330657	0	0.00047237	0.00897496	0.0028342	0.00330657	0.00094473	0.0085026
Lower respiratory disease	0	0.00047237	0.00047237	0	0.00330657	0.00370256	0.00094473	0.00340152	0.00188947	0.0014171	0	0	0.00094473	0	0.00094473	0	0.00094473	0.00755786	0.0014171	0	0	0	0.00047237	0	0.00047237	0.00047237	0.00047237	0.00047237
Chest pain	0.00236183	0.00330657	0.00944733	0.00377893	0.0278696	0.00944733	0.0217289	0.0132263	0.00755786	0.0132263	0	0.0028342	0.0085026	0.00377893	0.00519603	0.00094473	0.0174776	0.0014171	0.0840812	0.0184223	0.0070855	0.00094473	0.00236183	0.00944733	0.00330657	0.0042513	0.00236183	0.00897496
Abnormalities of heart beat	0.00330657	0.00519603	0.0085026	0.00188947	0.0278696	0.0055106	0.0179499	0.00557344	0.00803023	0.0165328	0	0.00472367	0.00755786	0.00519603	0.0028342	0.00047237	0.0184223	0	0.0184223	0.0883325	0.00897496	0	0.00377893	0.00897496	0.0028342	0.00614077	0.00188947	0.00944733
Cardiac dysrhythmias	0.00094473	0.00188947	0.0028342	0.00047237	0.0070855	0.0056684	0.00944733	0.00614077	0.0028342	0.00614077	0	0.0014171	0.00472367	0.00377893	0.00094473	0.00094473	0.00330657	0	0.0070855	0.00897496	0.028342	0.00094473	0.00236183	0.0042513	0.0028342	0.00094473	0.00188947	0.0042513
Heart failure	0	0.00047237	0	0.00094473	0.00047237	0.00047237	0.00047237	0.00047237	0.00094473	0.00047237	0	0	0	0.00047237	0	0	0	0	0.00094473	0	0.00094473	0.0014171	0.00047237	0.00047237	0.00047237	0	0	0
Renal failure	0	0	0.00094473	0.0014171	0.00519603	0.00377893	0.00377893	0.0042513	0.00330657	0.00519603	0	0.00047237	0.00094473	0.00188947	0.0014171	0.00047237	0.00047237	0.00047237	0.00236183	0.00377893	0.00236183	0.00047237	0.0136986	0.0028342	0.0028342	0.00094473	0.00188947	0.0028342
Anemia	0.00236183	0.0056684	0.00755786	0.00519603	0.0245631	0.0146434	0.0184223	0.00518807	0.0099197	0.00897496	0.00047237	0.00047237	0.00614077	0.00377893	0.00519603	0.00094473	0.00897496	0	0.00944733	0.00897496	0.0042513	0.00047237	0.0028342	0.0779405	0.00377893	0.00330657	0.00188947	0.00637374
Fluid/electrolyte disorders	0.00094473	0.00236183	0.0014171	0.00047237	0.00519603	0.00472367	0.00614077	0.0042513	0.0056684	0.0042513	0	0	0.00236183	0.0014171	0.00330657	0.00047237	0.0028342	0.00047237	0.00330657	0.0028342	0.0028342	0.00047237	0.0028342	0.00377893	0.0170052	0	0.00094473	0.0028342
Anxiety	0.00330657	0.0014171	0.00377893	0.00188947	0.0099197	0.00472367	0.00019254	0.0056684	0.00519603	0.00472367	0	0.00094473	0.00188947	0.00236183	0.00094473	0	0.00330657	0.00047237	0.0042513	0.00614077	0.00094473	0	0.00094473	0.00330657	0	0.023146	0.0014171	0.0056684
Skin sensation problems and rash	0.00047237	0.00047237	0.00188947	0.0014171	0.00755786	0.00472367	0.00377893	0.0028342	0.00236183	0.0042513	0	0.00047237	0.00188947	0.00094473	0.0014171	0	0.00094473	0.00047237	0.00236183	0.00188947	0.00188947	0	0.00188947	0.00188947	0.00094473	0.0014171	0.0174776	0.00188947
General signs and symptoms	0.00519603	0.00330657	0.00614077	0.00377893	0.0236183	0.0155881	0.019367	0.014171	0.0099197	0.0146434	0.00047237	0.00047237	0.00519603	0.00330657	0.00472367	0.00094473	0.0085026	0.00047237	0.00897496	0.00944733	0.0042513	0	0.0028342	0.00210761	0.0028342	0.0056684	0.00188947	0.06188

## Sheet: S4_negative
	Osteoarthritis	Spondylopathies	Musculoskeletal pain	Connective tissue disease	Abdominal and pelvic pain	Gastrointestinal disorder	Esophageal disorder	Gastritis and duodenitis	Stomach disorder	Nausea and vomiting	Cognitive problems	Sleep disorder	Headache	Malaise and fatigue	Nervous system pain	Nervous system disorders	Breathing abnormalities	Lower respiratory disease	Chest pain	Abnormalities of heart beat	Cardiac dysrhythmias	Heart failure	Renal failure	Anemia	Fluid/electrolyte disorders	Anxiety	Skin sensation problems and rash	General signs and symptoms
Osteoarthritis	0.0246855	0.00308569	0.00688346	0.00284833	0.00308569	0.00261097	0.00356041	0.0011868	0.00071208	0.00071208	0.00166152	0.00308569	0.00189888	0.00213624	0.00237361	0.00023736	0.00284833	0.0011868	0.00142416	0.00261097	0.00166152	0.0011868	0.00332305	0.00356041	0.00356041	0.00213624	0.0011868	0.00308569
Spondylopathies	0.00308569	0.0360788	0.0134333	0.00308569	0.00308569	0.00379777	0.00474721	0.00142416	0.0011868	0.00284833	0.00284833	0.00237361	0.00332305	0.00261097	0.00569665	0.00189888	0.00379777	0.00142416	0.00403513	0.00356041	0.00237361	0.00189888	0.00213624	0.00261097	0.00284833	0.00261097	0.00522193	0.00332305
Musculoskeletal pain	0.00688346	0.0175432	0.0595775	0.0066461	0.00617137	0.00379777	0.00450985	0.00189888	0.00094944	0.00284833	0.00261097	0.00308569	0.00379777	0.00379777	0.0109186	0.00189888	0.00712082	0.00142416	0.00474721	0.00356041	0.00308569	0.00189888	0.00261097	0.00450985	0.00450985	0.00332305	0.00545929	0.00545929
Connective tissue disease	0.00284833	0.00308569	0.0066461	0.0277712	0.00308569	0.0011868	0.00189888	0.00023736	0.00023736	0.0011868	0.00213624	0.00071208	0.00071208	0.00237361	0.00166152	0.00189888	0.00403513	0.0011868	0.00237361	0.00237361	0.00166152	0.00142416	0.00142416	0.00332305	0.00237361	0.00189888	0.00284833	0.00427249
Abdominal and pelvic pain	0.00308569	0.00308569	0.00617137	0.00308569	0.0555424	0.00569665	0.0066461	0.00356041	0.00189888	0.0165548	0.00332305	0.00379777	0.00379777	0.00474721	0.00356041	0.00284833	0.00640873	0.00166152	0.00403513	0.00617137	0.00640873	0.00237361	0.00450985	0.0066461	0.00688346	0.00379777	0.00332305	0.00522193
Gastrointestinal disorder	0.00261097	0.00379777	0.00379777	0.0011868	0.00569665	0.0313316	0.00617137	0.00261097	0.00189888	0.00379777	0.00308569	0.00237361	0.00166152	0.00427249	0.00261097	0.00237361	0.00640873	0.00189888	0.00284833	0.00569665	0.00356041	0.00261097	0.00308569	0.00569665	0.00522193	0.00332305	0.00213624	0.00427249
Esophageal disorder	0.00356041	0.00474721	0.00450985	0.00189888	0.0066461	0.00617137	0.0410634	0.00403513	0.00261097	0.00498457	0.00261097	0.00332305	0.00284833	0.00427249	0.00308569	0.00166152	0.0167156	0.00237361	0.00427249	0.00498457	0.00498457	0.00379777	0.00450985	0.00545929	0.00593401	0.00474721	0.00284833	0.00522193
Gastritis and duodenitis	0.0011868	0.00142416	0.00189888	0.00023736	0.00356041	0.00261097	0.00403513	0.0163779	0.00403513	0.00308569	0.00023736	0.00071208	0.00142416	0.00142416	0.00166152	0.00023736	0.00261097	0.00023736	0.00213624	0.00094944	0.00094944	0.00047472	0.00166152	0.00237361	0.00142416	0.00094944	0.00094944	0.00237361
Stomach disorder	0.00071208	0.0011868	0.00094944	0.00023736	0.00189888	0.00189888	0.00261097	0.00403513	0.0104439	0.00142416	0.00071208	0.00071208	0.00071208	0.00094944	0.00071208	0.00047472	0.00094944	0.00047472	0.00047472	0.00071208	0.00047472	0	0.00189888	0.00189888	0.00166152	0.00094944	0.00047472	0.00166152
Nausea and vomiting	0.00071208	0.00284833	0.00284833	0.0011868	0.014384	0.00379777	0.00498457	0.00308569	0.00142416	0.0251602	0.0011868	0.0011868	0.00261097	0.00332305	0.00189888	0.00071208	0.00450985	0.00047472	0.00189888	0.00308569	0.00284833	0.00189888	0.00237361	0.00403513	0.00356041	0.00142416	0.00261097	0.00379777
Cognitive problems	0.00166152	0.00284833	0.00261097	0.00213624	0.00332305	0.00308569	0.00261097	0.00023736	0.00071208	0.0011868	0.0246855	0.00213624	0.00094944	0.00332305	0.00237361	0.00498457	0.00379777	0.0011868	0.00189888	0.00237361	0.00332305	0.00261097	0.00261097	0.00427249	0.00545929	0.00261097	0.00213624	0.00593401
Sleep disorder	0.00308569	0.00237361	0.00308569	0.00071208	0.00379777	0.00237361	0.00332305	0.00071208	0.00071208	0.0011868	0.00213624	0.0261097	0.00166152	0.00356041	0.00213624	0.0011868	0.00450985	0.00166152	0.00166152	0.00379777	0.00356041	0.00261097	0.00332305	0.00284833	0.00332305	0.00379777	0.00166152	0.00332305
Headache	0.00189888	0.00332305	0.00379777	0.00071208	0.00379777	0.00166152	0.00284833	0.00142416	0.00071208	0.00261097	0.00094944	0.00166152	0.0265844	0.00166152	0.00213624	0.00071208	0.00403513	0.00047472	0.00356041	0.0011868	0.0011868	0.00094944	0.0011868	0.00332305	0.0011868	0.00284833	0.00237361	0.00142416
Malaise and fatigue	0.00213624	0.00261097	0.00379777	0.00237361	0.00474721	0.00427249	0.00427249	0.00142416	0.00094944	0.00332305	0.00332305	0.00356041	0.00166152	0.0325184	0.00308569	0.00735818	0.00735818	0.00166152	0.00379777	0.00450985	0.00379777	0.00284833	0.00427249	0.00498457	0.00450985	0.00332305	0.00356041	0.00640873
Nervous system pain	0.00237361	0.00569665	0.0109186	0.00166152	0.00356041	0.00261097	0.00308569	0.00166152	0.00071208	0.00189888	0.00237361	0.00213624	0.00213624	0.00308569	0.0360788	0.00189888	0.00379777	0.00166152	0.00332305	0.00189888	0.00308569	0.00166152	0.00237361	0.00356041	0.00308569	0.00284833	0.00284833	0.00237361
Nervous system disorders	0.00023736	0.00189888	0.00189888	0.00189888	0.00284833	0.00237361	0.00166152	0.00023736	0.00047472	0.00071208	0.00498457	0.0011868	0.00071208	0.00735818	0.00189888	0.0163779	0.00356041	0.00071208	0.00189888	0.00284833	0.00308569	0.00142416	0.00237361	0.00356041	0.00379777	0.00142416	0.00071208	0.00356041
Breathing abnormalities	0.00284833	0.00379777	0.00712082	0.00403513	0.00640873	0.00640873	0.0160045	0.00261097	0.00094944	0.00450985	0.00379777	0.00450985	0.00403513	0.00735818	0.00379777	0.00356041	0.0598149	0.00308569	0.0169786	0.0182253	0.00569665	0.00498457	0.00474721	0.00688346	0.0162755	0.00498457	0.00356041	0.0112906
Lower respiratory disease	0.0011868	0.00142416	0.00142416	0.0011868	0.00166152	0.00189888	0.00237361	0.00023736	0.00047472	0.00047472	0.0011868	0.00166152	0.00047472	0.00166152	0.00166152	0.00071208	0.00308569	0.0128175	0.00237361	0.00332305	0.00261097	0.00308569	0.00189888	0.00261097	0.00284833	0.00142416	0.0011868	0.00284833
Chest pain	0.00142416	0.00403513	0.00474721	0.00237361	0.00403513	0.00284833	0.00427249	0.00213624	0.00047472	0.00189888	0.00189888	0.00166152	0.00356041	0.00379777	0.00332305	0.00189888	0.010876	0.00237361	0.0396392	0.00450985	0.00261097	0.00308569	0.00213624	0.00237361	0.00308569	0.00498457	0.00403513	0.00237361
Abnormalities of heart beat	0.00261097	0.00356041	0.00356041	0.00237361	0.00617137	0.00569665	0.00498457	0.00094944	0.00071208	0.00308569	0.00237361	0.00379777	0.0011868	0.00450985	0.00189888	0.00284833	0.0195374	0.00332305	0.00450985	0.037503	0.0160814	0.00308569	0.00403513	0.00688346	0.00735818	0.00522193	0.00237361	0.00712082
Cardiac dysrhythmias	0.00166152	0.00237361	0.00308569	0.00166152	0.00640873	0.00356041	0.00498457	0.00094944	0.00047472	0.00284833	0.00332305	0.00356041	0.0011868	0.00379777	0.00308569	0.00308569	0.00569665	0.00261097	0.00261097	0.0132366	0.0329931	0.00403513	0.00403513	0.00593401	0.00617137	0.00379777	0.00213624	0.00545929
Heart failure	0.0011868	0.00189888	0.00189888	0.00142416	0.00237361	0.00261097	0.00379777	0.00047472	0	0.00189888	0.00261097	0.00261097	0.00094944	0.00284833	0.00166152	0.00142416	0.00498457	0.00308569	0.00308569	0.00308569	0.00403513	0.0215998	0.00284833	0.00474721	0.00545929	0.00189888	0.00094944	0.00569665
Renal failure	0.00332305	0.00213624	0.00261097	0.00142416	0.00450985	0.00308569	0.00450985	0.00166152	0.00189888	0.00237361	0.00261097	0.00332305	0.0011868	0.00427249	0.00237361	0.00237361	0.00474721	0.00189888	0.00213624	0.00403513	0.00403513	0.00284833	0.0211251	0.00569665	0.0157696	0.00332305	0.00213624	0.00522193
Anemia	0.00356041	0.00261097	0.00450985	0.00332305	0.0066461	0.00569665	0.00545929	0.00237361	0.00189888	0.00403513	0.00427249	0.00284833	0.00332305	0.00498457	0.00356041	0.00356041	0.00688346	0.00261097	0.00237361	0.00688346	0.00593401	0.00474721	0.00569665	0.0422502	0.0102065	0.00403513	0.00356041	0.00640873
Fluid/electrolyte disorders	0.00356041	0.00284833	0.00450985	0.00237361	0.00688346	0.00522193	0.00593401	0.00142416	0.00166152	0.00356041	0.00545929	0.00332305	0.0011868	0.00450985	0.00308569	0.00379777	0.0117596	0.00284833	0.00308569	0.00735818	0.00617137	0.00545929	0.0193621	0.0102065	0.0325184	0.00332305	0.00261097	0.00688346
Anxiety	0.00213624	0.00261097	0.00332305	0.00189888	0.00379777	0.00332305	0.00474721	0.00094944	0.00094944	0.00142416	0.00261097	0.00379777	0.00284833	0.00332305	0.00284833	0.00142416	0.00498457	0.00142416	0.00498457	0.00522193	0.00379777	0.00189888	0.00332305	0.00403513	0.00332305	0.0301448	0.00308569	0.00427249
Skin sensation problems and rash	0.0011868	0.00522193	0.00545929	0.00284833	0.00332305	0.00213624	0.00284833	0.00094944	0.00047472	0.00261097	0.00213624	0.00166152	0.00237361	0.00356041	0.00284833	0.00071208	0.00356041	0.0011868	0.00403513	0.00237361	0.00213624	0.00094944	0.00213624	0.00356041	0.00261097	0.00308569	0.0386898	0.00427249
General signs and symptoms	0.00308569	0.00332305	0.00545929	0.00427249	0.00522193	0.00427249	0.00522193	0.00237361	0.00166152	0.00379777	0.00593401	0.00332305	0.00142416	0.00640873	0.00237361	0.00356041	0.0110196	0.00284833	0.00237361	0.00712082	0.00545929	0.00569665	0.00522193	0.00640873	0.00688346	0.00427249	0.00427249	0.0486589
