# Supplementary material for: Data-driven identification of post-acute SARS-CoV-2 infection subphenotypes
Source: Nat Med. 2022 Dec 1;29(1):226–35. doi: 10.1038/s41591-022-02116-3 (PMC9873564; doi:10.1038/s41591-022-02116-3)
Supplement: Source Data Extended Data Fig. 1 — Statistical Source Data [file 41591_2022_2116_MOESM7_ESM.xlsx]

## Sheet: S1
	name	value	group
0	ferrous cation	0.0647084	Blood diseases
1	factor Xa inhibitors	0.128849	Circulatory System
2	low molecular weight heparin	0.149993	Circulatory System
3	apixaban	0.109124	Circulatory System
4	enoxaparin	0.132255	Circulatory System
5	furosemide	0.110827	Circulatory System
6	rivaroxaban	0.0249752	Circulatory System
7	aspirin	0.133532	Circulatory System
8	metoprolol	0.11622	Circulatory System
9	magnesium hydroxide	0.0183057	Digestive system
10	mineral oil	0.0280971	Digestive system
11	aluminum hydroxide	0.0595998	Digestive system
12	deacetylbisacodyl	0.065276	Digestive system
13	polyethylene glycol 3350	0.195686	Digestive system
14	sennosides, USP	0.157372	Digestive system
15	trimethobenzamide	0.0194409	Digestive system
16	bisacodyl	0.0544913	Digestive system
17	simethicone	0.0763445	Digestive system
18	tamsulosin	0.0581808	Genitourinary system
19	ibuprofen	0.0498084	Musculoskeletal System
20	acetaminophen	0.234852	Musculoskeletal System
21	ketorolac	0.0564779	Musculoskeletal System
22	Inhaled Steroids	0.0131971	Respiratory system
23	levalbuterol	0.0134809	Respiratory system
24	guaifenesin	0.0546332	Respiratory system
25	dextromethorphan	0.0261104	Respiratory system
26	benzonatate	0.0217114	Respiratory system
27	formoterol	0.0299418	Respiratory system
28	ipratropium	0.0693912	Respiratory system
29	fluticasone furoate	0.00737903	Respiratory system
30	vilanterol trifenatate	0.00936569	Respiratory system
31	prednisone	0.0676884	Respiratory system
32	budesonide	0.0371789	Respiratory system
33	albuterol	0.125018	Respiratory system
34	cetirizine	0.013339	Respiratory system
35	montelukast	0.0190152	Respiratory system
36	fluticasone	0.0377466	Respiratory system
37	insulin glargine	0.0702427	Endocrine, Nutritional and Metabolic Diseases
38	insulin lispro	0.118916	Endocrine, Nutritional and Metabolic Diseases
39	glucagon	0.0620122	Endocrine, Nutritional and Metabolic Diseases
40	metformin	0.0353342	Endocrine, Nutritional and Metabolic Diseases
41	collagenase	0.0259685	Diseases of the Skin
42	witch hazel	0.00525046	Diseases of the Skin
43	bacitracin	0.0259685	Diseases of the Skin
44	cefepime	0.0346247	Certain infectious parasitic diseases
45	cefpodoxime	0.0289485	Certain infectious parasitic diseases
46	nystatin	0.0486732	Certain infectious parasitic diseases
47	azithromycin	0.0387399	Certain infectious parasitic diseases
48	lidocaine	0.211154	Diseases of the Eye and Adnexa
49	prednisolone	0.00695331	Diseases of the Eye and Adnexa

## Sheet: S2
	name	value	group
0	ferrous cation	0.0242761	Blood diseases
1	factor Xa inhibitors	0.0274934	Circulatory System
2	low molecular weight heparin	0.0383153	Circulatory System
3	apixaban	0.0219362	Circulatory System
4	enoxaparin	0.0340743	Circulatory System
5	furosemide	0.0156479	Circulatory System
6	rivaroxaban	0.00584966	Circulatory System
7	aspirin	0.0440187	Circulatory System
8	metoprolol	0.0235449	Circulatory System
9	magnesium hydroxide	0.00687335	Digestive system
10	mineral oil	0.00497221	Digestive system
11	aluminum hydroxide	0.0286634	Digestive system
12	deacetylbisacodyl	0.0100907	Digestive system
13	polyethylene glycol 3350	0.0527932	Digestive system
14	sennosides, USP	0.0334893	Digestive system
15	trimethobenzamide	0.00658087	Digestive system
16	bisacodyl	0.0201813	Digestive system
17	simethicone	0.0424101	Digestive system
18	tamsulosin	0.0153554	Genitourinary system
19	ibuprofen	0.0719509	Musculoskeletal System
20	acetaminophen	0.127523	Musculoskeletal System
21	ketorolac	0.0527932	Musculoskeletal System
22	Inhaled Steroids	0.0523545	Respiratory system
23	levalbuterol	0.0454811	Respiratory system
24	guaifenesin	0.0582042	Respiratory system
25	dextromethorphan	0.0513308	Respiratory system
26	benzonatate	0.0564492	Respiratory system
27	formoterol	0.0584966	Respiratory system
28	ipratropium	0.0601053	Respiratory system
29	fluticasone furoate	0.0479672	Respiratory system
30	vilanterol trifenatate	0.0052647	Respiratory system
31	prednisone	0.0356829	Respiratory system
32	budesonide	0.0620064	Respiratory system
33	albuterol	0.0988593	Respiratory system
34	cetirizine	0.0609827	Respiratory system
35	montelukast	0.0592278	Respiratory system
36	fluticasone	0.0440187	Respiratory system
37	insulin glargine	0.0140392	Endocrine, Nutritional and Metabolic Diseases
38	insulin lispro	0.0207663	Endocrine, Nutritional and Metabolic Diseases
39	glucagon	0.0106756	Endocrine, Nutritional and Metabolic Diseases
40	metformin	0.018134	Endocrine, Nutritional and Metabolic Diseases
41	collagenase	0.00131617	Diseases of the Skin
42	witch hazel	0.00804329	Diseases of the Skin
43	bacitracin	0.00833577	Diseases of the Skin
44	cefepime	0.0035098	Certain infectious parasitic diseases
45	cefpodoxime	0.00935946	Certain infectious parasitic diseases
46	nystatin	0.013308	Certain infectious parasitic diseases
47	azithromycin	0.0176952	Certain infectious parasitic diseases
48	lidocaine	0.10427	Diseases of the Eye and Adnexa
49	prednisolone	0.00672711	Diseases of the Eye and Adnexa

## Sheet: S3
	name	value	group
0	ferrous cation	0.0231605	Blood diseases
1	factor Xa inhibitors	0.0479607	Circulatory System
2	low molecular weight heparin	0.0368928	Circulatory System
3	apixaban	0.0370978	Circulatory System
4	enoxaparin	0.0323837	Circulatory System
5	furosemide	0.0237754	Circulatory System
6	rivaroxaban	0.0135274	Circulatory System
7	aspirin	0.0530846	Circulatory System
8	metoprolol	0.0344333	Circulatory System
9	magnesium hydroxide	0.00286944	Digestive system
10	mineral oil	0.00327936	Digestive system
11	aluminum hydroxide	0.0133224	Digestive system
12	deacetylbisacodyl	0.00942816	Digestive system
13	polyethylene glycol 3350	0.0577987	Digestive system
14	sennosides, USP	0.040992	Digestive system
15	trimethobenzamide	0.0071736	Digestive system
16	bisacodyl	0.0190613	Digestive system
17	simethicone	0.0250051	Digestive system
18	tamsulosin	0.0120926	Genitourinary system
19	ibuprofen	0.135888	Musculoskeletal System
20	acetaminophen	0.199221	Musculoskeletal System
21	ketorolac	0.112318	Musculoskeletal System
22	Inhaled Steroids	0.00450912	Respiratory system
23	levalbuterol	0.00122976	Respiratory system
24	guaifenesin	0.0112728	Respiratory system
25	dextromethorphan	0.00676368	Respiratory system
26	benzonatate	0.00901824	Respiratory system
27	formoterol	0.0116827	Respiratory system
28	ipratropium	0.0116827	Respiratory system
29	fluticasone furoate	0.00553392	Respiratory system
30	vilanterol trifenatate	0.00758352	Respiratory system
31	prednisone	0.0329986	Respiratory system
32	budesonide	0.015167	Respiratory system
33	albuterol	0.0414019	Respiratory system
34	cetirizine	0.010453	Respiratory system
35	montelukast	0.0143472	Respiratory system
36	fluticasone	0.0288994	Respiratory system
37	insulin glargine	0.0174216	Endocrine, Nutritional and Metabolic Diseases
38	insulin lispro	0.0276696	Endocrine, Nutritional and Metabolic Diseases
39	glucagon	0.0176266	Endocrine, Nutritional and Metabolic Diseases
40	metformin	0.0237754	Endocrine, Nutritional and Metabolic Diseases
41	collagenase	0.00573888	Diseases of the Skin
42	witch hazel	0.0040992	Diseases of the Skin
43	bacitracin	0.0122976	Diseases of the Skin
44	cefepime	0.00491904	Certain infectious parasitic diseases
45	cefpodoxime	0.00737856	Certain infectious parasitic diseases
46	nystatin	0.0129125	Certain infectious parasitic diseases
47	azithromycin	0.0108629	Certain infectious parasitic diseases
48	lidocaine	0.119902	Diseases of the Eye and Adnexa
49	prednisolone	0.00860832	Diseases of the Eye and Adnexa

## Sheet: S4
	name	value	group
0	ferrous cation	0.0368446	Blood diseases
1	factor Xa inhibitors	0.0273973	Circulatory System
2	low molecular weight heparin	0.0590458	Circulatory System
3	apixaban	0.019367	Circulatory System
4	enoxaparin	0.0543221	Circulatory System
5	furosemide	0.0236183	Circulatory System
6	rivaroxaban	0.0085026	Circulatory System
7	aspirin	0.0486538	Circulatory System
8	metoprolol	0.0302315	Circulatory System
9	magnesium hydroxide	0.0609353	Digestive system
10	mineral oil	0.0614077	Digestive system
11	aluminum hydroxide	0.112896	Digestive system
12	deacetylbisacodyl	0.067076	Digestive system
13	polyethylene glycol 3350	0.169107	Digestive system
14	sennosides, USP	0.0963628	Digestive system
15	trimethobenzamide	0.0609353	Digestive system
16	bisacodyl	0.103921	Digestive system
17	simethicone	0.13368	Digestive system
18	tamsulosin	0.0316486	Genitourinary system
19	ibuprofen	0.0675484	Musculoskeletal System
20	acetaminophen	0.175248	Musculoskeletal System
21	ketorolac	0.085026	Musculoskeletal System
22	Inhaled Steroids	0.0070855	Respiratory system
23	levalbuterol	0.00094473	Respiratory system
24	guaifenesin	0.0099197	Respiratory system
25	dextromethorphan	0.00661313	Respiratory system
26	benzonatate	0.0085026	Respiratory system
27	formoterol	0.0160605	Respiratory system
28	ipratropium	0.0151157	Respiratory system
29	fluticasone furoate	0.0042513	Respiratory system
30	vilanterol trifenatate	0.00472367	Respiratory system
31	prednisone	0.0226736	Respiratory system
32	budesonide	0.0203118	Respiratory system
33	albuterol	0.105338	Respiratory system
34	cetirizine	0.00944733	Respiratory system
35	montelukast	0.0118092	Respiratory system
36	fluticasone	0.0722721	Respiratory system
37	insulin glargine	0.0151157	Endocrine, Nutritional and Metabolic Diseases
38	insulin lispro	0.0368446	Endocrine, Nutritional and Metabolic Diseases
39	glucagon	0.0250354	Endocrine, Nutritional and Metabolic Diseases
40	metformin	0.0212565	Endocrine, Nutritional and Metabolic Diseases
41	collagenase	0.00236183	Diseases of the Skin
42	witch hazel	0.00944733	Diseases of the Skin
43	bacitracin	0.0056684	Diseases of the Skin
44	cefepime	0.00519603	Certain infectious parasitic diseases
45	cefpodoxime	0.0188947	Certain infectious parasitic diseases
46	nystatin	0.0127539	Certain infectious parasitic diseases
47	azithromycin	0.014171	Certain infectious parasitic diseases
48	lidocaine	0.222485	Diseases of the Eye and Adnexa
49	prednisolone	0.0028342	Diseases of the Eye and Adnexa
