# Supplementary material for: Data-driven identification of post-acute SARS-CoV-2 infection subphenotypes
Source: Nat Med. 2022 Dec 1;29(1):226–35. doi: 10.1038/s41591-022-02116-3 (PMC9873564; doi:10.1038/s41591-022-02116-3)
Supplement: Source Data Extended Data Fig. 2 — Statistical Source Data [file 41591_2022_2116_MOESM8_ESM.xlsx]

## Sheet: INSIGHT
number of topic	2	4	6	8	10	12	14	16	18	20
Likelihood on the positive cohort
likelihood	-0.0481886	-0.0469656	-0.0462317	-0.0452288	-0.044813	-0.044177	-0.0440792	-0.0435165	-0.0433698	-0.0433453
error	0.0009	0.001	0.0009	0.00085	0.000825	0.00085	0.0009	0.000865	0.000845	0.000915
Likelihood on the negative cohort
likelihood	-0.0522	-0.0499	-0.0478	-0.0466	-0.046	0.0457	-0.0455	-0.0454	-0.0454	-0.0453
error	0.0012	0.0013	0.0014	0.0011	0.0012	0.0011	0.0012	0.0011	0.001	0.0011
Topic coherence on the positive cohort
topic coherence	0.24	0.57	0.62	0.65	0.66	0.63	0.64	0.61	0.59	0.57
error	0.0213	0.02	0.022	0.0187	0.016	0.0193	0.02	0.0213	0.0167	0.0187
topic coherence on the negative cohort
topic coherence	0.18	0.36	0.49	0.56	0.6	0.62	0.63	0.65	0.62	0.6
error	0.0327	0.0347	0.032	0.03	0.0307	0.028	0.0267	0.028	0.0267	0.0287

## Sheet: OneFlorida+
number of topic	2	4	6	8	10	12	14	16	18	2
Likelihood on the positive cohort
likelihood	-0.0466	-0.0445	-0.0435	-0.0425	-0.0417	-0.0414	-0.0413	-0.0412	-0.0411	-0.041
error	0.0012	0.0013	0.0012	0.0011	0.0011	0.0011	0.0012	0.0012	0.0011	0.0012
Likelihood on the negative cohort
likelihood	-0.0569	-0.0512	-0.048	-0.0459	-0.0442	-0.0439	-0.0436	-0.0435	-0.0434	-0.0433
error	0.0015	0.0016	0.0015	0.0015	0.0013	0.0015	0.0017	0.0015	0.0016	0.0015
Topic coherence on the positive cohort
topic coherence	0.27	0.59	0.65	0.68	0.7	0.68	0.67	0.65	0.66	0.62
error	0.0178	0.0167	0.0183	0.0156	0.0133	0.0161	0.0167	0.0178	0.0139	0.0156
topic coherence on the negative cohort
topic coherence	0.2	0.47	0.52	0.56	0.58	0.61	0.63	0.65	0.64	0.62
error	0.0327	0.0347	0.032	0.03	0.0307	0.028	0.0267	0.028	0.0267	0.0287
