# Supplementary material for: Data-driven identification of post-acute SARS-CoV-2 infection subphenotypes
Source: Nat Med. 2022 Dec 1;29(1):226–35. doi: 10.1038/s41591-022-02116-3 (PMC9873564; doi:10.1038/s41591-022-02116-3)
Supplement: Source Data Extended Data Fig. 3 — Statistical Source Data [file 41591_2022_2116_MOESM9_ESM.xlsx]

## Sheet: a.robustness_INSIGHT
	T1	T2	T3	T4	T5	T6	T7	T8	T9	T10
T1	0.920821	0.614791	0.653899	0.634628	0.642038	0.624309	0.611348	0.643332	0.637319	0.681407
T2	0.614436	0.923286	0.601546	0.629615	0.622428	0.579249	0.607453	0.627855	0.591269	0.649646
T3	0.65478	0.593572	0.932596	0.634649	0.629453	0.608437	0.623255	0.610612	0.624033	0.689736
T4	0.627784	0.619643	0.637615	0.926497	0.64182	0.6214	0.617677	0.611268	0.609715	0.679465
T5	0.631534	0.632208	0.626406	0.641523	0.932581	0.585683	0.598567	0.620443	0.609466	0.625365
T6	0.621963	0.578652	0.604974	0.622141	0.590958	0.92481	0.603676	0.597638	0.600703	0.611238
T7	0.60825	0.599533	0.631995	0.618592	0.602959	0.600546	0.921072	0.624518	0.620143	0.650867
T8	0.648432	0.608469	0.615277	0.623331	0.626143	0.603121	0.638857	0.928039	0.619737	0.683566
T9	0.620496	0.583257	0.615506	0.602818	0.613636	0.601894	0.617333	0.606681	0.931968	0.678118
T10	0.680235	0.641878	0.684001	0.670257	0.638262	0.608791	0.648435	0.663766	0.682435	0.933688

## Sheet: b.robustness_OneFlorida+
	T1	T2	T3	T4	T5	T6	T7	T8	T9	T10
T1	0.902452	0.602032	0.608662	0.599993	0.594884	0.629092	0.606347	0.615073	0.615407	0.667046
T2	0.595874	0.904002	0.594351	0.642608	0.613497	0.604584	0.61864	0.610738	0.583739	0.641224
T3	0.608812	0.595586	0.906463	0.617639	0.608552	0.607857	0.591564	0.622751	0.57852	0.647444
T4	0.599188	0.636627	0.61558	0.90764	0.599122	0.586584	0.604352	0.624176	0.598403	0.626125
T5	0.593598	0.616806	0.608188	0.610829	0.903403	0.613499	0.606679	0.58491	0.587397	0.656593
T6	0.627586	0.6029	0.621521	0.592738	0.61023	0.909183	0.619351	0.618548	0.587223	0.666919
T7	0.600688	0.626384	0.593706	0.61162	0.601081	0.62256	0.907376	0.598224	0.609445	0.662648
T8	0.621247	0.615707	0.615583	0.624015	0.589121	0.61378	0.587225	0.91219	0.599988	0.637256
T9	0.606284	0.584816	0.567955	0.5961	0.58305	0.574453	0.609813	0.599336	0.912813	0.641519
T10	0.661818	0.635486	0.651022	0.630772	0.653695	0.658007	0.658856	0.635139	0.638018	0.901906

## Sheet: c.PvsN_INSIGHT
	T1	T2	T3	T4	T5	T6	T7	T8	T9	T10
T1	0.548128	0.0755105	0.221481	0.112067	0.286154	0.0243552	0.0722217	0.0593811	0.0456034	0.0471406
T2	0.192264	0.430765	0.201534	0.426932	0.243275	0.330871	0.437542	0.386855	0.484683	0.283521
T3	0.150297	0.14954	0.172154	0.384073	0.39467	0.0478715	0.451746	0.17515	0.321846	0.194714
T4	0.0877592	0.132079	0.0787567	0.181872	0.0760286	0.106653	0.160835	0.345784	0.260718	0.529057
T5	0.162648	0.307437	0.0640427	0.191326	0.181882	0.322738	0.139524	0.480518	0.237857	0.236699
T6	0.317058	0.230426	0.280694	0.329826	0.407978	0.0734103	0.444583	0.172214	0.404457	0.178415
T7	0.163435	0.280476	0.212753	0.379117	0.227455	0.19308	0.406008	0.193353	0.21217	0.175235
T8	0.079399	0.429543	0.196297	0.338629	0.178453	0.351571	0.469829	0.290691	0.440241	0.176278
T9	0.201869	0.133502	0.110552	0.249067	0.285945	0.0548656	0.289054	0.268866	0.201318	0.477762
T10	0.176151	0.262145	0.119717	0.379043	0.155845	0.368085	0.353817	0.115365	0.30962	0.0817645
T11	0.305737	0.288027	0.253764	0.303266	0.283389	0.134834	0.359308	0.170262	0.30496	0.124783
T12	0.507677	0.0573641	0.186998	0.104722	0.261747	0.0211854	0.0802099	0.0570702	0.127997	0.110384
T13	0.189872	0.430265	0.192511	0.314908	0.188906	0.491927	0.204578	0.24291	0.276247	0.139793
T14	0.195169	0.362761	0.404394	0.357911	0.25272	0.240906	0.373002	0.260226	0.215873	0.275629
T15	0.05265	0.447787	0.276755	0.251747	0.114596	0.403355	0.219967	0.306915	0.187071	0.213758
T16	0.146034	0.437379	0.163766	0.342025	0.121574	0.218329	0.246047	0.305331	0.339248	0.228681

## Sheet: d.PvsN_OneFlorida+
	T1	T2	T3	T4	T5	T6	T7	T8	T9	T10
T1	0.456664	0.256546	0.21046	0.336989	0.399574	0.142861	0.267545	0.165019	0.449267	0.165885
T2	0.119024	0.241958	0.278606	0.364771	0.159262	0.449295	0.270753	0.246339	0.159166	0.272709
T3	0.158348	0.466316	0.309302	0.236429	0.160174	0.254923	0.237006	0.232271	0.236652	0.140807
T4	0.197905	0.409426	0.242164	0.23955	0.198166	0.481032	0.142944	0.488328	0.159678	0.26045
T5	0.0666344	0.462751	0.335566	0.367824	0.0965292	0.390228	0.229327	0.46402	0.227086	0.345482
T6	0.150646	0.314574	0.120495	0.353656	0.167686	0.239663	0.169967	0.335382	0.110562	0.404704
T7	0.128629	0.459138	0.252966	0.481455	0.271818	0.208351	0.342919	0.363902	0.205104	0.205823
T8	0.233128	0.131742	0.137369	0.267129	0.285393	0.131414	0.11551	0.196206	0.0989271	0.294462
T9	0.143015	0.184271	0.0251167	0.497073	0.357252	0.0533504	0.32554	0.0808774	0.352372	0.164107
T10	0.148847	0.300669	0.301282	0.276458	0.277879	0.0493422	0.36881	0.143684	0.267326	0.0690905
T11	0.454507	0.142841	0.26704	0.158432	0.269234	0.0159562	0.00723824	0.0788412	0.0683528	0.0280724
T12	0.0407816	0.452795	0.149618	0.194272	0.0474191	0.31293	0.30637	0.266329	0.246169	0.113946
T13	0.0472943	0.163951	0.0603989	0.381685	0.170448	0.0533722	0.253935	0.103653	0.272375	0.449846
T14	0.194015	0.253006	0.313598	0.295515	0.324475	0.12353	0.256766	0.22406	0.231072	0.25891
T15	0.392	0.351809	0.287434	0.341454	0.387774	0.27987	0.356544	0.346864	0.242795	0.298481
T16	0.43557	0.198153	0.284081	0.217746	0.314168	0.0213291	0.169897	0.100316	0.104235	0.100335
