# Supplementary material for: Data-driven identification of post-acute SARS-CoV-2 infection subphenotypes
Source: Nat Med. 2022 Dec 1;29(1):226–35. doi: 10.1038/s41591-022-02116-3 (PMC9873564; doi:10.1038/s41591-022-02116-3)
Supplement: Source Data Extended Data Fig. 4 — Statistical Source Data [file 41591_2022_2116_MOESM10_ESM.xlsx]

## Sheet: OneFlorida_topic
	T1	T2	T3	T4	T5	T6	T7	T8	T9	T10
Anemia	0.00082	0.00052	0.17	3e-05	0.00034	6e-05	0.00064	0.23	0.0005	0.00125
Cardiac dysrhythmias	6e-05	0.00035	0.00056	0.00044	0.00023	0.00038	0.00093	0.07	0.00115	0.16
Heart failure	0.00042	0.00052	0.18	0.00016	0.00075	0.00034	0.00025	0.00188	0.00144	0.00099
Nonspecific chest pain	0.00087	0.00049	0.00147	0.00012	0.0001	0.00014	0.00026	0.00199	0.3	0.00161
Abnormalities of heart beat	0.00014	0.00011	0.00094	0.00054	4e-05	0.00032	0.0004	0.00178	0.11	0.22
Esophafeal disorders	0.00043	0.2	0.00143	0.00016	0.00016	0.00016	0.00136	0.00033	0.00046	0.00114
Gastrointestinal disorders	0.00043	0.13	0.0011	0.00076	0.00055	7e-05	0.00131	0.00045	0.00044	0.0009
Gastritis and duodenitis	1e-05	0.16	0.0001	0.00027	0.00032	6e-05	0.00026	0.00086	0.0009	0.00144
Disorders of stomach and duodenum	0.00054	0.09	0.00171	0.21	0.00077	0.00039	0.00119	0.00135	0.00068	0.0016
Abdominal and pelvic pain	0.00052	0.2	0.00043	0.00067	0.0004	0.00035	0.00106	0.00148	0.00126	0.00106
Nausea and vomiting	0.00019	0.18	0.00158	0.16	0.00028	0.00037	0.0004	0.00173	0.00024	0.00102
Acute and unspecified renal failure	0.00071	2e-05	0.00103	0.00072	0.00039	0.00028	0.00063	0.2	0.00129	0.00148
Spondylopathies	0.23	0.00011	0.00161	0.00087	9e-05	0.00013	0.00058	0.00198	0.00053	0.00231
Tendon and synovial disorders	0.14	0.00031	0.00094	0.00097	1e-05	0.00018	0.00063	0.001	0.00065	0.00172
Connective tissue disease	0.17	0.00013	0.00133	7e-05	0.00015	0.00015	0.00036	0.00093	0.0013	0.00029
Osteoarthritis	0.15	0.00055	0.00062	0.00057	0.00058	0.00037	0.00061	0.00175	0.00017	1e-05
Musculoskeletal pain	0.25	4e-05	0.00199	0.00027	0.00065	0.38	0.00111	0.00185	0.00015	0.00192
Headache	0.00075	0.00053	3e-05	0.00042	7e-05	0.19	0.12	0.00027	0.00114	1e-05
Sleep wake disorders	0.00044	0.0006	0.00177	0.00092	0.15	0.00027	0.15	0.0017	0.00011	0.00229
Other nervous system disorders	0.00078	0.00043	0.0017	0.00039	0.1	0.00018	0.00029	0.00103	0.00076	0.00132
Nervous system pain	0.00021	0.00058	0.00209	8e-05	0.3	0.00029	0.00034	0.00015	0.00115	0.00099
Malaise and fatigue	2e-05	0.00055	0.00033	0.19	0.08	0.18	0.00025	0.00164	0.00133	0.00142
Cognitive problems	0.00018	0.00061	0.0004	5e-05	0.32	0.00024	0.00043	0.00036	0.00113	0.08
Lower respiratory disease	0.0008	0.00011	0.00156	0.00073	0.00032	2e-05	0.19	0.00057	0.00118	0.00016
Asthma	0.00073	4e-05	0.00063	0.00078	0.0001	0.00026	0.00089	0.00148	0.06	0.00226
Pneumonia	0.00083	2e-05	0.15	0.00031	0.00051	0.00033	8e-05	0.00135	0.0002	0.00128
Pleurisy; Pulmonary collapse	0.00084	0.00033	0.19	0.00084	0.00043	0.00012	0.00081	0.00061	0.00101	0.00039
Upper respiratory disease	5e-05	0.00046	0.00153	0.00067	0.0003	0.00017	0.2	0.00033	0.00126	0.00208
Breathing abnormality and throast/chest pain	0.00028	0.00044	0.00154	0.19	0.00066	4e-05	0.25	0.00111	0.36	0.00039
Fluid and electrolyte disorders	0.00014	8e-05	0.18	0.00016	0.00065	7e-05	0.00045	0.25	0.00126	0.2
Anxiety and fear-related disorders	5e-05	8e-05	6e-05	0.00069	0.00021	0.00012	0.00038	0.00097	0.07	0.00193
Other general signs and symptoms	0.00011	0.00029	0.00025	0.18	0.00031	0.00031	0.00055	0.11	0.00126	0.18
Skin sensation problems and rash	0.00025	0.00053	0.0005	0.00081	0.0007	0.1	0.00036	0.0013	0.00046	0.00017
Skin and subcutaneous tissue infections	0.0008	0.00035	0.00125	0.00031	0.00014	0.12	0.00042	0.00027	0.00147	0.0011
Other PASC (103 items)	0.0476	0.03083	0.09954	0.05623	0.0398	0.02383	0.07277	0.10749	0.07511	0.12549
