# Supplementary material for: Data-driven identification of post-acute SARS-CoV-2 infection subphenotypes
Source: Nat Med. 2022 Dec 1;29(1):226–35. doi: 10.1038/s41591-022-02116-3 (PMC9873564; doi:10.1038/s41591-022-02116-3)
Supplement: Source Data Extended Data Fig. 5 — Statistical Source Data [file 41591_2022_2116_MOESM11_ESM.xlsx]

## Sheet: Topic_similarity
	T1	T2	T3	T4	T5	T6	T7	T8	T9	T10
T1	0.941536	0.00919881	0.00265075	0.00600336	0.463711	0.00961676	0.00442176	0.00957415	0.00554277	0.00344156
T2	0.00168737	0.860608	0.115653	0.167907	0.00173368	0.240031	0.157437	0.458329	0.00310488	0.00162322
T3	0.00218514	0.136043	0.963382	0.00260994	0.00159156	0.00813259	0.00396249	0.00405574	0.177812	0.00378221
T4	0.00359783	0.220739	0.13415	0.7396	0.0926811	0.00804357	0.397035	0.129807	0.461659	0.00338413
T5	0.470994	0.0072253	0.128959	0.140538	0.952491	0.00749854	0.00320287	0.00783689	0.108475	0.00350464
T6	0.00202245	0.453601	0.00276521	0.0555725	0.00095939	0.8976	0.0923254	0.447867	0.0739102	0.00208952
T7	0.00449875	0.00851025	0.0853923	0.403141	0.365786	0.00513115	0.7421	0.00805569	0.449669	0.00468498
T8	0.00327075	0.0408655	0.0239004	0.297306	0.050337	0.349846	0.00348617	0.6932	0.0037338	0.309757
T9	0.00340404	0.129928	0.00236142	0.331253	0.00170192	0.00736675	0.463919	0.00788691	0.712	0.0920486
T10	0.00499993	0.0116289	0.00367199	0.232284	0.00335711	0.00913969	0.00567767	0.00976121	0.00772968	0.871133
