# Supplementary material for: Data-driven identification of post-acute SARS-CoV-2 infection subphenotypes
Source: Nat Med. 2022 Dec 1;29(1):226–35. doi: 10.1038/s41591-022-02116-3 (PMC9873564; doi:10.1038/s41591-022-02116-3)
Supplement: Source Data Extended Data Fig. 6 — Statistical Source Data [file 41591_2022_2116_MOESM12_ESM.xlsx]

## Sheet: Sheet1
name	group	S1	S2	S3	S4	group_2
Anemia	Diseases of the blood	551 (15.79%)	235 (4.45%)	73 (2.28%)	159 (9.1%)	A
Cardiac dysrhythmias	Diseases of the circulatory system	465 (13.32%)	221 (4.18%)	46 (1.44%)	16 (0.92%)	B
Heart failure	Diseases of the circulatory system	424 (12.15%)	43 (0.81%)	11 (0.34%)	4 (0.23%)	B
Nonspecific chest pain	Diseases of the circulatory system	235 (6.73%)	571 (10.81%)	233 (7.27%)	50 (2.86%)	B
Abnormalities of heart beat	Diseases of the circulatory system	398 (11.40%)	497 (9.41%)	117 (3.65%)	65 (3.72%)	B
Esophageal disorders	Diseases of the digestive system	228 (6.53%)	187 (3.54%)	132 (4.12%)	257 (14.7%)	C
Gastrointestinal disorders	Diseases of the digestive system	236 (6.76%)	163 (3.09%)	71 (2.22%)	150 (8.58%)	C
Gastritis and duodenitis	Diseases of the digestive system	82 (2.35%)	79 (1.5%)	30 (0.94%)	162 (9.27%)	C
Disorders of stomach and duodenum	Diseases of the digestive system	82 (2.35%)	41 (0.78%)	5 (0.16%)	105 (6.01%)	C
Abdominal and pelvic pain	Diseases of the digestive system	304 (8.71%)	344 (6.51%)	127 (3.96%)	611 (34.95%)	C
Nausea and vomiting	Diseases of the digestive system	110 (3.15%)	304 (5.76%)	98 (3.06%)	299 (17.11%)	C
Acute and unspecified renal failure	Diseases of the genitourinary system	456 (13.07%)	101 (1.91%)	12 (0.37%)	39 (2.23%)	D
Discorders of urinary system	Diseases of the genitourinary system	217 (6.22%)	276 (5.23%)	92 (2.87%)	247 (14.13%)	D
Spondylopathies	Diseases of the musculoskeletal system and connective tissue	115 (3.3%)	281 (5.32%)	392 (12.23%)	34 (1.95%)	E
Tendon and synovial disorders	Diseases of the musculoskeletal system and connective tissue	6 (0.17%)	13 (0.25%)	157 (4.9%)	2 (0.11%)	E
Connective tissue disease	Diseases of the musculoskeletal system and connective tissue	122 (3.5%)	72 (1.36%)	349 (10.89%)	11 (0.63%)	E
Osteoarthritis	Diseases of the musculoskeletal system and connective tissue	104 (2.98%)	53 (1%)	284 (8.86%)	19 (1.09%)	E
Musculoskeletal pain	Diseases of the musculoskeletal system and connective tissue	134 (3.84%)	323 (6.12%)	817 (25.49%)	56 (3.2%)	E
Headache; including migraine	Diseases of the nervous system	34 (0.97%)	547 (10.36%)	212 (6.61%)	24 (1.37%)	F
Sleep wake disorders	Diseases of the nervous system	209 (5.99%)	264 (5%)	137 (4.27%)	34 (1.95%)	F
Other nervous system disorders	Diseases of the nervous system	85 (2.44%)	75 (1.42%)	30 (0.94%)	3 (0.17%)	F
Nervous system pain	Diseases of the nervous system	117 (3.35%)	165 (3.12%)	323 (10.08%)	32 (1.83%)	F
Malaise and fatigue	Diseases of the nervous system	293 (8.4%)	567 (10.74%)	133 (4.15%)	66 (3.78%)	F
Cognitive problems	Diseases of the nervous system	230 (6.59%)	296 (5.6%)	277 (8.64%)	4 (0.23%)	F
Lower respiratory disease	Diseases of the respiratory system	326 (9.34%)	617 (11.68%)	10 (0.31%)	19 (1.09%)	G
Asthma	Diseases of the respiratory system	74 (2.12%)	210 (3.98%)	62 (1.93%)	32 (1.83%)	G
Pneumonia	Diseases of the respiratory system	506 (14.5%)	114 (2.16%)	7 (0.22%)	16 (0.92%)	G
Pleurisy; pulmonary collapse	Diseases of the respiratory system	483 (13.84%)	84 (1.59%)	8 (0.25%)	27 (1.54%)	G
Upper respiratory infections	Diseases of the respiratory system	9 (0.26%)	354 (6.7%)	71 (2.22%)	8 (0.46%)	G
Breathing abnotmality; throast/chest pain	Diseases of the respiratory system	416 (11.92%)	887 (16.8%)	250 (7.8%)	74 (4.23%)	G
Malnutrition	Endocrine, nutritional and metabolic diseases	385 (11.03%)	41 (0.78%)	17 (0.53%)	31 (1.77%)	H
Fluid and electrolyte disorders	Endocrine, nutritional and metabolic diseases	631 (18.08%)	219 (4.15%)	28 (0.87%)	95 (5.43%)	H
Allergic reactions	Injury and Poisoning	46 (1.32%)	173 (3.28%)	160 (4.99%)	19 (1.09%)	I
Anxiety and fear-related disorders	Mental, behavioral and neurodevelopmental disorders	198 (5.67%)	457 (8.65%)	83 (2.59%)	25 (1.43%)	J
Skin sensation problems and rash	Diseases of the skin and subcutaneous tissue	109 (3.12%)	262 (4.96%)	403 (12.57%)	29 (1.66%)	K
Skin and subcutaneous tissue infections	Diseases of the skin and subcutaneous tissue	121 (3.47%)	82 (1.55%)	175 (5.46%)	14 (0.8%)	K
Dizziness and giddness	Others	79 (2.26%)	448 (8.48%)	38 (1.19%)	3 (0.17%)	L
Other general signs and symptoms	Others	435 (12.46%)	482 (9.13%)	300 (9.36%)	159 (9.1%)	L
