# Supplementary material for: Data-driven identification of post-acute SARS-CoV-2 infection subphenotypes
Source: Nat Med. 2022 Dec 1;29(1):226–35. doi: 10.1038/s41591-022-02116-3 (PMC9873564; doi:10.1038/s41591-022-02116-3)
Supplement: Source Data Extended Data Fig. 7 — Statistical Source Data [file 41591_2022_2116_MOESM13_ESM.xlsx]

## Sheet: S1
	name	value	group
0	ferrous cation	0.043553	Blood diseases
1	factor Xa inhibitors	0.0644699	Circulatory System
2	low molecular weight heparin	0.0710602	Circulatory System
3	apixaban	0.0802292	Circulatory System
4	enoxaparin	0.104298	Circulatory System
5	furosemide	0.162464	Circulatory System
6	rivaroxaban	0.0100287	Circulatory System
7	aspirin	0.137822	Circulatory System
8	metoprolol	0.161032	Circulatory System
9	magnesium hydroxide	0.00859599	Digestive system
10	mineral oil	0.0174785	Digestive system
11	aluminum hydroxide	0.060745	Digestive system
12	deacetylbisacodyl	0.0627507	Digestive system
13	polyethylene glycol 3350	0.114613	Digestive system
14	sennosides, USP	0.104298	Digestive system
15	trimethobenzamide	0.00028653	Digestive system
16	bisacodyl	0.0601719	Digestive system
17	simethicone	0.0575931	Digestive system
18	tamsulosin	0.0401146	Genitourinary system
19	ibuprofen	0.0527221	Musculoskeletal System
20	acetaminophen	0.386533	Musculoskeletal System
21	ketorolac	0.0922636	Musculoskeletal System
22	Inhaled Steroids	0.0189112	Respiratory system
23	levalbuterol	0.00458453	Respiratory system
24	guaifenesin	0.0501433	Respiratory system
25	dextromethorphan	0.0217765	Respiratory system
26	benzonatate	0.0415473	Respiratory system
27	formoterol	0.034957	Respiratory system
28	ipratropium	0.130372	Respiratory system
29	fluticasone furoate	0.00401146	Respiratory system
30	vilanterol trifenatate	0.00802292	Respiratory system
31	prednisone	0.0532951	Respiratory system
32	budesonide	0.0412607	Respiratory system
33	albuterol	0.204298	Respiratory system
34	cetirizine	0.00773639	Respiratory system
35	montelukast	0.0234957	Respiratory system
36	fluticasone	0.0590258	Respiratory system
37	insulin glargine	0.0936963	Endocrine, Nutritional and Metabolic Diseases
38	insulin lispro	0.0851003	Endocrine, Nutritional and Metabolic Diseases
39	glucagon	0.0621777	Endocrine, Nutritional and Metabolic Diseases
40	metformin	0.0312321	Endocrine, Nutritional and Metabolic Diseases
41	collagenase	0.0103152	Diseases of the Skin
42	witch hazel	0.00315186	Diseases of the Skin
43	bacitracin	0.0143266	Diseases of the Skin
44	cefepime	0.162178	Certain infectious parasitic diseases
45	cefpodoxime	0.00057307	Certain infectious parasitic diseases
46	nystatin	0.0320917	Certain infectious parasitic diseases
47	azithromycin	0.0627507	Certain infectious parasitic diseases
48	lidocaine	0.176218	Diseases of the Eye and Adnexa
49	prednisolone	0.00830946	Diseases of the Eye and Adnexa

## Sheet: S2
	name	value	group
0	ferrous cation	0.0238591	Blood diseases
1	factor Xa inhibitors	0.0147699	Circulatory System
2	low molecular weight heparin	0.0282143	Circulatory System
3	apixaban	0.0213975	Circulatory System
4	enoxaparin	0.0405226	Circulatory System
5	furosemide	0.0266995	Circulatory System
6	rivaroxaban	0.00378716	Circulatory System
7	aspirin	0.0662753	Circulatory System
8	metoprolol	0.0636243	Circulatory System
9	magnesium hydroxide	0.00795304	Digestive system
10	mineral oil	0.00284037	Digestive system
11	aluminum hydroxide	0.0350312	Digestive system
12	deacetylbisacodyl	0.0147699	Digestive system
13	polyethylene glycol 3350	0.0424162	Digestive system
14	sennosides, USP	0.035978	Digestive system
15	trimethobenzamide	0	Digestive system
16	bisacodyl	0.0240485	Digestive system
17	simethicone	0.0401439	Digestive system
18	tamsulosin	0.0172316	Genitourinary system
19	ibuprofen	0.0782049	Musculoskeletal System
20	acetaminophen	0.306381	Musculoskeletal System
21	ketorolac	0.128195	Musculoskeletal System
22	Inhaled Steroids	0.0668434	Respiratory system
23	levalbuterol	0.0579436	Respiratory system
24	guaifenesin	0.0785836	Respiratory system
25	dextromethorphan	0.0653285	Respiratory system
26	benzonatate	0.0842643	Respiratory system
27	formoterol	0.0729029	Respiratory system
28	ipratropium	0.0996024	Respiratory system
29	fluticasone furoate	0.0569968	Respiratory system
30	vilanterol trifenatate	0.00151486	Respiratory system
31	prednisone	0.1032	Respiratory system
32	budesonide	0.0744177	Respiratory system
33	albuterol	0.086726	Respiratory system
34	cetirizine	0.0134444	Respiratory system
35	montelukast	0.0742284	Respiratory system
36	fluticasone	0.108692	Respiratory system
37	insulin glargine	0.0329483	Endocrine, Nutritional and Metabolic Diseases
38	insulin lispro	0.028025	Endocrine, Nutritional and Metabolic Diseases
39	glucagon	0.0159061	Endocrine, Nutritional and Metabolic Diseases
40	metformin	0.0301079	Endocrine, Nutritional and Metabolic Diseases
41	collagenase	0.00094679	Diseases of the Skin
42	witch hazel	0.00321909	Diseases of the Skin
43	bacitracin	0.0109828	Diseases of the Skin
44	cefepime	0.0342738	Certain infectious parasitic diseases
45	cefpodoxime	0.00075743	Certain infectious parasitic diseases
46	nystatin	0.00908919	Certain infectious parasitic diseases
47	azithromycin	0.0480969	Certain infectious parasitic diseases
48	lidocaine	0.125544	Diseases of the Eye and Adnexa
49	prednisolone	0.00492331	Diseases of the Eye and Adnexa

## Sheet: S3
	name	value	group
0	ferrous cation	0.0230889	Blood diseases
1	factor Xa inhibitors	0.00904836	Circulatory System
2	low molecular weight heparin	0.024025	Circulatory System
3	apixaban	0.0131045	Circulatory System
4	enoxaparin	0.0380655	Circulatory System
5	furosemide	0.0227769	Circulatory System
6	rivaroxaban	0.0049922	Circulatory System
7	aspirin	0.050546	Circulatory System
8	metoprolol	0.0411856	Circulatory System
9	magnesium hydroxide	0.0049922	Digestive system
10	mineral oil	0.00312012	Digestive system
11	aluminum hydroxide	0.024961	Digestive system
12	deacetylbisacodyl	0.0162247	Digestive system
13	polyethylene glycol 3350	0.0396256	Digestive system
14	sennosides, USP	0.0393136	Digestive system
15	trimethobenzamide	0	Digestive system
16	bisacodyl	0.024025	Digestive system
17	simethicone	0.0327613	Digestive system
18	tamsulosin	0.0143526	Genitourinary system
19	ibuprofen	0.160686	Musculoskeletal System
20	acetaminophen	0.312324	Musculoskeletal System
21	ketorolac	0.194072	Musculoskeletal System
22	Inhaled Steroids	0.00655226	Respiratory system
23	levalbuterol	0.00062402	Respiratory system
24	guaifenesin	0.0137286	Respiratory system
25	dextromethorphan	0.00436817	Respiratory system
26	benzonatate	0.0146646	Respiratory system
27	formoterol	0.0099844	Respiratory system
28	ipratropium	0.0340094	Respiratory system
29	fluticasone furoate	0.00156006	Respiratory system
30	vilanterol trifenatate	0.0024961	Respiratory system
31	prednisone	0.049922	Respiratory system
32	budesonide	0.0127925	Respiratory system
33	albuterol	0.0670827	Respiratory system
34	cetirizine	0.0127925	Respiratory system
35	montelukast	0.0184087	Respiratory system
36	fluticasone	0.0355694	Respiratory system
37	insulin glargine	0.0340094	Endocrine, Nutritional and Metabolic Diseases
38	insulin lispro	0.023713	Endocrine, Nutritional and Metabolic Diseases
39	glucagon	0.0115445	Endocrine, Nutritional and Metabolic Diseases
40	metformin	0.0299532	Endocrine, Nutritional and Metabolic Diseases
41	collagenase	0.00436817	Diseases of the Skin
42	witch hazel	0.00218409	Diseases of the Skin
43	bacitracin	0.0115445	Diseases of the Skin
44	cefepime	0.0336974	Certain infectious parasitic diseases
45	cefpodoxime	0	Certain infectious parasitic diseases
46	nystatin	0.0112324	Certain infectious parasitic diseases
47	azithromycin	0.0324493	Certain infectious parasitic diseases
48	lidocaine	0.141966	Diseases of the Eye and Adnexa
49	prednisolone	0.0074883	Diseases of the Eye and Adnexa

## Sheet: S4
	name	value	group
0	ferrous cation	0.0257437	Blood diseases
1	factor Xa inhibitors	0.00629291	Circulatory System
2	low molecular weight heparin	0.0263158	Circulatory System
3	apixaban	0.00858124	Circulatory System
4	enoxaparin	0.0383295	Circulatory System
5	furosemide	0.0331808	Circulatory System
6	rivaroxaban	0.00228833	Circulatory System
7	aspirin	0.0429062	Circulatory System
8	metoprolol	0.0400458	Circulatory System
9	magnesium hydroxide	0.0703661	Digestive system
10	mineral oil	0.0617849	Digestive system
11	aluminum hydroxide	0.111556	Digestive system
12	deacetylbisacodyl	0.0743707	Digestive system
13	polyethylene glycol 3350	0.117277	Digestive system
14	sennosides, USP	0.0978261	Digestive system
15	trimethobenzamide	0	Digestive system
16	bisacodyl	0.0898169	Digestive system
17	simethicone	0.125286	Digestive system
18	tamsulosin	0.0263158	Genitourinary system
19	ibuprofen	0.0720824	Musculoskeletal System
20	acetaminophen	0.308352	Musculoskeletal System
21	ketorolac	0.16762	Musculoskeletal System
22	Inhaled Steroids	0.00572082	Respiratory system
23	levalbuterol	0	Respiratory system
24	guaifenesin	0.0131579	Respiratory system
25	dextromethorphan	0.00572082	Respiratory system
26	benzonatate	0.0125858	Respiratory system
27	formoterol	0.00858124	Respiratory system
28	ipratropium	0.0286041	Respiratory system
29	fluticasone furoate	0.00114416	Respiratory system
30	vilanterol trifenatate	0.00228833	Respiratory system
31	prednisone	0.0343249	Respiratory system
32	budesonide	0.00915332	Respiratory system
33	albuterol	0.0726545	Respiratory system
34	cetirizine	0.00629291	Respiratory system
35	montelukast	0.0131579	Respiratory system
36	fluticasone	0.0228833	Respiratory system
37	insulin glargine	0.0343249	Endocrine, Nutritional and Metabolic Diseases
38	insulin lispro	0.0366133	Endocrine, Nutritional and Metabolic Diseases
39	glucagon	0.0223112	Endocrine, Nutritional and Metabolic Diseases
40	metformin	0.0263158	Endocrine, Nutritional and Metabolic Diseases
41	collagenase	0.00171625	Diseases of the Skin
42	witch hazel	0.00743707	Diseases of the Skin
43	bacitracin	0.00629291	Diseases of the Skin
44	cefepime	0.0257437	Certain infectious parasitic diseases
45	cefpodoxime	0.00114416	Certain infectious parasitic diseases
46	nystatin	0.00629291	Certain infectious parasitic diseases
47	azithromycin	0.0337529	Certain infectious parasitic diseases
48	lidocaine	0.156751	Diseases of the Eye and Adnexa
49	prednisolone	0.00400458	Diseases of the Eye and Adnexa
