# Supplementary material for: Data-driven identification of post-acute SARS-CoV-2 infection subphenotypes
Source: Nat Med. 2022 Dec 1;29(1):226–35. doi: 10.1038/s41591-022-02116-3 (PMC9873564; doi:10.1038/s41591-022-02116-3)
Supplement: Source Data Extended Data Fig. 8 — Statistical Source Data [file 41591_2022_2116_MOESM14_ESM.xlsx]

## Sheet: S1_positive
	Osteoarthritis	Spondylopathies	Musculoskeletal pain	Connective tissue disease	Abdominal and pelvic pain	Gastrointestinal disorder	Esophageal disorder	Gastritis and duodenitis	Stomach disorder	Nausea and vomiting	Cognitive problems	Sleep disorder	Headache	Malaise and fatigue	Nervous system pain	Nervous system disorders	Breathing abnormalities	Lower respiratory disease	Chest pain	Abnormalities of heart beat	Cardiac dysrhythmias	Heart failure	Renal failure	Anemia	Fluid/electrolyte disorders	Anxiety	Skin sensation problems and rash	General signs and symptoms
Osteoarthritis	0.0257994	0.00693403	0.00029799	0.00604426	0.00230372	0.00601745	0.00038215	0.0074239	0.00879762	0.00670921	0.00287679	0.00101265	0.00322639	0.00445895	0.00306133	0.00144413	0.00898988	0.00458621	0.00058453	0.0086682	0.00201719	0.00259026	0.00115759	0.00402292	0.00516905	0.00832331	0.00526482	0.00842134
Spondylopathies	0.0068583	0.0289513	0.00201719	0.00058453	0.00144413	0.0065117	0.00588576	0.00207031	0.00570487	0.00268582	0.00344986	0.00029799	0.0078766	0.00115759	0.00398529	0.00459599	0.0040366	0.00841144	0.00317265	0.00039195	0.00230372	0.00344986	0.00259026	0.00373639	0.00631519	0.00747362	0.00814308	0.0076209
Musculoskeletal pain	0.00029799	0.00201719	0.0343954	0.00201719	0.00201719	0.0041713	0.00130009	0.00047384	0.006108	0.00503575	0.00373639	0.00198726	0.00264591	0.00373639	0.00115759	0.00373639	0.00302024	0.00309644	0.00201719	1.146e-05	0.00373639	0.00602865	0.00316332	0.00946705	0.00803438	0.00391809	0.00823014	0.00142593
Connective tissue disease	0.00729525	0.00058453	0.00201719	0.00833356	0.00316332	0.007114	0.00825682	0.00609309	0.00029799	0.00320946	0.00259026	0.00824174	0.00362035	0.00344986	0.00114067	0.00316332	0.00516789	0.00043159	0.00029799	0.00230372	0.00373639	0.00115759	0.00402292	0.00516905	0.00717479	0.00146293	0.00029799	0.00773849
Abdominal and pelvic pain	0.00230372	0.00144413	0.00201719	0.00316332	0.083106	0.00590594	0.00241752	0.00087106	0.00401941	0.00660172	0.0197822	0.00459599	0.00310782	0.0020652	0.00230372	0.00440118	0.00428442	0.00462464	0.00545559	0.00748411	0.00339984	0.00150223	0.0192092	0.0243668	0.0306705	0.00631519	0.00115759	0.00368024
Gastrointestinal disorder	0.0069096	0.0076809	0.00294219	0.00755971	0.00271592	0.00563091	0.00391771	0.00500344	0.00488938	0.00403985	0.00036101	0.00412699	0.00517932	0.00694509	0.00156121	0.00806425	0.00186741	0.00680358	0.00760308	0.00734378	0.00623351	0.00168079	0.00091925	0.00303088	0.00333056	0.00312115	0.00320276	0.0069086
Esophageal disorder	0.00626843	0.00094499	0.00333167	0.00194329	0.00345622	0.00212534	0.00132951	0.00851906	0.0030999	0.00531057	0.00026128	0.00849109	0.00054266	0.00051542	0.00867136	0.00621701	0.00131525	0.00398906	0.00871884	0.00615563	0.00380357	0.00773095	0.00885602	0.00232789	0.00017678	0.00452991	0.0025452	0.00818574
Gastritis and duodenitis	0.00163865	0.00084528	0.00290126	0.00566664	0.00087106	0.00726195	0.00881961	0.0046691	0.00259026	0.00201231	0.00029799	0.00446039	0.00498523	0.00029799	0.00797539	0.00029799	0.00471151	0.00485199	0.00223188	0.00447826	0.00029799	1.146e-05	0.00115759	0.00144413	0.00373639	0.00015642	0.00522782	0.00170443
Stomach disorder	0.00349109	0.00179869	0.00436656	0.00029799	0.00557335	0.00228789	0.00286454	0.00259026	0.0194957	0.00278032	0.00173066	0.00569717	0.00133828	0.0030204	0.00578043	0.00115759	0.0013674	0.00474247	0.00381382	0.00029799	0.00058453	0.00597153	0.00230372	0.00230372	0.00287679	0.0083375	0.00269248	0.00568164
Nausea and vomiting	0.00427756	0.0037401	0.00035848	0.00802428	0.00660172	0.00221772	0.00373476	0.00752887	0.00598022	0.0275186	0.00287679	0.00029799	0.0088635	0.00430946	0.00272274	0.00287679	0.00393698	0.00616624	0.00144413	0.00373639	0.00287679	0.00115759	0.00516905	0.00602865	0.0060462	0.00146432	0.00176355	0.00808306
Cognitive problems	0.00287679	0.00344986	0.00373639	0.00259026	0.0197822	1.272e-05	0.00372006	0.00029799	0.00173066	0.00287679	0.0640229	0.00803438	0.0076861	0.00387142	0.00344986	0.0269456	0.00344749	0.00433811	0.00344986	0.00975358	0.00268601	0.00725428	0.00468351	0.0229341	0.0286648	0.00803438	0.00259026	0.00456773
Sleep disorder	0.00591411	0.00029799	0.00837174	0.00259983	0.00459599	0.00163933	0.00809876	0.00130621	0.00761777	0.00029799	0.00803438	0.0501547	0.0072775	0.00545559	0.00230372	0.00746132	0.00256759	0.00584292	0.00201719	0.00402292	0.00774785	0.00746132	0.00918052	0.00889398	0.00714486	0.00459599	0.00029799	0.002799
Headache	0.00431495	0.00682208	0.00715942	0.0039748	0.00341641	0.00340783	0.00110959	0.00220919	0.00882746	0.00688787	0.00309344	0.00339769	0.00574212	0.00591899	0.00775282	0.00813509	0.00716241	0.00733054	0.00855912	0.0077491	0.00555368	0.00675107	0.00011154	0.00565388	0.00752523	0.00458633	0.00624543	0.00667478
Malaise and fatigue	0.00534919	0.00115759	0.00373639	0.00344986	0.00329449	0.00779613	0.00641222	0.00029799	0.00576168	0.00430946	0.00561678	0.00545559	0.00161388	0.0799542	0.00173066	0.00795872	0.00254553	0.00118625	0.00574212	0.00376073	0.0025395	0.00548006	0.00684945	0.018063	0.0212149	0.00660172	0.00115759	0.00548424
Nervous system pain	0.00532002	0.0061362	0.00115759	0.0022067	0.00230372	0.00575898	0.00398364	0.00523334	0.00308967	0.00846896	0.00344986	0.00230372	0.00754507	0.00173066	0.0295244	0.00259026	0.00875741	0.00509811	0.00778733	0.00087106	0.00316332	0.00287679	0.00574212	0.00774785	0.00660172	0.00058453	1.107e-05	0.0054568
Nervous system disorders	0.00144413	0.00459599	0.00373639	0.00316332	0.00200521	0.0086107	0.00255385	0.00029799	0.00115759	0.00287679	0.0269456	0.00746132	0.00861949	0.00349915	0.00259026	0.107175	3.061e-05	0.00720344	0.00488252	0.00605198	0.0206418	0.00536509	0.0343954	0.0263725	0.0349685	0.00042602	0.00516905	0.00136445
Breathing abnormalities	0.00071698	0.00510172	0.00765436	0.00126046	0.00142209	0.00798893	0.00086074	0.0056816	0.00272396	0.00256848	0.00806488	0.00295794	0.0015673	0.00647503	0.00882127	0.00448526	0.0551977	0.0089883	0.00846026	0.00092837	0.0003553	0.0046533	0.00150143	0.00780516	0.00755867	0.00306243	0.00254649	0.00469919
Lower respiratory disease	0.00817428	0.00587665	0.00344054	0.00830305	0.00462464	0.00397771	0.00635305	0.00391904	0.00016385	0.00306225	0.00433811	0.00731772	0.00141261	0.00118625	0.0045544	0.00720344	0.00230981	0.098063	0.00357366	0.00233238	0.00691691	0.00834957	0.00643238	0.00873529	0.0180917	0.00038508	0.0086392	0.00537048
Chest pain	0.00058453	0.00761182	0.00201719	0.00029799	0.00545559	0.00533743	0.00759734	0.00373839	0.00523475	0.00144413	0.00344986	0.00201719	0.00539043	0.00574212	0.00185922	0.00488252	0.00565933	0.00815127	0.0633352	0.00577217	0.00710531	0.00746132	0.00803438	0.0062287	0.00821156	0.00316332	0.00420707	0.00061318
Abnormalities of heart beat	0.00098998	0.00323823	1.146e-05	0.00230372	0.00043961	0.00682962	0.00134213	0.0083254	0.00029799	0.00373639	0.00975358	0.00402292	0.00438715	0.00386176	0.00087106	0.00080887	0.00092837	0.00233238	0.00246188	0.141387	0.0192092	0.00798151	0.00309163	0.0183496	0.0206418	0.00602865	1.146e-05	0.00634384
Cardiac dysrhythmias	0.00201719	0.00230372	0.00373639	0.00373639	0.00758036	0.00215603	0.00071852	0.00029799	0.00058453	0.00287679	0.0024801	0.00774785	0.00502929	0.00509945	0.00316332	0.0206418	0.0003553	0.00691691	0.00749256	0.0192092	0.129238	0.0278052	0.0257994	0.026086	0.0341089	0.00975358	0.00144413	0.00758703
Heart failure	0.00259026	0.00344986	0.00602865	0.00115759	0.00819019	0.00619378	0.0020274	1.146e-05	0.00155159	0.00115759	0.00416486	0.00746132	0.00449122	0.00892646	0.00287679	7.455e-05	0.0046533	0.00834957	0.00746132	0.00225324	0.0278052	0.11749	0.0200688	0.0292378	0.0289513	0.00774785	0.00144413	0.00080825
Renal failure	0.00115759	0.00259026	0.00316332	0.00402292	0.0192092	0.006389	0.00193238	0.00115759	0.00230372	0.00516905	0.00873641	0.00918052	0.00612515	0.00064063	0.00574212	0.0343954	0.00150143	0.00418	0.00803438	0.0051072	0.0257994	0.0200688	0.126659	0.0378338	0.0587507	0.00860745	0.00173066	0.020957
Anemia	0.00402292	0.00373639	0.00946705	0.00516905	0.0243668	0.00104672	0.00526965	0.00144413	0.00230372	0.00602865	0.0229341	0.00889398	0.00077903	0.018063	0.00774785	0.0263725	0.00780516	0.00383245	0.00764816	0.0183496	0.026086	0.0292378	0.0378338	0.15388	0.0547393	0.0069803	0.00459599	0.0266877
Fluid/electrolyte disorders	0.00516905	0.00631519	0.00803438	0.00717479	0.0306705	0.0084435	0.00547841	0.00373639	0.00287679	0.00860742	0.0286648	0.0013668	0.00512416	0.0212149	0.00660172	0.0349685	0.00517105	0.0180917	0.00074037	0.0206418	0.0341089	0.0289513	0.0587507	0.0547393	0.176802	0.0055047	0.00574212	0.0332779
Anxiety	0.00580633	0.00866117	0.00064601	0.00519972	0.00631519	0.00249828	0.00117666	0.00247434	0.00021164	0.00112629	0.00803438	0.00459599	0.00621481	0.00660172	0.00058453	0.00604117	0.00311518	0.00060325	0.00316332	0.00602865	0.00975358	0.00774785	0.00860745	0.00167893	0.00234131	0.0527335	0.00610367	0.00118625
Skin sensation problems and rash	0.00035757	0.00786969	0.00502852	0.00029799	0.00115759	0.00151469	0.00213795	0.00190357	0.00323996	0.00457737	0.00259026	0.00029799	0.0089022	0.00115759	0.00815851	0.00516905	0.00106831	0.00466495	0.00716164	1.146e-05	0.00144413	0.00144413	0.00173066	0.00459599	0.00574212	0.0066485	0.0272321	0.00850215
General signs and symptoms	0.00253735	0.00549128	0.00016163	0.002429	0.0005491	0.00833656	0.00133818	0.00659301	0.00296364	0.00687082	0.00753958	0.00889243	0.00599113	0.00848424	0.00161258	0.0187994	0.00898053	0.00134957	0.00361318	0.00934384	0.00795487	0.00639288	0.023957	0.0296877	0.0362779	0.00418625	0.00369841	0.123642

## Sheet: S1_negative
	Osteoarthritis	Spondylopathies	Musculoskeletal pain	Connective tissue disease	Abdominal and pelvic pain	Gastrointestinal disorder	Esophageal disorder	Gastritis and duodenitis	Stomach disorder	Nausea and vomiting	Cognitive problems	Sleep disorder	Headache	Malaise and fatigue	Nervous system pain	Nervous system disorders	Breathing abnormalities	Lower respiratory disease	Chest pain	Abnormalities of heart beat	Cardiac dysrhythmias	Heart failure	Renal failure	Anemia	Fluid/electrolyte disorders	Anxiety	Skin sensation problems and rash	General signs and symptoms
Osteoarthritis	0.0303559	0.00493827	0.00653595	0.00377633	0.00464779	0.00348584	0.00493827	0.00087146	0.00116195	0.00203341	0.00406681	0.00275962	0.00159768	0.00363108	0.00566449	0.00232389	0.00261438	0.00174292	0.0033406	0.00275962	0.00290487	0.00232389	0.00348584	0.0043573	0.00406681	0.00261438	0.00130719	0.00508351
Spondylopathies	0.00493827	0.0412491	0.00726216	0.00421206	0.00566449	0.00392157	0.00246914	0.00130719	0.00116195	0.00290487	0.00479303	0.0033406	0.00275962	0.00464779	0.00522876	0.00348584	0.0033406	0.00188816	0.00348584	0.00319535	0.00305011	0.00217865	0.00305011	0.00508351	0.0043573	0.00348584	0.00275962	0.00668119
Musculoskeletal pain	0.00653595	0.00726216	0.05374	0.00595497	0.00697168	0.00392157	0.00392157	0.00159768	0.00130719	0.00421206	0.00624546	0.00406681	0.00363108	0.00653595	0.00856935	0.00246914	0.00551924	0.00174292	0.0043573	0.00464779	0.00290487	0.00377633	0.00246914	0.00566449	0.005374	0.0033406	0.0043573	0.0108933
Connective tissue disease	0.00377633	0.00421206	0.00595497	0.0290487	0.00305011	0.00232389	0.00232389	0.00014524	0.00043573	0.0010167	0.00290487	0.00203341	0.00174292	0.0033406	0.00305011	0.00203341	0.00363108	0.00145243	0.00275962	0.00261438	0.00246914	0.00188816	0.00246914	0.00363108	0.00261438	0.00246914	0.00450254	0.00464779
Abdominal and pelvic pain	0.00464779	0.00566449	0.00697168	0.00305011	0.0687001	0.00842411	0.0097313	0.00493827	0.00450254	0.0097313	0.00784314	0.00479303	0.00377633	0.00827887	0.00508351	0.00668119	0.00798838	0.00450254	0.00464779	0.00610022	0.0063907	0.00450254	0.00842411	0.0103123	0.0110385	0.00464779	0.00421206	0.0129266
Gastrointestinal disorder	0.00348584	0.00392157	0.00392157	0.00232389	0.00842411	0.0351489	0.00522876	0.00232389	0.00159768	0.00450254	0.00479303	0.00421206	0.00159768	0.00551924	0.00421206	0.00421206	0.00392157	0.00246914	0.00319535	0.00305011	0.00479303	0.00392157	0.0043573	0.00885984	0.00740741	0.00464779	0.00145243	0.00798838
Esophageal disorder	0.00493827	0.00246914	0.00392157	0.00232389	0.0097313	0.00522876	0.0512709	0.00755265	0.005374	0.0043573	0.00580973	0.00551924	0.00319535	0.00624546	0.00493827	0.00406681	0.00610022	0.00275962	0.0043573	0.00580973	0.00595497	0.00493827	0.00798838	0.00958606	0.00842411	0.00624546	0.00217865	0.00813362
Gastritis and duodenitis	0.00087146	0.00130719	0.00159768	0.00014524	0.00493827	0.00232389	0.00755265	0.022077	0.0043573	0.00377633	0.00072622	0.00174292	0.00174292	0.00159768	0.00174292	0.00174292	0.00188816	0.00188816	0.00159768	0.00203341	0.00174292	0.00159768	0.00305011	0.00406681	0.00392157	0.00159768	0.00116195	0.0033406
Stomach disorder	0.00116195	0.00116195	0.00130719	0.00043573	0.00450254	0.00159768	0.005374	0.0043573	0.016122	0.00232389	0.00072622	0.00116195	0.00087146	0.00072622	0.0010167	0.0010167	0.00130719	0.00072622	0.0010167	0.00145243	0.00116195	0.00058097	0.00145243	0.00174292	0.00261438	0.0010167	0.00058097	0.00203341
Nausea and vomiting	0.00203341	0.00290487	0.00421206	0.0010167	0.0097313	0.00450254	0.0043573	0.00377633	0.00232389	0.0393609	0.00319535	0.00217865	0.00464779	0.00769789	0.00275962	0.00232389	0.00624546	0.00261438	0.00421206	0.00450254	0.00406681	0.00232389	0.00406681	0.00624546	0.00711692	0.00348584	0.00203341	0.00711692
Cognitive problems	0.00406681	0.00479303	0.00624546	0.00290487	0.00784314	0.00479303	0.00580973	0.00072622	0.00072622	0.00319535	0.0482208	0.005374	0.00261438	0.00798838	0.00508351	0.0122004	0.00711692	0.00275962	0.00363108	0.00610022	0.00653595	0.00508351	0.00827887	0.00900508	0.00987654	0.00493827	0.00290487	0.0116195
Sleep disorder	0.00275962	0.0033406	0.00406681	0.00203341	0.00479303	0.00421206	0.00551924	0.00174292	0.00116195	0.00217865	0.005374	0.0335512	0.00246914	0.00479303	0.0043573	0.00246914	0.00551924	0.00261438	0.00275962	0.0043573	0.00551924	0.00363108	0.00566449	0.00856935	0.00566449	0.00580973	0.00188816	0.00580973
Headache	0.00159768	0.00275962	0.00363108	0.00174292	0.00377633	0.00159768	0.00319535	0.00174292	0.00087146	0.00464779	0.00261438	0.00246914	0.0309368	0.00348584	0.00290487	0.00203341	0.00421206	0.00087146	0.0033406	0.0033406	0.00232389	0.00087146	0.00246914	0.00232389	0.0033406	0.00305011	0.00290487	0.005374
Malaise and fatigue	0.00363108	0.00464779	0.00653595	0.0033406	0.00827887	0.00551924	0.00624546	0.00159768	0.00072622	0.00769789	0.00798838	0.00479303	0.00348584	0.0547567	0.00493827	0.00697168	0.00885984	0.00377633	0.00580973	0.00697168	0.00624546	0.00450254	0.00653595	0.00929557	0.00885984	0.00595497	0.0033406	0.0120552
Nervous system pain	0.00566449	0.00522876	0.00856935	0.00305011	0.00508351	0.00421206	0.00493827	0.00174292	0.0010167	0.00275962	0.00508351	0.0043573	0.00290487	0.00493827	0.0389252	0.00246914	0.00406681	0.00174292	0.00363108	0.00479303	0.00450254	0.00203341	0.00392157	0.00668119	0.00464779	0.0043573	0.00203341	0.00740741
Nervous system disorders	0.00232389	0.00348584	0.00246914	0.00203341	0.00668119	0.00421206	0.00406681	0.00174292	0.0010167	0.00232389	0.0122004	0.00246914	0.00203341	0.00697168	0.00246914	0.0331155	0.00566449	0.00261438	0.00261438	0.005374	0.00726216	0.00624546	0.0103123	0.00915033	0.0110385	0.00290487	0.00130719	0.0087146
Breathing abnormalities	0.00261438	0.0033406	0.00551924	0.00363108	0.00798838	0.00392157	0.00610022	0.00188816	0.00130719	0.00624546	0.00711692	0.00551924	0.00421206	0.00885984	0.00406681	0.00566449	0.059114	0.00479303	0.00944081	0.00827887	0.00798838	0.00813362	0.00740741	0.0106028	0.0097313	0.0043573	0.00261438	0.0120552
Lower respiratory disease	0.00174292	0.00188816	0.00174292	0.00145243	0.00450254	0.00246914	0.00275962	0.00188816	0.00072622	0.00261438	0.00275962	0.00261438	0.00087146	0.00377633	0.00174292	0.00261438	0.00479303	0.0235294	0.00261438	0.0043573	0.00392157	0.00363108	0.00377633	0.0043573	0.00610022	0.00159768	0.0010167	0.00421206
Chest pain	0.0033406	0.00348584	0.0043573	0.00275962	0.00464779	0.00319535	0.0043573	0.00159768	0.0010167	0.00421206	0.00363108	0.00275962	0.0033406	0.00580973	0.00363108	0.00261438	0.00944081	0.00261438	0.037618	0.00595497	0.00421206	0.00392157	0.00392157	0.00595497	0.005374	0.0033406	0.00203341	0.00653595
Abnormalities of heart beat	0.00275962	0.00319535	0.00464779	0.00261438	0.00610022	0.00305011	0.00580973	0.00203341	0.00145243	0.00450254	0.00610022	0.0043573	0.0033406	0.00697168	0.00479303	0.005374	0.00827887	0.0043573	0.00595497	0.0419753	0.0106028	0.00493827	0.00624546	0.00958606	0.00929557	0.00464779	0.00290487	0.00769789
Cardiac dysrhythmias	0.00290487	0.00305011	0.00290487	0.00246914	0.0063907	0.00479303	0.00595497	0.00174292	0.00116195	0.00406681	0.00653595	0.00551924	0.00232389	0.00624546	0.00450254	0.00726216	0.00798838	0.00392157	0.00421206	0.0106028	0.043573	0.00944081	0.00769789	0.0122004	0.0116195	0.005374	0.00203341	0.00682643
Heart failure	0.00232389	0.00217865	0.00377633	0.00188816	0.00450254	0.00392157	0.00493827	0.00159768	0.00058097	0.00232389	0.00508351	0.00363108	0.00087146	0.00450254	0.00203341	0.00624546	0.00813362	0.00363108	0.00392157	0.00493827	0.00944081	0.0368918	0.00769789	0.0120552	0.010748	0.0033406	0.00174292	0.00740741
Renal failure	0.00348584	0.00305011	0.00246914	0.00246914	0.00842411	0.0043573	0.00798838	0.00305011	0.00145243	0.00406681	0.00827887	0.00566449	0.00246914	0.00653595	0.00392157	0.0103123	0.00740741	0.00377633	0.00392157	0.00624546	0.00769789	0.00769789	0.042411	0.0146696	0.0177197	0.00450254	0.00261438	0.0097313
Anemia	0.0043573	0.00508351	0.00566449	0.00363108	0.0103123	0.00885984	0.00958606	0.00406681	0.00174292	0.00624546	0.00900508	0.00856935	0.00232389	0.00929557	0.00668119	0.00915033	0.0106028	0.0043573	0.00595497	0.00958606	0.0122004	0.0120552	0.0146696	0.0624546	0.0191721	0.00653595	0.00363108	0.0165577
Fluid/electrolyte disorders	0.00406681	0.0043573	0.005374	0.00261438	0.0110385	0.00740741	0.00842411	0.00392157	0.00261438	0.00711692	0.00987654	0.00566449	0.0033406	0.00885984	0.00464779	0.0110385	0.0097313	0.00610022	0.005374	0.00929557	0.0116195	0.010748	0.0177197	0.0191721	0.0594045	0.00580973	0.00319535	0.0149601
Anxiety	0.00261438	0.00348584	0.0033406	0.00246914	0.00464779	0.00464779	0.00624546	0.00159768	0.0010167	0.00348584	0.00493827	0.00580973	0.00305011	0.00595497	0.0043573	0.00290487	0.0043573	0.00159768	0.0033406	0.00464779	0.005374	0.0033406	0.00450254	0.00653595	0.00580973	0.0355846	0.00203341	0.00610022
Skin sensation problems and rash	0.00130719	0.00275962	0.0043573	0.00450254	0.00421206	0.00145243	0.00217865	0.00116195	0.00058097	0.00203341	0.00290487	0.00188816	0.00290487	0.0033406	0.00203341	0.00130719	0.00261438	0.0010167	0.00203341	0.00290487	0.00203341	0.00174292	0.00261438	0.00363108	0.00319535	0.00203341	0.0309368	0.00566449
General signs and symptoms	0.00508351	0.00668119	0.0108933	0.00464779	0.0129266	0.00798838	0.00813362	0.0033406	0.00203341	0.00711692	0.0116195	0.00580973	0.005374	0.0120552	0.00740741	0.0087146	0.0120552	0.00421206	0.00653595	0.00769789	0.00682643	0.00740741	0.0097313	0.0165577	0.0149601	0.00610022	0.00566449	0.0726216

## Sheet: S2_positive
	Osteoarthritis	Spondylopathies	Musculoskeletal pain	Connective tissue disease	Abdominal and pelvic pain	Gastrointestinal disorder	Esophageal disorder	Gastritis and duodenitis	Stomach disorder	Nausea and vomiting	Cognitive problems	Sleep disorder	Headache	Malaise and fatigue	Nervous system pain	Nervous system disorders	Breathing abnormalities	Lower respiratory disease	Chest pain	Abnormalities of heart beat	Cardiac dysrhythmias	Heart failure	Renal failure	Anemia	Fluid/electrolyte disorders	Anxiety	Skin sensation problems and rash	General signs and symptoms
Osteoarthritis	0.010036	0.00113615	0.00151486	0.00075743	0.00132551	0.00113615	0.00151486	0.00056807	0.00018936	0.00113615	0.00208294	0.00056807	0.00170422	0.0022723	0.00151486	0.00132551	0.00132551	0.00075743	0.00094679	0.00113615	0.00151486	0.00075743	0.00094679	0.00056807	0.00189358	0.00208294	0.00037872	0.00170422
Spondylopathies	0.00113615	0.0532096	0.00833176	0.00189358	0.00492331	0.00340845	0.00378716	0.00170422	0.00075743	0.00378716	0.0035978	0.00246165	0.0094679	0.00681689	0.00549138	0.00284037	0.00662753	0.00170422	0.00605946	0.00416588	0.00246165	0.00113615	0.00265101	0.0022723	0.00265101	0.00435524	0.00321909	0.00454459
Musculoskeletal pain	0.00151486	0.00833176	0.0611627	0.00265101	0.0081424	0.00416588	0.00378716	0.00094679	0.00056807	0.00738496	0.00738496	0.00340845	0.0021804	0.0081424	0.00605946	0.00151486	0.0124976	0.00189358	0.00830261	0.00795304	0.0035978	0.00151486	0.00170422	0.00435524	0.00511267	0.00871047	0.00454459	0.00984662
Connective tissue disease	0.00075743	0.00189358	0.00265101	0.0136338	0.00170422	0.00056807	0.00132551	0.00075743	0.00056807	0.00170422	0.00208294	0.00113615	0.00246165	0.00208294	0.00170422	0.00075743	0.00208294	0.00113615	0.00189358	0.00208294	0.00094679	0.00056807	0.00075743	0.00113615	0.00094679	0.00246165	0.00189358	0.00246165
Abdominal and pelvic pain	0.00132551	0.00492331	0.0081424	0.00170422	0.0651392	0.0058701	0.00719561	0.00284037	0.00113615	0.0123083	0.00738496	0.00435524	0.00685996	0.00033419	0.00378716	0.00284037	0.0119296	0.0022723	0.00795304	0.00530203	0.00511267	0.00132551	0.0022723	0.00397652	0.00568074	0.00757432	0.00302973	0.00908919
Gastrointestinal disorder	0.00113615	0.00340845	0.00416588	0.00056807	0.0058701	0.0308654	0.00378716	0.00284037	0.00132551	0.00454459	0.0035978	0.00151486	0.00473395	0.00473395	0.00302973	0.00189358	0.00416588	0.00056807	0.00397652	0.00454459	0.00265101	0.00132551	0.00170422	0.00416588	0.00378716	0.00549138	0.00189358	0.00397652
Esophageal disorder	0.00151486	0.00378716	0.00378716	0.00132551	0.00719561	0.00378716	0.03541	0.00208294	0.00132551	0.00454459	0.00530203	0.00378716	0.00605946	0.00530203	0.00492331	0.00151486	0.00549138	0.0022723	0.00530203	0.00530203	0.00284037	0.00132551	0.00132551	0.00530203	0.00208294	0.00473395	0.00208294	0.00435524
Gastritis and duodenitis	0.00056807	0.00170422	0.00094679	0.00075743	0.00284037	0.00284037	0.00208294	0.0149593	0.0022723	0.0022723	0.00189358	0.00094679	0.00302973	0.0022723	0.00151486	0.00113615	0.00189358	0.00056807	0.00208294	0.0022723	0.00208294	0.00056807	0.00113615	0.00189358	0.00189358	0.00151486	0.00094679	0.00189358
Stomach disorder	0.00018936	0.00075743	0.00056807	0.00056807	0.00113615	0.00132551	0.00132551	0.0022723	0.00776368	0.00132551	0.00094679	0.00037872	0.00132551	0.00113615	0.00094679	0.00018936	0.00075743	0.00037872	0.00075743	0.00075743	0.00113615	0.00018936	0.00018936	0.00056807	0.00075743	0.00132551	0.00075743	0.00056807
Nausea and vomiting	0.00113615	0.00378716	0.00738496	0.00170422	0.0123083	0.00454459	0.00454459	0.0022723	0.00132551	0.0575649	0.00265101	0.00473395	0.0121189	0.00908919	0.00246165	0.00189358	0.00927855	0.00113615	0.00965726	0.0081424	0.00378716	0.00208294	0.00170422	0.00340845	0.00549138	0.00605946	0.00416588	0.00908919
Cognitive problems	0.00208294	0.0035978	0.00738496	0.00208294	0.00738496	0.0035978	0.00530203	0.00189358	0.00094679	0.00265101	0.05605	0.0035978	0.00965726	0.0117402	0.00492331	0.00473395	0.00719561	0.00208294	0.00473395	0.00776368	0.00284037	0.00151486	0.00265101	0.0035978	0.00511267	0.00757432	0.00549138	0.00795304
Sleep disorder	0.00056807	0.00246165	0.00340845	0.00113615	0.00435524	0.00151486	0.00378716	0.00094679	0.00037872	0.00473395	0.0035978	0.0499905	0.0058701	0.0081424	0.00321909	0.00037872	0.0130657	0.00265101	0.00511267	0.00643817	0.00416588	0.00094679	0.00170422	0.00284037	0.00284037	0.00700625	0.00284037	0.00643817
Headache	0.00170422	0.0094679	0.00751851	0.00246165	0.002618	0.00473395	0.00605946	0.00302973	0.00132551	0.0121189	0.00965726	0.0058701	0.103579	0.0143912	0.00397652	0.00435524	0.0170422	0.00321909	0.0113615	0.0111721	0.00378716	0.00208294	0.00378716	0.0058701	0.00662753	0.00965726	0.00681689	0.0107934
Malaise and fatigue	0.0022723	0.00681689	0.0081424	0.00208294	0.0053722	0.00473395	0.00530203	0.0022723	0.00113615	0.00908919	0.0117402	0.0081424	0.0143912	0.107366	0.0035978	0.00284037	0.0212081	0.00321909	0.0109828	0.0111721	0.00530203	0.00208294	0.00416588	0.00776368	0.00643817	0.0111721	0.00643817	0.0138231
Nervous system pain	0.00151486	0.00549138	0.00605946	0.00170422	0.00378716	0.00302973	0.00492331	0.00151486	0.00094679	0.00246165	0.00492331	0.00321909	0.00397652	0.0035978	0.0312441	0.00132551	0.0035978	0.00151486	0.00208294	0.0035978	0.00189358	0.00056807	0.00170422	0.00340845	0.00265101	0.00340845	0.00189358	0.00435524
Nervous system disorders	0.00132551	0.00284037	0.00151486	0.00075743	0.00284037	0.00189358	0.00151486	0.00113615	0.00018936	0.00189358	0.00473395	0.00037872	0.00435524	0.00284037	0.00132551	0.0174209	0.00151486	0.00075743	0.00189358	0.00321909	0.00132551	0.00094679	0.0022723	0.00113615	0.00340845	0.00265101	0.00037872	0.00265101
Breathing abnormalities	0.00132551	0.00662753	0.0124976	0.00208294	0.0119296	0.00416588	0.00549138	0.00189358	0.00075743	0.00927855	0.00719561	0.0130657	0.0170422	0.0212081	0.0035978	0.00151486	0.167961	0.0081424	0.0287824	0.0168529	0.00757432	0.0022723	0.0035978	0.00852111	0.00852111	0.00984662	0.00662753	0.0174209
Lower respiratory disease	0.00075743	0.00170422	0.00189358	0.00113615	0.0022723	0.00056807	0.0022723	0.00056807	0.00037872	0.00113615	0.00208294	0.00265101	0.00321909	0.00321909	0.00151486	0.00075743	0.0081424	0.112155	0.00454459	0.00284037	0.00151486	0.00094679	0.00113615	0.00170422	0.00132551	0.00246165	0.00246165	0.00113615
Chest pain	0.00094679	0.00605946	0.00649551	0.00189358	0.00795304	0.00397652	0.00530203	0.00208294	0.00075743	0.00965726	0.00473395	0.00511267	0.0113615	0.0109828	0.00208294	0.00189358	0.0287824	0.00454459	0.108123	0.0202613	0.00889983	0.00246165	0.0035978	0.00473395	0.00719561	0.0111721	0.00757432	0.00539003
Abnormalities of heart beat	0.00113615	0.00416588	0.00795304	0.00208294	0.00530203	0.00454459	0.00530203	0.0022723	0.00075743	0.0081424	0.00776368	0.00643817	0.0111721	0.0111721	0.0035978	0.00321909	0.0168529	0.00284037	0.0202613	0.094111	0.0078583	0.00113615	0.00340845	0.00530203	0.00643817	0.012687	0.00757432	0.00100619
Cardiac dysrhythmias	0.00151486	0.00246165	0.0035978	0.00094679	0.00511267	0.00265101	0.00284037	0.00208294	0.00113615	0.00378716	0.00284037	0.00416588	0.00378716	0.00530203	0.00189358	0.00132551	0.00757432	0.00151486	0.00889983	0.00476686	0.0418481	0.00208294	0.00284037	0.00246165	0.00454459	0.00454459	0.00284037	0.00473395
Heart failure	0.00075743	0.00113615	0.00151486	0.00056807	0.00132551	0.00132551	0.00132551	0.00056807	0.00018936	0.00208294	0.00151486	0.00094679	0.00208294	0.00208294	0.00056807	0.00094679	0.0022723	0.00094679	0.00246165	0.00113615	0.00208294	0.0081424	0.00056807	0.00170422	0.00170422	0.00094679	0.00075743	0.00151486
Renal failure	0.00094679	0.00265101	0.00170422	0.00075743	0.0022723	0.00170422	0.00132551	0.00113615	0.00018936	0.00170422	0.00265101	0.00170422	0.00378716	0.00416588	0.00170422	0.0022723	0.0035978	0.00113615	0.0035978	0.00340845	0.00284037	0.00056807	0.0191252	0.00189358	0.00681689	0.00321909	0.00094679	0.00397652
Anemia	0.00056807	0.0022723	0.00435524	0.00113615	0.00397652	0.00416588	0.00530203	0.00189358	0.00056807	0.00340845	0.0035978	0.00284037	0.0058701	0.00776368	0.00340845	0.00113615	0.00852111	0.00170422	0.00473395	0.00530203	0.00246165	0.00170422	0.00189358	0.0444992	0.00605946	0.00681689	0.00284037	0.00757432
Fluid/electrolyte disorders	0.00189358	0.00265101	0.00511267	0.00094679	0.00568074	0.00378716	0.00208294	0.00189358	0.00075743	0.00549138	0.00511267	0.00284037	0.00662753	0.00643817	0.00265101	0.00340845	0.00852111	0.00132551	0.00719561	0.00643817	0.00454459	0.00170422	0.00681689	0.00605946	0.0414694	0.00643817	0.00321909	0.00927855
Anxiety	0.00208294	0.00435524	0.00871047	0.00246165	0.00757432	0.00549138	0.00473395	0.00151486	0.00132551	0.00605946	0.00757432	0.00700625	0.00965726	0.0111721	0.00340845	0.00265101	0.00984662	0.00246165	0.0111721	0.012687	0.00454459	0.00094679	0.00321909	0.00681689	0.00643817	0.0865366	0.00511267	0.0106041
Skin sensation problems and rash	0.00037872	0.00321909	0.00454459	0.00189358	0.00302973	0.00189358	0.00208294	0.00094679	0.00075743	0.00416588	0.00549138	0.00284037	0.00681689	0.00643817	0.00189358	0.00037872	0.00662753	0.00246165	0.00757432	0.00757432	0.00284037	0.00075743	0.00094679	0.00284037	0.00321909	0.00511267	0.0496118	0.00643817
General signs and symptoms	0.00170422	0.00454459	0.00984662	0.00246165	0.00908919	0.00397652	0.00435524	0.00189358	0.00056807	0.00908919	0.00795304	0.00643817	0.0107934	0.0138231	0.00435524	0.00265101	0.0174209	0.00113615	0.00496531	0.00467296	0.00473395	0.00151486	0.00397652	0.00757432	0.00927855	0.0106041	0.00643817	0.0912706

## Sheet: S2_negative
	Osteoarthritis	Spondylopathies	Musculoskeletal pain	Connective tissue disease	Abdominal and pelvic pain	Gastrointestinal disorder	Esophageal disorder	Gastritis and duodenitis	Stomach disorder	Nausea and vomiting	Cognitive problems	Sleep disorder	Headache	Malaise and fatigue	Nervous system pain	Nervous system disorders	Breathing abnormalities	Lower respiratory disease	Chest pain	Abnormalities of heart beat	Cardiac dysrhythmias	Heart failure	Renal failure	Anemia	Fluid/electrolyte disorders	Anxiety	Skin sensation problems and rash	General signs and symptoms
Osteoarthritis	0.0234427	0.00220075	0.00688929	0.00287054	0.00267917	0.00220075	0.00459286	0.00086116	0.00086116	0.00162664	0.00191369	0.00153095	0.00220075	0.00220075	0.00430581	0.0012439	0.00258348	0.0012439	0.00239212	0.00181801	0.00200938	0.00162664	0.00105253	0.00258348	0.00306191	0.00267917	0.00210506	0.00363602
Spondylopathies	0.00220075	0.0360731	0.00765477	0.00210506	0.00449718	0.00220075	0.00220075	0.0012439	0.00076548	0.00200938	0.00210506	0.00162664	0.00430581	0.00401875	0.00526265	0.00200938	0.00334896	0.00114822	0.00392307	0.00267917	0.00143527	0.00114822	0.00114822	0.00334896	0.00277485	0.00325328	0.00354033	0.00526265
Musculoskeletal pain	0.00688929	0.00765477	0.0617166	0.00641087	0.00679361	0.00382738	0.00478423	0.00191369	0.0012439	0.00583676	0.00459286	0.00334896	0.00650655	0.00593245	0.00861162	0.00114822	0.00727203	0.00133958	0.00660224	0.00449718	0.00306191	0.00267917	0.00229643	0.00526265	0.00449718	0.00411444	0.00564539	0.0104296
Connective tissue disease	0.00287054	0.00210506	0.00641087	0.0273658	0.00239212	0.00162664	0.00162664	0.00105253	0.00066979	0.00143527	0.00258348	0.00172232	0.00114822	0.00258348	0.00382738	0.00105253	0.00277485	0.00200938	0.00315759	0.00315759	0.00162664	0.00181801	0.00172232	0.00315759	0.00306191	0.00229643	0.00430581	0.00430581
Abdominal and pelvic pain	0.00267917	0.00449718	0.00679361	0.00239212	0.067362	0.00708066	0.00937709	0.0049756	0.00258348	0.0138743	0.00449718	0.00411444	0.00421012	0.0062195	0.00545402	0.00363602	0.00832456	0.00267917	0.00669792	0.00679361	0.00535834	0.00315759	0.00526265	0.00956846	-0.00957038	0.00487992	0.00382738	0.0100469
Gastrointestinal disorder	0.00220075	0.00220075	0.00382738	0.00162664	0.00708066	0.0283227	0.00449718	0.00229643	0.00210506	0.00459286	0.00220075	0.00239212	0.0012439	0.00382738	0.00363602	0.00239212	0.00459286	0.00172232	0.00258348	0.00363602	0.00239212	0.00210506	0.00258348	0.00526265	0.00574108	0.00306191	0.00220075	0.00641087
Esophageal disorder	0.00459286	0.00220075	0.00478423	0.00162664	0.00937709	0.00449718	0.0439192	0.00602813	0.00382738	0.00554971	0.00325328	0.00516697	0.00315759	0.00468855	0.00392307	0.00220075	0.00564539	0.00258348	0.00516697	0.00545402	0.00421012	0.00334896	0.00258348	0.0074634	0.00660224	0.00478423	0.00287054	0.00660224
Gastritis and duodenitis	0.00086116	0.0012439	0.00191369	0.00105253	0.0049756	0.00229643	0.00602813	0.0205722	0.00411444	0.00315759	0.00105253	0.00143527	0.00172232	0.00143527	0.00114822	0.00095685	0.00220075	0.00153095	0.00200938	0.00220075	0.00153095	0.00076548	0.00105253	0.00277485	0.00315759	0.00162664	0.00086116	0.00334896
Stomach disorder	0.00086116	0.00076548	0.0012439	0.00066979	0.00258348	0.00210506	0.00382738	0.00411444	0.0130131	0.00239212	0.00057411	0.00066979	0.00095685	0.00105253	0.00162664	0.00066979	0.00133958	0.00095685	0.00143527	0.00143527	0.00143527	0.00066979	0.00095685	0.00181801	0.00200938	0.00114822	0.00114822	0.00239212
Nausea and vomiting	0.00162664	0.00200938	0.00583676	0.00143527	0.0138743	0.00459286	0.00554971	0.00315759	0.00239212	0.0429624	0.00296622	0.00296622	0.0062195	0.00554971	0.00315759	0.00181801	0.00784614	0.00172232	0.00631519	0.00421012	0.00315759	0.00181801	0.00287054	0.00554971	0.00583676	0.00392307	0.00267917	0.00736772
Cognitive problems	0.00191369	0.00210506	0.00459286	0.00258348	0.00449718	0.00220075	0.00325328	0.00105253	0.00057411	0.00296622	0.0341594	0.00258348	0.00296622	0.00593245	0.0037317	0.00641087	0.00392307	0.00172232	0.0024878	0.00430581	0.00287054	0.00315759	0.00354033	0.00516697	0.00574108	0.00306191	0.00392307	0.00765477
Sleep disorder	0.00153095	0.00162664	0.00334896	0.00172232	0.00411444	0.00239212	0.00516697	0.00143527	0.00066979	0.00296622	0.00258348	0.0290881	0.00229643	0.00277485	0.00344465	0.00172232	0.00526265	0.00153095	0.00354033	0.0037317	0.00287054	0.00229643	0.00229643	0.00392307	0.00382738	0.00392307	0.00191369	0.00535834
Headache	0.00220075	0.00430581	0.00650655	0.00114822	0.00421012	0.0012439	0.00315759	0.00172232	0.00095685	0.0062195	0.00296622	0.00229643	0.040666	0.00334896	0.00229643	0.00172232	0.00736772	0.00086116	0.00516697	0.00421012	0.0012439	0.00086116	0.00172232	0.00287054	0.00363602	0.00354033	0.00363602	0.00688929
Malaise and fatigue	0.00220075	0.00401875	0.00593245	0.00258348	0.0062195	0.00382738	0.00468855	0.00143527	0.00105253	0.00554971	0.00593245	0.00277485	0.00334896	0.0435365	0.00296622	0.00392307	0.00832456	0.00306191	0.00507129	0.00516697	0.00392307	0.00267917	0.0037317	0.00564539	0.00688929	0.00392307	0.00344465	0.00822888
Nervous system pain	0.00430581	0.00526265	0.00861162	0.00382738	0.00545402	0.00363602	0.00392307	0.00114822	0.00162664	0.00315759	0.0037317	0.00344465	0.00229643	0.00296622	0.0374127	0.00172232	0.00468855	0.0012439	0.00363602	0.00306191	0.00296622	0.00210506	0.00210506	0.00526265	0.00449718	0.00478423	0.00363602	0.00641087
Nervous system disorders	0.0012439	0.00200938	0.00114822	0.00105253	0.00363602	0.00239212	0.00220075	0.00095685	0.00066979	0.00181801	0.00641087	0.00172232	0.00172232	0.00392307	0.00172232	0.0217204	0.00401875	0.00162664	0.00191369	0.00306191	0.00325328	0.00258348	0.00487992	0.00459286	0.00641087	0.00229643	0.00153095	0.00612382
Breathing abnormalities	0.00258348	0.00334896	0.00727203	0.00277485	0.00832456	0.00459286	0.00564539	0.00220075	0.00133958	0.00784614	0.00392307	0.00526265	0.00736772	0.00832456	0.00468855	0.00401875	0.0649699	0.00487992	0.012726	0.00813319	0.0074634	0.00478423	0.00344465	0.00698498	0.00765477	0.00545402	0.0037317	0.0116735
Lower respiratory disease	0.0012439	0.00114822	0.00133958	0.00200938	0.00267917	0.00172232	0.00258348	0.00153095	0.00095685	0.00172232	0.00172232	0.00153095	0.00086116	0.00306191	0.0012439	0.00162664	0.00487992	0.0165534	0.00258348	0.00239212	0.00315759	0.00325328	0.00229643	0.0037317	0.0037317	0.00143527	0.00105253	0.0037317
Chest pain	0.00239212	0.00392307	0.00660224	0.00315759	0.00669792	0.00258348	0.00516697	0.00200938	0.00143527	0.00631519	0.0024878	0.00354033	0.00516697	0.00507129	0.00363602	0.00191369	0.012726	0.00258348	0.044302	0.00803751	0.00468855	0.0024878	0.00287054	0.00507129	0.00554971	0.00440149	0.00334896	0.00660224
Abnormalities of heart beat	0.00181801	0.00267917	0.00449718	0.00315759	0.00679361	0.00363602	0.00545402	0.00220075	0.00143527	0.00421012	0.00430581	0.0037317	0.00421012	0.00516697	0.00306191	0.00306191	0.00813319	0.00239212	0.00803751	0.0418142	0.0062195	0.00325328	0.00325328	0.00717635	0.00851593	0.00449718	0.00325328	0.0062195
Cardiac dysrhythmias	0.00200938	0.00143527	0.00306191	0.00162664	0.00535834	0.00239212	0.00421012	0.00153095	0.00143527	0.00315759	0.00287054	0.00287054	0.0012439	0.00392307	0.00296622	0.00325328	0.0074634	0.00315759	0.00468855	0.0062195	0.0290881	0.0062195	0.00421012	0.00583676	0.00736772	0.00287054	0.00172232	0.00516697
Heart failure	0.00162664	0.00114822	0.00267917	0.00181801	0.00315759	0.00210506	0.00334896	0.00076548	0.00066979	0.00181801	0.00315759	0.00229643	0.00086116	0.00267917	0.00210506	0.00258348	0.00478423	0.00325328	0.0024878	0.00325328	0.0062195	0.0232514	0.00440149	0.00602813	0.00574108	0.00229643	0.00181801	0.00478423
Renal failure	0.00105253	0.00114822	0.00229643	0.00172232	0.00526265	0.00258348	0.00258348	0.00105253	0.00095685	0.00287054	0.00354033	0.00229643	0.00172232	0.0037317	0.00210506	0.00487992	0.00344465	0.00229643	0.00287054	0.00325328	0.00421012	0.00440149	0.0247823	0.00650655	-0.00947469	0.0024878	0.00181801	0.00583676
Anemia	0.00258348	0.00334896	0.00526265	0.00315759	0.00956846	0.00526265	0.0074634	0.00277485	0.00181801	0.00554971	0.00516697	0.00392307	0.00287054	0.00564539	0.00526265	0.00459286	0.00698498	0.0037317	0.00507129	0.00717635	0.00583676	0.00602813	0.00650655	0.0459286	-0.00574299	0.00392307	0.00315759	0.00985552
Fluid/electrolyte disorders	0.00306191	0.00277485	0.00449718	0.00306191	-0.00957038	0.00574108	0.00660224	0.00315759	0.00200938	0.00583676	0.00574108	0.00382738	0.00363602	0.00688929	0.00449718	0.00641087	0.00765477	0.0037317	0.00554971	0.00851593	0.00736772	0.00574108	-0.00947469	-0.00574299	0.0455459	0.0049756	0.00267917	0.0114821
Anxiety	0.00267917	0.00325328	0.00411444	0.00229643	0.00487992	0.00306191	0.00478423	0.00162664	0.00114822	0.00392307	0.00306191	0.00392307	0.00354033	0.00392307	0.00478423	0.00229643	0.00545402	0.00143527	0.00440149	0.00449718	0.00287054	0.00229643	0.0024878	0.00392307	0.0049756	0.0366472	0.00267917	0.00535834
Skin sensation problems and rash	0.00210506	0.00354033	0.00564539	0.00430581	0.00382738	0.00220075	0.00287054	0.00086116	0.00114822	0.00267917	0.00392307	0.00191369	0.00363602	0.00344465	0.00363602	0.00153095	0.0037317	0.00105253	0.00334896	0.00325328	0.00172232	0.00181801	0.00181801	0.00315759	0.00267917	0.00267917	0.033968	0.00574108
General signs and symptoms	0.00363602	0.00526265	0.0104296	0.00430581	0.0100469	0.00641087	0.00660224	0.00334896	0.00239212	0.00736772	0.00765477	0.00535834	0.00688929	0.00822888	0.00641087	0.00612382	0.0116735	0.0037317	0.00660224	0.0062195	0.00516697	0.00478423	0.00583676	0.00985552	0.0114821	0.00535834	0.00574108	0.0682231

## Sheet: S3_positive
	Osteoarthritis	Spondylopathies	Musculoskeletal pain	Connective tissue disease	Abdominal and pelvic pain	Gastrointestinal disorder	Esophageal disorder	Gastritis and duodenitis	Stomach disorder	Nausea and vomiting	Cognitive problems	Sleep disorder	Headache	Malaise and fatigue	Nervous system pain	Nervous system disorders	Breathing abnormalities	Lower respiratory disease	Chest pain	Abnormalities of heart beat	Cardiac dysrhythmias	Heart failure	Renal failure	Anemia	Fluid/electrolyte disorders	Anxiety	Skin sensation problems and rash	General signs and symptoms
Osteoarthritis	0.0886115	0.00967239	0.0221529	0.0134165	0.00686427	0.00312012	0.00686427	0.00187207	0.00093604	0.00093604	0.00405616	0.00655226	0.0049922	0.00561622	0.0124805	0.0024961	0.00655226	0.00062402	0.00436817	0.00530421	0.00187207	0	0.00093604	0.00343214	0.00187207	0.00280811	0.00624025	0.00967239
Spondylopathies	0.00967239	0.122309	0.0312012	0.00873635	0.00655226	0.00187207	0.00312012	0.00156006	0.00031201	0.00561622	0.00312012	0.00561622	0.0112324	0.00436817	0.0180967	0.00156006	0.00530421	0.00093604	0.00655226	0.00343214	0.0024961	0.00062402	0.00062402	0.00312012	0.00124805	0.00187207	0.0149766	0.00780031
Musculoskeletal pain	0.0221529	0.0312012	0.254914	0.0312012	0.0143526	0.00717629	0.00904836	0.00280811	0.00062402	0.00717629	0.00530421	0.00780031	0.0143526	0.0102964	0.025897	0.0024961	0.0168487	0.00156006	0.0149766	0.00842434	0.00561622	0.00156006	0.00093604	0.0074883	0.00374415	0.00686427	0.0224649	0.0221529
Connective tissue disease	0.0134165	0.00873635	0.0312012	0.108892	0.00374415	0.00374415	0.00343214	0.00156006	0.00062402	0.00405616	0.00343214	0.00592824	0.0074883	0.0074883	0.0109204	0.00312012	0.00717629	0.00093604	0.0074883	0.0049922	0.00280811	0.00187207	0.00187207	0.0049922	0.00218409	0.00343214	0.0121685	0.0131045
Abdominal and pelvic pain	0.00686427	0.00655226	0.0143526	0.00374415	0.0396256	0.00280811	0.00280811	0.00062402	0	0.00436817	0.00156006	0.00374415	0.00405616	0.00280811	0.00530421	0.00031201	0.00436817	0.00031201	0.00374415	0.00187207	0.00031201	0.00031201	0	0.00218409	0.00156006	0.00280811	0.00405616	0.00561622
Gastrointestinal disorder	0.00312012	0.00187207	0.00717629	0.00374415	0.00280811	0.0221529	0.00312012	0	0.00031201	0.00156006	0.00093604	0.00156006	0.00280811	0.0024961	0.00343214	0.00062402	0.00218409	0.00093604	0.00218409	0.00218409	0.00218409	0.00062402	0.00031201	0.00218409	0.00093604	0.00062402	0.00280811	0.00343214
Esophageal disorder	0.00686427	0.00312012	0.00904836	0.00343214	0.00280811	0.00312012	0.0411856	0.00124805	0.00031201	0.00187207	0.00218409	0.00530421	0.00343214	0.00124805	0.00530421	0.00031201	0.00405616	0	0.00468019	0.00374415	0.00156006	0.00062402	0.00062402	0.00124805	0.00062402	0.00280811	0.00468019	0.00468019
Gastritis and duodenitis	0.00187207	0.00156006	0.00280811	0.00156006	0.00062402	0	0.00124805	0.00936037	0.00062402	0.00031201	0.00124805	0.00124805	0.00031201	0	0.0024961	0.00093604	0.00031201	0	0.00031201	0.00031201	0.00093604	0.00031201	0.00031201	0.00093604	0.00062402	0.00062402	0.00156006	0
Stomach disorder	0.00093604	0.00031201	0.00062402	0.00062402	0	0.00031201	0.00031201	0.00062402	0.00156006	0.00031201	0.00031201	0	0	0.00031201	0.00062402	0	0	0	0.00031201	0	0.00031201	0	0	0.00031201	0	0	0	0.00031201
Nausea and vomiting	0.00093604	0.00561622	0.00717629	0.00405616	0.00436817	0.00156006	0.00187207	0.00031201	0.00031201	0.0305772	0.00187207	0.00124805	0.00592824	0.00312012	0.00343214	0.00031201	0.00436817	0.00031201	0.0049922	0.00280811	0.00156006	0.00031201	0.00031201	0.00093604	0.00031201	0.00187207	0.00280811	0.00405616
Cognitive problems	0.00405616	0.00312012	0.00530421	0.00343214	0.00156006	0.00093604	0.00218409	0.00124805	0.00031201	0.00187207	0.0827769	0.00436817	0.00187207	0.00312012	0.00343214	0.00093604	0.00374415	0.00062402	0.00343214	0.00280811	0.00124805	0.00031201	0	0.00062402	0	0.00187207	0.00312012	0.00280811
Sleep disorder	0.00655226	0.00561622	0.00780031	0.00592824	0.00374415	0.00156006	0.00530421	0.00124805	0	0.00124805	0.00436817	0.0427457	0.00187207	0.00312012	0.00561622	0.00093604	0.00343214	0	0.00374415	0.00343214	0.00218409	0	0.00062402	0.00187207	0.00156006	0.00468019	0.00530421	0.00374415
Headache	0.0049922	0.0112324	0.0143526	0.0074883	0.00405616	0.00280811	0.00343214	0.00031201	0	0.00592824	0.00187207	0.00187207	0.0661467	0.00592824	0.00561622	0.00124805	0.00717629	0.00031201	0.00530421	0.00405616	0.00187207	0.00062402	0	0.00218409	0.00031201	0.00343214	0.00780031	0.00780031
Malaise and fatigue	0.00561622	0.00436817	0.0102964	0.0074883	0.00280811	0.0024961	0.00124805	0	0.00031201	0.00312012	0.00312012	0.00312012	0.00592824	0.0414977	0.00312012	0.00093604	0.00655226	0.00062402	0.00436817	0.00312012	0.00218409	0.00031201	0	0.00187207	0.00062402	0.00343214	0.00405616	0.00436817
Nervous system pain	0.0124805	0.0180967	0.025897	0.0109204	0.00530421	0.00343214	0.00530421	0.0024961	0.00062402	0.00343214	0.00343214	0.00561622	0.00561622	0.00312012	0.10078	0.00187207	0.00405616	0.00093604	0.00530421	0.00592824	0.0024961	0.00031201	0.00062402	0.00530421	0.00062402	0.00468019	0.00780031	0.0121685
Nervous system disorders	0.0024961	0.00156006	0.0024961	0.00312012	0.00031201	0.00062402	0.00031201	0.00093604	0	0.00031201	0.00093604	0.00093604	0.00124805	0.00093604	0.00187207	0.00780031	0.00031201	0	0.00062402	0.00093604	0.00124805	0.00031201	0.00062402	0.00093604	0.00031201	0.00093604	0.00093604	0.00156006
Breathing abnormalities	0.00655226	0.00530421	0.0168487	0.00717629	0.00436817	0.00218409	0.00405616	0.00031201	0	0.00436817	0.00374415	0.00343214	0.00717629	0.00655226	0.00405616	0.00031201	0.0780031	0.00062402	0.0177847	0.00624025	0.00156006	0.00031201	0	0.00124805	0.00062402	0.00312012	0.00780031	0.00717629
Lower respiratory disease	0.00062402	0.00093604	0.00156006	0.00093604	0.00031201	0.00093604	0	0	0	0.00031201	0.00062402	0	0.00031201	0.00062402	0.00093604	0	0.00062402	0.00312012	0	0.00031201	0.00031201	0.00031201	0.00031201	0.00031201	0	0	0.00062402	0.00031201
Chest pain	0.00436817	0.00655226	0.0149766	0.0074883	0.00374415	0.00218409	0.00468019	0.00031201	0.00031201	0.0049922	0.00343214	0.00374415	0.00530421	0.00436817	0.00530421	0.00062402	0.0177847	0	0.0726989	0.00655226	0.00218409	0.00093604	0	0.00124805	0.00031201	0.00405616	0.00936037	0.00592824
Abnormalities of heart beat	0.00530421	0.00343214	0.00842434	0.0049922	0.00187207	0.00218409	0.00374415	0.00031201	0	0.00280811	0.00280811	0.00343214	0.00405616	0.00312012	0.00592824	0.00093604	0.00624025	0.00031201	0.00655226	0.0365055	0.00280811	0.00062402	0.00031201	0.00093604	0.00062402	0.00374415	0.00530421	0.0049922
Cardiac dysrhythmias	0.00187207	0.0024961	0.00561622	0.00280811	0.00031201	0.00218409	0.00156006	0.00093604	0.00031201	0.00156006	0.00124805	0.00218409	0.00187207	0.00218409	0.0024961	0.00124805	0.00156006	0.00031201	0.00218409	0.00280811	0.0143526	0.00093604	0.00093604	0.00156006	0.00062402	0.00124805	0.00187207	0.00405616
Heart failure	0	0.00062402	0.00156006	0.00187207	0.00031201	0.00062402	0.00062402	0.00031201	0	0.00031201	0.00031201	0	0.00062402	0.00031201	0.00031201	0.00031201	0.00031201	0.00031201	0.00093604	0.00062402	0.00093604	0.00343214	0	0.00031201	0.00031201	0	0	0.00031201
Renal failure	0.00093604	0.00062402	0.00093604	0.00187207	0	0.00031201	0.00062402	0.00031201	0	0.00031201	0	0.00062402	0	0	0.00062402	0.00062402	0	0.00031201	0	0.00031201	0.00093604	0	0.00374415	0.00093604	0.00093604	0.00031201	0.00062402	0.00062402
Anemia	0.00343214	0.00312012	0.0074883	0.0049922	0.00218409	0.00218409	0.00124805	0.00093604	0.00031201	0.00093604	0.00062402	0.00187207	0.00218409	0.00187207	0.00530421	0.00093604	0.00124805	0.00031201	0.00124805	0.00093604	0.00156006	0.00031201	0.00093604	0.0227769	0.00280811	0.00187207	0.00218409	0.00312012
Fluid/electrolyte disorders	0.00187207	0.00124805	0.00374415	0.00218409	0.00156006	0.00093604	0.00062402	0.00062402	0	0.00031201	0	0.00156006	0.00031201	0.00062402	0.00062402	0.00031201	0.00062402	0	0.00031201	0.00062402	0.00062402	0.00031201	0.00093604	0.00280811	0.00873635	0.00062402	0.00156006	0.0024961
Anxiety	0.00280811	0.00187207	0.00686427	0.00343214	0.00280811	0.00062402	0.00280811	0.00062402	0	0.00187207	0.00187207	0.00468019	0.00343214	0.00343214	0.00468019	0.00093604	0.00312012	0	0.00405616	0.00374415	0.00124805	0	0.00031201	0.00187207	0.00062402	0.025897	0.00280811	0.00436817
Skin sensation problems and rash	0.00624025	0.0149766	0.0224649	0.0121685	0.00405616	0.00280811	0.00468019	0.00156006	0	0.00280811	0.00312012	0.00530421	0.00780031	0.00405616	0.00780031	0.00093604	0.00780031	0.00062402	0.00936037	0.00530421	0.00187207	0	0.00062402	0.00218409	0.00156006	0.00280811	0.125741	0.00967239
General signs and symptoms	0.00967239	0.00780031	0.0221529	0.0131045	0.00561622	0.00343214	0.00468019	0	0.00031201	0.00405616	0.00280811	0.00374415	0.00780031	0.00436817	0.0121685	0.00156006	0.00717629	0.00031201	0.00592824	0.0049922	0.00405616	0.00031201	0.00062402	0.00312012	0.0024961	0.00436817	0.00967239	0.0936037

## Sheet: S3_negative
	Osteoarthritis	Spondylopathies	Musculoskeletal pain	Connective tissue disease	Abdominal and pelvic pain	Gastrointestinal disorder	Esophageal disorder	Gastritis and duodenitis	Stomach disorder	Nausea and vomiting	Cognitive problems	Sleep disorder	Headache	Malaise and fatigue	Nervous system pain	Nervous system disorders	Breathing abnormalities	Lower respiratory disease	Chest pain	Abnormalities of heart beat	Cardiac dysrhythmias	Heart failure	Renal failure	Anemia	Fluid/electrolyte disorders	Anxiety	Skin sensation problems and rash	General signs and symptoms
Osteoarthritis	0.0250394	0.00314961	0.00566929	0.00346457	0.0023622	0.00173228	0.00362205	0.0007874	0.00047244	0.00188976	0.00188976	0.0023622	0.00204724	0.00283465	0.00377953	0.00094488	0.0015748	0.00173228	0.00173228	0.00251969	0.00251969	0.00141732	0.00188976	0.00519685	0.00362205	0.00204724	0.0015748	0.00472441
Spondylopathies	0.00314961	0.036063	0.00771654	0.00330709	0.00503937	0.00362205	0.00204724	0.00141732	0.00062992	0.00299213	0.00409449	0.00173228	0.00330709	0.00409449	0.00503937	0.0023622	0.00330709	0.00173228	0.00393701	0.00409449	0.00283465	0.0015748	0.00220472	0.00440945	0.00425197	0.00188976	0.00362205	0.00598425
Musculoskeletal pain	0.00566929	0.00771654	0.0620472	0.00566929	0.00645669	0.00299213	0.00377953	0.00094488	0.00110236	0.00393701	0.00519685	0.00314961	0.00566929	0.00740157	0.0080315	0.00173228	0.00755906	0.00125984	0.00535433	0.00503937	0.00204724	0.00204724	0.0023622	0.00503937	0.00409449	0.00330709	0.00724409	0.0102362
Connective tissue disease	0.00346457	0.00330709	0.00566929	0.0272441	0.00251969	0.00299213	0.00220472	0.00125984	0.0007874	0.0015748	0.00283465	0.00299213	0.0023622	0.00299213	0.00409449	0.00141732	0.00346457	0.0015748	0.00299213	0.00330709	0.00188976	0.00110236	0.0023622	0.00283465	0.00251969	0.00204724	0.00362205	0.00456693
Abdominal and pelvic pain	0.0023622	0.00503937	0.00645669	0.00251969	0.0629921	0.00724409	0.0096063	0.00330709	0.00220472	0.0116535	0.00456693	0.00283465	0.00393701	0.00692913	0.00519685	0.00299213	0.00850394	0.00251969	0.00566929	0.00771654	0.00456693	0.00283465	0.00393701	-0.0096063	0.0102362	0.00472441	0.00362205	0.00944882
Gastrointestinal disorder	0.00173228	0.00362205	0.00299213	0.00299213	0.00724409	0.0297638	0.00330709	0.00141732	0.0015748	0.00362205	0.00267717	0.00330709	0.00173228	0.00472441	0.00330709	0.00283465	0.00425197	0.00188976	0.00299213	0.00377953	0.00377953	0.00141732	0.00251969	0.00535433	0.00456693	0.00314961	0.0015748	0.00582677
Esophageal disorder	0.00362205	0.00204724	0.00377953	0.00220472	0.0096063	0.00330709	0.0398425	0.00472441	0.00251969	0.00409449	0.00377953	0.00362205	0.0023622	0.00425197	0.00362205	0.00251969	0.00582677	0.0015748	0.00519685	0.00503937	0.00440945	0.00267717	0.00409449	0.00692913	0.00661417	0.00440945	0.00330709	0.00677165
Gastritis and duodenitis	0.0007874	0.00141732	0.00094488	0.00125984	0.00330709	0.00141732	0.00472441	0.0188976	0.00220472	0.00362205	0.0007874	0.00094488	0.0015748	0.00251969	0.00125984	0.00062992	0.00173228	0.00125984	0.00141732	0.00220472	0.00173228	0.00110236	0.00110236	0.00220472	0.0023622	0.00047244	0.0015748	0.00283465
Stomach disorder	0.00047244	0.00062992	0.00110236	0.0007874	0.00220472	0.0015748	0.00251969	0.00220472	0.012126	0.0023622	0.00094488	0.00141732	0.00094488	0.00125984	0.0007874	0.00110236	0.00173228	0.00062992	0.00094488	0.0015748	0.00094488	0.0007874	0.00062992	0.0015748	0.0015748	0.00094488	0.00015748	0.00173228
Nausea and vomiting	0.00188976	0.00299213	0.00393701	0.0015748	0.0116535	0.00362205	0.00409449	0.00362205	0.0023622	0.0384252	0.00299213	0.00299213	0.00582677	0.00519685	0.00220472	0.0015748	0.00535433	0.00141732	0.00488189	0.00566929	0.00251969	0.00110236	0.00220472	0.00519685	0.00503937	0.00283465	0.00299213	0.00598425
Cognitive problems	0.00188976	0.00409449	0.00519685	0.00283465	0.00456693	0.00267717	0.00377953	0.0007874	0.00094488	0.00299213	0.035748	0.00330709	0.0023622	0.00724409	0.00503937	0.00692913	0.00566929	0.00204724	0.00267717	0.00440945	0.00362205	0.00251969	0.00582677	0.00566929	0.00708661	0.00472441	0.00362205	0.0088189
Sleep disorder	0.0023622	0.00173228	0.00314961	0.00299213	0.00283465	0.00330709	0.00362205	0.00094488	0.00141732	0.00299213	0.00330709	0.0259843	0.00141732	0.00362205	0.00330709	0.00188976	0.00456693	0.00173228	0.00204724	0.00314961	0.00299213	0.00204724	0.00267717	0.00472441	0.00393701	0.00346457	0.00188976	0.00377953
Headache	0.00204724	0.00330709	0.00566929	0.0023622	0.00393701	0.00173228	0.0023622	0.0015748	0.00094488	0.00582677	0.0023622	0.00141732	0.040315	0.00425197	0.00204724	0.00141732	0.00740157	0.00047244	0.00425197	0.00409449	0.00173228	0.00062992	0.00141732	0.00346457	0.00393701	0.00377953	0.00251969	0.00677165
Malaise and fatigue	0.00283465	0.00409449	0.00740157	0.00299213	0.00692913	0.00472441	0.00425197	0.00251969	0.00125984	0.00519685	0.00724409	0.00362205	0.00425197	0.0414173	0.00362205	0.00377953	0.00850394	0.00188976	0.00456693	0.00755906	0.00519685	0.00299213	0.00440945	0.00724409	0.0080315	0.00362205	0.00362205	0.00866142
Nervous system pain	0.00377953	0.00503937	0.0080315	0.00409449	0.00519685	0.00330709	0.00362205	0.00125984	0.0007874	0.00220472	0.00503937	0.00330709	0.00204724	0.00362205	0.0351181	0.00251969	0.00314961	0.00141732	0.00362205	0.00440945	0.00251969	0.00173228	0.00267717	0.00519685	0.00425197	0.00346457	0.00204724	0.00598425
Nervous system disorders	0.00094488	0.0023622	0.00173228	0.00141732	0.00299213	0.00283465	0.00251969	0.00062992	0.00110236	0.0015748	0.00692913	0.00188976	0.00141732	0.00377953	0.00251969	0.0192126	0.00299213	0.0015748	0.0015748	0.00299213	0.00283465	0.00204724	0.00456693	0.00566929	0.00677165	0.0023622	0.00062992	0.00519685
Breathing abnormalities	0.0015748	0.00330709	0.00755906	0.00346457	0.00850394	0.00425197	0.00582677	0.00173228	0.00173228	0.00535433	0.00566929	0.00456693	0.00740157	0.00850394	0.00314961	0.00299213	0.0634646	0.00283465	0.0130709	0.00897638	0.00551181	0.00519685	0.00409449	0.00629921	0.00598425	0.00677165	0.00425197	0.0114961
Lower respiratory disease	0.00173228	0.00173228	0.00125984	0.0015748	0.00251969	0.00188976	0.0015748	0.00125984	0.00062992	0.00141732	0.00204724	0.00173228	0.00047244	0.00188976	0.00141732	0.0015748	0.00283465	0.0132283	0.00220472	0.00173228	0.00283465	0.0023622	0.00299213	0.00346457	0.00425197	0.00110236	0.00094488	0.00330709
Chest pain	0.00173228	0.00393701	0.00535433	0.00299213	0.00566929	0.00299213	0.00519685	0.00141732	0.00094488	0.00488189	0.00267717	0.00204724	0.00425197	0.00456693	0.00362205	0.0015748	0.0130709	0.00220472	0.0431496	0.00897638	0.00472441	0.00330709	0.00267717	0.00488189	0.00629921	0.00488189	0.00346457	0.00629921
Abnormalities of heart beat	0.00251969	0.00409449	0.00503937	0.00330709	0.00771654	0.00377953	0.00503937	0.00220472	0.0015748	0.00566929	0.00440945	0.00314961	0.00409449	0.00755906	0.00440945	0.00299213	0.00897638	0.00173228	0.00897638	0.0418898	0.00708661	0.00299213	0.00393701	0.00944882	0.0080315	0.00614173	0.00425197	0.00834646
Cardiac dysrhythmias	0.00251969	0.00283465	0.00204724	0.00188976	0.00456693	0.00377953	0.00440945	0.00173228	0.00094488	0.00251969	0.00362205	0.00299213	0.00173228	0.00519685	0.00251969	0.00283465	0.00551181	0.00283465	0.00472441	0.00708661	0.0299213	0.00598425	0.00645669	0.0088189	0.00834646	0.0023622	0.00204724	0.00535433
Heart failure	0.00141732	0.0015748	0.00204724	0.00110236	0.00283465	0.00141732	0.00267717	0.00110236	0.0007874	0.00110236	0.00251969	0.00204724	0.00062992	0.00299213	0.00173228	0.00204724	0.00519685	0.0023622	0.00330709	0.00299213	0.00598425	0.0204724	0.00551181	0.00771654	0.00724409	0.00110236	0.00110236	0.00330709
Renal failure	0.00188976	0.00220472	0.0023622	0.0023622	0.00393701	0.00251969	0.00409449	0.00110236	0.00062992	0.00220472	0.00582677	0.00267717	0.00141732	0.00440945	0.00267717	0.00456693	0.00409449	0.00299213	0.00267717	0.00393701	0.00645669	0.00551181	0.0253543	0.0100787	0.0110236	0.00362205	0.00188976	0.00677165
Anemia	0.00519685	0.00440945	0.00503937	0.00283465	-0.0096063	0.00535433	0.00692913	0.00220472	0.0015748	0.00519685	0.00566929	0.00472441	0.00346457	0.00724409	0.00519685	0.00566929	0.00629921	0.00346457	0.00488189	0.00944882	0.0088189	0.00771654	0.0100787	0.0500787	0.0165354	0.00519685	0.00362205	-0.0088189
Fluid/electrolyte disorders	0.00362205	0.00425197	0.00409449	0.00251969	0.0102362	0.00456693	0.00661417	0.0023622	0.0015748	0.00503937	0.00708661	0.00393701	0.00393701	0.0080315	0.00425197	0.00677165	0.00598425	0.00425197	0.00629921	0.0080315	0.00834646	0.00724409	0.0110236	0.0165354	0.0436221	0.00456693	0.00251969	0.0129134
Anxiety	0.00204724	0.00188976	0.00330709	0.00204724	0.00472441	0.00314961	0.00440945	0.00047244	0.00094488	0.00283465	0.00472441	0.00346457	0.00377953	0.00362205	0.00346457	0.0023622	0.00677165	0.00110236	0.00488189	0.00614173	0.0023622	0.00110236	0.00362205	0.00519685	0.00456693	0.0346457	0.00267717	0.00566929
Skin sensation problems and rash	0.0015748	0.00362205	0.00724409	0.00362205	0.00362205	0.0015748	0.00330709	0.0015748	0.00015748	0.00299213	0.00362205	0.00188976	0.00251969	0.00362205	0.00204724	0.00062992	0.00425197	0.00094488	0.00346457	0.00425197	0.00204724	0.00110236	0.00188976	0.00362205	0.00251969	0.00267717	0.0359055	0.00677165
General signs and symptoms	0.00472441	0.00598425	0.0102362	0.00456693	0.00944882	0.00582677	0.00677165	0.00283465	0.00173228	0.00598425	0.0088189	0.00377953	0.00677165	0.00866142	0.00598425	0.00519685	0.0114961	0.00330709	0.00629921	0.00834646	0.00535433	0.00330709	0.00677165	-0.0088189	0.0129134	0.00566929	0.00677165	0.064252

## Sheet: S4_positive
	Osteoarthritis	Spondylopathies	Musculoskeletal pain	Connective tissue disease	Abdominal and pelvic pain	Gastrointestinal disorder	Esophageal disorder	Gastritis and duodenitis	Stomach disorder	Nausea and vomiting	Cognitive problems	Sleep disorder	Headache	Malaise and fatigue	Nervous system pain	Nervous system disorders	Breathing abnormalities	Lower respiratory disease	Chest pain	Abnormalities of heart beat	Cardiac dysrhythmias	Heart failure	Renal failure	Anemia	Fluid/electrolyte disorders	Anxiety	Skin sensation problems and rash	General signs and symptoms
Osteoarthritis	0.0108696	0.00114416	0.00114416	0.00057208	0.00457666	0.00114416	0.00400458	0.00286041	0.00171625	0.00286041	0.00057208	0.00114416	0	0	0.00057208	0	0.00114416	0.00057208	0.00057208	0	0	0	0.00114416	0.00057208	0.00171625	0.00171625	0	0.00114416
Spondylopathies	0.00114416	0.0194508	0.00171625	0	0.00686499	0.00057208	0.00286041	0.00286041	0.00171625	0.00286041	0.00057208	0.00114416	0.00114416	0.00057208	0.00057208	0	0.00228833	0.00057208	0.00114416	0.00057208	0.00057208	0	0.00057208	0.00228833	0.00286041	0.00057208	0.00171625	0.00228833
Musculoskeletal pain	0.00114416	0.00171625	0.0320366	0.00057208	0.0131579	0.00228833	0.00686499	0.00400458	0.00286041	0.00629291	0.00057208	0.00171625	0.00171625	0.00286041	0.00114416	0	0.00400458	0	0.00171625	0.00114416	0	0.00057208	0.00057208	0.00457666	0.00400458	0.00114416	0	0.00400458
Connective tissue disease	0.00057208	0	0.00057208	0.00629291	0.00286041	0.00171625	0.00171625	0.00228833	0.00114416	0.00171625	0	0.00057208	0	0.00057208	0.00114416	0	0.00114416	0.00114416	0	0.00171625	0.00057208	0	0	0.00114416	0.00228833	0.00057208	0	0.00171625
Abdominal and pelvic pain	0.00457666	0.00686499	0.0131579	0.00286041	0.358696	0.028032	0.0434783	0.0268879	0.0120137	0.0686499	0.00228833	0.00800915	0.00457666	0.0165904	0.00572082	0.00057208	0.0188787	0.00286041	0.0102975	0.0120137	0.00400458	0.00171625	0.00514874	0.00194481	0.0058863	0.00629291	0.00629291	0.0343249
Gastrointestinal disorder	0.00114416	0.00057208	0.00228833	0.00171625	0.028032	0.0858124	0.00858124	0.00800915	0.00457666	0.0108696	0.00057208	0.00171625	0.00114416	0.00457666	0.00343249	0	0.00400458	0.00171625	0.00114416	0.00286041	0.00114416	0.00057208	0.00171625	0.00800915	0.00743707	0.00343249	0.00171625	0.0108696
Esophageal disorder	0.00400458	0.00286041	0.00686499	0.00171625	0.0434783	0.00858124	0.147025	0.02746	0.0183066	0.0177346	0.00171625	0.00686499	0.00057208	0.00572082	0.00343249	0	0.00743707	0.00343249	0.00686499	0.00915332	0.00228833	0	0.00686499	0.0143021	0.0108696	0.00572082	0.00343249	0.0148741
Gastritis and duodenitis	0.00286041	0.00286041	0.00400458	0.00228833	0.0268879	0.00800915	0.02746	0.0926774	0.0148741	0.0120137	0.00114416	0.00400458	0.00171625	0.00514874	0.00171625	0.00114416	0.00400458	0.00343249	0.00686499	0.00343249	0.00171625	0.00057208	0.00228833	0.00858124	0.00858124	0.00343249	0.00114416	0.00800915
Stomach disorder	0.00171625	0.00171625	0.00286041	0.00114416	0.0120137	0.00457666	0.0183066	0.0148741	0.0600687	0.0097254	0.00057208	0.00228833	0.00114416	0.00400458	0.00057208	0	0.00629291	0.00171625	0.00114416	0.00400458	0.00114416	0.00114416	0.00514874	0.00572082	0.00572082	0.00171625	0.00228833	0.0097254
Nausea and vomiting	0.00286041	0.00286041	0.00629291	0.00171625	0.0686499	0.0108696	0.0177346	0.0120137	0.0097254	0.171053	0.00057208	0.00457666	0.00286041	0.0108696	0.00514874	0.00057208	0.00915332	0.00228833	0.00800915	0.00915332	0.00286041	0.00114416	0.00286041	0.0102975	0.0114416	0.00286041	0.00400458	0.0194508
Cognitive problems	0.00057208	0.00057208	0.00057208	0	0.00228833	0.00057208	0.00171625	0.00114416	0.00057208	0.00057208	0.00228833	0.00057208	0.00057208	0.00057208	0	0.00057208	0.00057208	0	0	0.00114416	0	0	0.00057208	0.00114416	0.00171625	0	0	0.00171625
Sleep disorder	0.00114416	0.00114416	0.00171625	0.00057208	0.00800915	0.00171625	0.00686499	0.00400458	0.00228833	0.00457666	0.00057208	0.0194508	0.00057208	0.00057208	0.00114416	0	0.00057208	0.00057208	0.00057208	0.00057208	0.00057208	0	0.00057208	0.00057208	0.00228833	0.00286041	0.00057208	0.00343249
Headache	0	0.00114416	0.00171625	0	0.00457666	0.00114416	0.00057208	0.00171625	0.00114416	0.00286041	0.00057208	0.00057208	0.01373	0.00057208	0	0.00057208	0.00114416	0	0.00114416	0.00171625	0	0	0	0.00457666	0.00114416	0	0.00114416	0.00171625
Malaise and fatigue	0	0.00057208	0.00286041	0.00057208	0.0165904	0.00457666	0.00572082	0.00514874	0.00400458	0.0108696	0.00057208	0.00057208	0.00057208	0.0377574	0.00228833	0	0.00572082	0.00057208	0.00057208	0.00343249	0.00057208	0	0.00114416	0.00743707	0.00400458	0	0.00057208	0.00629291
Nervous system pain	0.00057208	0.00057208	0.00114416	0.00114416	0.00572082	0.00343249	0.00343249	0.00171625	0.00057208	0.00514874	0	0.00114416	0	0.00228833	0.0183066	0	0.00228833	0.00057208	0.00171625	0.00286041	0.00057208	0	0.00171625	0.00400458	0.00343249	0	0.00114416	0.00572082
Nervous system disorders	0	0	0	0	0.00057208	0	0	0.00114416	0	0.00057208	0.00057208	0	0.00057208	0	0	0.00114416	0.00057208	0	0	0.00057208	0	0	0	0.00057208	0.00057208	0	0	0.00057208
Breathing abnormalities	0.00114416	0.00228833	0.00400458	0.00114416	0.0188787	0.00400458	0.00743707	0.00400458	0.00629291	0.00915332	0.00057208	0.00057208	0.00114416	0.00572082	0.00228833	0.00057208	0.0423341	0.00286041	0.00457666	0.00800915	0.00057208	0.00057208	0.00171625	0.00514874	0.00629291	0.00228833	0.00057208	0.00629291
Lower respiratory disease	0.00057208	0.00057208	0	0.00114416	0.00286041	0.00171625	0.00343249	0.00343249	0.00171625	0.00228833	0	0.00057208	0	0.00057208	0.00057208	0	0.00286041	0.0108696	0.00057208	0.00114416	0	0	0.00057208	0.00228833	0.00228833	0.00057208	0	0.00286041
Chest pain	0.00057208	0.00114416	0.00171625	0	0.0102975	0.00114416	0.00686499	0.00686499	0.00114416	0.00800915	0	0.00057208	0.00114416	0.00057208	0.00171625	0	0.00457666	0.00057208	0.0286041	0.00400458	0.00114416	0	0.00114416	0.00343249	0.00228833	0.00057208	0.00057208	0.00400458
Abnormalities of heart beat	0	0.00057208	0.00114416	0.00171625	0.0120137	0.00286041	0.00915332	0.00343249	0.00400458	0.00915332	0.00114416	0.00057208	0.00171625	0.00343249	0.00286041	0.00057208	0.00800915	0.00114416	0.00400458	0.0371853	0.00057208	0	0.00228833	0.00572082	0.00514874	0.00057208	0.00114416	0.00514874
Cardiac dysrhythmias	0	0.00057208	0	0.00057208	0.00400458	0.00114416	0.00228833	0.00171625	0.00114416	0.00286041	0	0.00057208	0	0.00057208	0.00057208	0	0.00057208	0	0.00114416	0.00057208	0.00915332	0.00057208	0.00114416	0.00286041	0.00343249	0	0.00057208	0.00114416
Heart failure	0	0	0.00057208	0	0.00171625	0.00057208	0	0.00057208	0.00114416	0.00114416	0	0	0	0	0	0	0.00057208	0	0	0	0.00057208	0.00228833	0.00057208	0.00171625	0.00171625	0	0	0.00114416
Renal failure	0.00114416	0.00057208	0.00057208	0	0.00514874	0.00171625	0.00686499	0.00228833	0.00514874	0.00286041	0.00057208	0.00057208	0	0.00114416	0.00171625	0	0.00171625	0.00057208	0.00114416	0.00228833	0.00114416	0.00057208	0.0223112	0.00629291	0.00800915	0.00057208	0.00057208	0.00400458
Anemia	0.00057208	0.00228833	0.00457666	0.00114416	0.00575574	0.00800915	0.0143021	0.00858124	0.00572082	0.0102975	0.00114416	0.00057208	0.00457666	0.00743707	0.00400458	0.00057208	0.00514874	0.00228833	0.00343249	0.00572082	0.00286041	0.00171625	0.00629291	0.0909611	0.00344469	0.00286041	0.00228833	0.00437354
Fluid/electrolyte disorders	0.00171625	0.00286041	0.00400458	0.00228833	0.00696318	0.00743707	0.0108696	0.00858124	0.00572082	0.0114416	0.00171625	0.00228833	0.00114416	0.00400458	0.00343249	0.00057208	0.00629291	0.00228833	0.00228833	0.00514874	0.00343249	0.00171625	0.00800915	0.00896288	0.0543478	0.00286041	0.00228833	0.00353402
Anxiety	0.00171625	0.00057208	0.00114416	0.00057208	0.00629291	0.00343249	0.00572082	0.00343249	0.00171625	0.00286041	0	0.00286041	0	0	0	0	0.00228833	0.00057208	0.00057208	0.00057208	0	0	0.00057208	0.00286041	0.00286041	0.0143021	0.00057208	0.00286041
Skin sensation problems and rash	0	0.00171625	0	0	0.00629291	0.00171625	0.00343249	0.00114416	0.00228833	0.00400458	0	0.00057208	0.00114416	0.00057208	0.00114416	0	0.00057208	0	0.00057208	0.00114416	0.00057208	0	0.00057208	0.00228833	0.00228833	0.00057208	0.0165904	0.00171625
General signs and symptoms	0.00114416	0.00228833	0.00400458	0.00171625	0.0343249	0.0108696	0.0148741	0.00800915	0.0097254	0.0194508	0.00171625	0.00343249	0.00171625	0.00629291	0.00572082	0.00057208	0.00629291	0.00286041	0.00400458	0.00514874	0.00114416	0.00114416	0.00400458	0.00141308	0.00133418	0.00286041	0.00171625	0.0909611

## Sheet: S4_negative
	Osteoarthritis	Spondylopathies	Musculoskeletal pain	Connective tissue disease	Abdominal and pelvic pain	Gastrointestinal disorder	Esophageal disorder	Gastritis and duodenitis	Stomach disorder	Nausea and vomiting	Cognitive problems	Sleep disorder	Headache	Malaise and fatigue	Nervous system pain	Nervous system disorders	Breathing abnormalities	Lower respiratory disease	Chest pain	Abnormalities of heart beat	Cardiac dysrhythmias	Heart failure	Renal failure	Anemia	Fluid/electrolyte disorders	Anxiety	Skin sensation problems and rash	General signs and symptoms
Osteoarthritis	0.0199422	0.00231214	0.00433526	0.00144509	0.00231214	0.00144509	0.00144509	0.00028902	0.00057803	0.00231214	0.00115607	0.00231214	0.00057803	0.00231214	0.00289017	0.00086705	0.00231214	0	0.00086705	0.00086705	0.00260116	0.00115607	0.00115607	0.00260116	0.00202312	0.0017341	0.00202312	0.00375723
Spondylopathies	0.00231214	0.0361272	0.0112717	0.00346821	0.00260116	0.0017341	0.0017341	0.00028902	0.00028902	0.00115607	0.0017341	0.00260116	0.00231214	0.00375723	0.0066474	0.00202312	0.00346821	0.00057803	0.00289017	0.00144509	0.00202312	0.00115607	0.00260116	0.00317919	0.00317919	0.00346821	0.00404624	0.00404624
Musculoskeletal pain	0.00433526	0.0112717	0.0618497	0.00578035	0.00606936	0.00346821	0.00346821	0.00057803	0.00057803	0.00260116	0.00317919	0.00375723	0.00433526	0.00404624	0.00953757	0.00115607	0.00578035	0.00057803	0.00549133	0.00491329	0.00289017	0.00144509	0.00231214	0.00433526	0.00433526	0.00462428	0.00751445	0.00722543
Connective tissue disease	0.00144509	0.00346821	0.00578035	0.0260116	0.00260116	0.00231214	0.00144509	0.00144509	0.00057803	0.00028902	0.00144509	0.00231214	0.0017341	0.00231214	0.00404624	0.0017341	0.00202312	0.00086705	0.00086705	0.00202312	0.00057803	0.00144509	0.00115607	0.00231214	0.00202312	0.00375723	0.00317919	0.00317919
Abdominal and pelvic pain	0.00231214	0.00260116	0.00606936	0.00260116	0.0638728	0.00953757	0.0101156	0.00462428	0.00231214	0.0135838	0.00375723	0.00433526	0.00260116	0.00549133	0.00433526	0.0017341	0.00520231	0.0017341	0.00433526	0.00520231	0.00346821	0.00231214	0.00375723	0.00780347	0.00809249	0.00520231	0.00317919	0.00982659
Gastrointestinal disorder	0.00144509	0.0017341	0.00346821	0.00231214	0.00953757	0.0323699	0.00462428	0.00289017	0.00260116	0.00433526	0.00202312	0.00520231	0.00144509	0.00404624	0.00404624	0.00202312	0.00260116	0.00086705	0.00260116	0.00346821	0.00404624	0.00115607	0.00289017	0.00578035	0.00606936	0.00375723	0.0017341	0.00722543
Esophageal disorder	0.00144509	0.0017341	0.00346821	0.00144509	0.0101156	0.00462428	0.0407515	0.00635838	0.00404624	0.00491329	0.00404624	0.00491329	0.00202312	0.00346821	0.00346821	0.00202312	0.00404624	0.00144509	0.00462428	0.00317919	0.00433526	0.00115607	0.00289017	0.00520231	0.0066474	0.00462428	0.00289017	0.00462428
Gastritis and duodenitis	0.00028902	0.00028902	0.00057803	0.00144509	0.00462428	0.00289017	0.00635838	0.0184971	0.00260116	0.00289017	0.0017341	0.00086705	0.00144509	0.00057803	0.00115607	0.00057803	0.00115607	0	0.00144509	0.00115607	0.00115607	0.00086705	0.00115607	0.00202312	0.00317919	0.00231214	0.00028902	0.00086705
Stomach disorder	0.00057803	0.00028902	0.00057803	0.00057803	0.00231214	0.00260116	0.00404624	0.00260116	0.0118497	0.00144509	0.00028902	0.00115607	0.00086705	0.00086705	0.00202312	0.00028902	0.00057803	0.00057803	0.00086705	0.00057803	0.00144509	0.00144509	0.00115607	0.00202312	0.00144509	0.00086705	0.00057803	0.0017341
Nausea and vomiting	0.00231214	0.00115607	0.00260116	0.00028902	0.0135838	0.00433526	0.00491329	0.00289017	0.00144509	0.0407515	0.00346821	0.00231214	0.00404624	0.00462428	0.00202312	0.00028902	0.00722543	0.00086705	0.00462428	0.00289017	0.00202312	0.00144509	0.0017341	0.00375723	0.00606936	0.00578035	0.00231214	0.00520231
Cognitive problems	0.00115607	0.0017341	0.00317919	0.00144509	0.00375723	0.00202312	0.00404624	0.0017341	0.00028902	0.00346821	0.0312139	0.00404624	0.0017341	0.00317919	0.00231214	0.00491329	0.00404624	0.00144509	0.00346821	0.00375723	0.00462428	0.00202312	0.00289017	0.00549133	0.00433526	0.00491329	0.00231214	0.00635838
Sleep disorder	0.00231214	0.00260116	0.00375723	0.00231214	0.00433526	0.00520231	0.00491329	0.00086705	0.00115607	0.00231214	0.00404624	0.033815	0.00260116	0.00375723	0.00375723	0.00115607	0.00433526	0.00115607	0.00317919	0.00404624	0.00375723	0.00404624	0.00289017	0.00462428	0.00433526	0.00520231	0.0017341	0.00491329
Headache	0.00057803	0.00231214	0.00433526	0.0017341	0.00260116	0.00144509	0.00202312	0.00144509	0.00086705	0.00404624	0.0017341	0.00260116	0.0384393	0.00346821	0.00231214	0.00057803	0.00780347	0.00086705	0.00520231	0.00289017	0.00260116	0.00202312	0.00144509	0.00289017	0.00317919	0.00491329	0.00491329	0.00346821
Malaise and fatigue	0.00231214	0.00375723	0.00404624	0.00231214	0.00549133	0.00404624	0.00346821	0.00057803	0.00086705	0.00462428	0.00317919	0.00375723	0.00346821	0.0416185	0.00404624	0.0017341	0.00751445	0.00057803	0.00375723	0.00520231	0.00375723	0.00144509	0.00317919	0.0066474	0.00520231	0.00520231	0.00317919	0.00722543
Nervous system pain	0.00289017	0.0066474	0.00953757	0.00404624	0.00433526	0.00404624	0.00346821	0.00115607	0.00202312	0.00202312	0.00231214	0.00375723	0.00231214	0.00404624	0.0367052	0.00115607	0.00433526	0.00202312	0.00346821	0.00375723	0.00375723	0.00231214	0.00231214	0.00462428	0.00520231	0.00462428	0.00260116	0.00924855
Nervous system disorders	0.00086705	0.00202312	0.00115607	0.0017341	0.0017341	0.00202312	0.00202312	0.00057803	0.00028902	0.00028902	0.00491329	0.00115607	0.00057803	0.0017341	0.00115607	0.017052	0.0017341	0.00144509	0.00057803	0.00289017	0.00404624	0.0017341	0.00231214	0.00375723	0.00433526	0.00115607	0.00057803	0.00289017
Breathing abnormalities	0.00231214	0.00346821	0.00578035	0.00202312	0.00520231	0.00260116	0.00404624	0.00115607	0.00057803	0.00722543	0.00404624	0.00433526	0.00780347	0.00751445	0.00433526	0.0017341	0.0638728	0.00375723	0.0127168	0.00809249	0.00606936	0.00491329	0.00433526	0.00606936	0.00578035	0.00578035	0.00375723	0.00867052
Lower respiratory disease	0	0.00057803	0.00057803	0.00086705	0.0017341	0.00086705	0.00144509	0	0.00057803	0.00086705	0.00144509	0.00115607	0.00086705	0.00057803	0.00202312	0.00144509	0.00375723	0.0130058	0.00202312	0.00202312	0.00115607	0.00202312	0.0017341	0.00231214	0.00260116	0.00086705	0.00144509	0.00317919
Chest pain	0.00086705	0.00289017	0.00549133	0.00086705	0.00433526	0.00260116	0.00462428	0.00144509	0.00086705	0.00462428	0.00346821	0.00317919	0.00520231	0.00375723	0.00346821	0.00057803	0.0127168	0.00202312	0.049133	0.00953757	0.00433526	0.00375723	0.00346821	0.00462428	0.00606936	0.00433526	0.00606936	0.00520231
Abnormalities of heart beat	0.00086705	0.00144509	0.00491329	0.00202312	0.00520231	0.00346821	0.00317919	0.00115607	0.00057803	0.00289017	0.00375723	0.00404624	0.00289017	0.00520231	0.00375723	0.00289017	0.00809249	0.00202312	0.00953757	0.0378613	0.0066474	0.00289017	0.00346821	0.00578035	0.00433526	0.00346821	0.00462428	0.00578035
Cardiac dysrhythmias	0.00260116	0.00202312	0.00289017	0.00057803	0.00346821	0.00404624	0.00433526	0.00115607	0.00144509	0.00202312	0.00462428	0.00375723	0.00260116	0.00375723	0.00375723	0.00404624	0.00606936	0.00115607	0.00433526	0.0066474	0.0289017	0.00549133	0.00578035	0.00549133	0.00693642	0.00317919	0.00144509	0.00635838
Heart failure	0.00115607	0.00115607	0.00144509	0.00144509	0.00231214	0.00115607	0.00115607	0.00086705	0.00144509	0.00144509	0.00202312	0.00404624	0.00202312	0.00144509	0.00231214	0.0017341	0.00491329	0.00202312	0.00375723	0.00289017	0.00549133	0.0199422	0.00578035	0.00462428	0.00549133	0.00202312	0.00202312	0.00375723
Renal failure	0.00115607	0.00260116	0.00231214	0.00115607	0.00375723	0.00289017	0.00289017	0.00115607	0.00115607	0.0017341	0.00289017	0.00289017	0.00144509	0.00317919	0.00231214	0.00231214	0.00433526	0.0017341	0.00346821	0.00346821	0.00578035	0.00578035	0.0225434	0.0066474	0.0115607	0.00317919	0.00028902	0.00491329
Anemia	0.00260116	0.00317919	0.00433526	0.00231214	0.00780347	0.00578035	0.00520231	0.00202312	0.00202312	0.00375723	0.00549133	0.00462428	0.00289017	0.0066474	0.00462428	0.00375723	0.00606936	0.00231214	0.00462428	0.00578035	0.00549133	0.00462428	0.0066474	0.0456647	0.0121387	0.00520231	0.00317919	0.0115607
Fluid/electrolyte disorders	0.00202312	0.00317919	0.00433526	0.00202312	0.00809249	0.00606936	0.0066474	0.00317919	0.00144509	0.00606936	0.00433526	0.00433526	0.00317919	0.00520231	0.00520231	0.00433526	0.00578035	0.00260116	0.00606936	0.00433526	0.00693642	0.00549133	0.0115607	0.0121387	0.0410405	0.00549133	0.00260116	0.0101156
Anxiety	0.0017341	0.00346821	0.00462428	0.00375723	0.00520231	0.00375723	0.00462428	0.00231214	0.00086705	0.00578035	0.00491329	0.00520231	0.00491329	0.00520231	0.00462428	0.00115607	0.00578035	0.00086705	0.00433526	0.00346821	0.00317919	0.00202312	0.00317919	0.00520231	0.00549133	0.0450867	0.00289017	0.00462428
Skin sensation problems and rash	0.00202312	0.00404624	0.00751445	0.00317919	0.00317919	0.0017341	0.00289017	0.00028902	0.00057803	0.00231214	0.00231214	0.0017341	0.00491329	0.00317919	0.00260116	0.00057803	0.00375723	0.00144509	0.00606936	0.00462428	0.00144509	0.00202312	0.00028902	0.00317919	0.00260116	0.00289017	0.0404624	0.00491329
General signs and symptoms	0.00375723	0.00404624	0.00722543	0.00317919	0.00982659	0.00722543	0.00462428	0.00086705	0.0017341	0.00520231	0.00635838	0.00491329	0.00346821	0.00722543	0.00924855	0.00289017	0.00867052	0.00317919	0.00520231	0.00578035	0.00635838	0.00375723	0.00491329	0.0115607	0.0101156	0.00462428	0.00491329	0.0653179
