# Supplementary material for: Data-driven identification of post-acute SARS-CoV-2 infection subphenotypes
Source: Nat Med. 2022 Dec 1;29(1):226–35. doi: 10.1038/s41591-022-02116-3 (PMC9873564; doi:10.1038/s41591-022-02116-3)
Supplement: Source Data Extended Data Fig. 10 — Statistical Source Data [file 41591_2022_2116_MOESM15_ESM.xlsx]

## Sheet: UMAP_INSIGHT
	UMAP1	UMAP2	Subphenotype index
1	5.43791	-0.320927	1
2	-1.31551	-0.188442	3
3	-0.245861	6.60557	2
4	1.78509	4.80843	2
5	3.55877	6.7449	1
6	2.82851	0.973807	3
7	4.54376	0.537585	1
8	-3.74169	3.86598	2
9	3.44829	3.00732	1
10	-1.03728	5.58557	2
11	-1.50614	6.56274	2
12	7.10022	5.85716	1
13	0.763692	11.2392	4
14	4.4265	2.88607	1
15	-0.2261	3.29524	2
16	-3.75624	-0.116369	3
17	-1.3535	-0.410777	3
18	2.61642	1.80376	1
19	4.99755	0.358119	1
20	6.18354	5.27211	1
21	-2.17059	3.73958	2
22	4.03463	1.27069	1
23	1.11111	9.69587	4
24	6.71505	3.25428	1
25	-0.462642	-1.60562	3
26	2.6223	-0.605083	3
27	5.28418	2.88075	2
28	0.697217	3.94165	2
29	-0.732116	3.98481	2
30	-1.58708	4.66933	2
31	0.405076	9.64073	4
32	-3.93916	0.599888	3
33	4.72597	2.35492	1
34	-2.58968	7.28716	2
35	8.36098	2.22753	1
36	0.82354	11.7085	4
37	4.54641	5.26818	1
38	7.4569	3.03964	1
39	-3.81579	6.97364	2
40	-0.0715648	-1.86132	3
41	2.78811	1.92468	1
42	3.56052	5.21817	1
43	5.38644	5.41094	1
44	0.744994	1.19854	3
45	6.44005	1.50143	1
46	-0.578265	0.759178	3
47	-0.228421	8.6371	4
48	5.72759	3.82724	1
49	2.20319	3.72064	3
50	0.727723	6.02612	2
51	-0.533113	1.82567	2
52	-0.669591	2.92242	2
53	-3.11042	4.26142	2
54	9.38057	1.85905	1
55	1.6466	8.26143	4
56	-2.03575	4.28489	2
57	0.591515	9.69597	4
58	-1.41023	3.30884	2
59	-1.31028	1.04768	3
60	3.81237	6.14718	1
61	0.525161	1.04609	3
62	7.02745	3.21923	1
63	3.84316	-0.733549	1
64	-3.01727	7.85763	2
65	-3.79001	1.27728	3
66	1.78412	5.3118	1
67	-0.274374	4.96748	2
68	-3.00147	0.306159	3
69	-1.6518	1.58649	2
70	-0.381591	6.74905	2
71	5.70906	1.42179	1
72	5.87165	2.13051	1
73	1.51673	6.67823	2
74	-4.02117	3.92136	2
75	-6.31767	0.275528	3
76	-5.561	1.08148	3
77	-3.44541	8.13662	2
78	9.5844	1.78523	1
79	-0.975992	4.52325	2
80	9.54644	1.75636	1
81	1.43703	8.10929	4
82	2.88191	3.48009	1
83	0.910295	9.54751	4
84	-0.525409	8.17046	2
85	-0.728957	1.95358	2
86	4.20748	4.99974	1
87	0.972099	6.85829	2
88	-5.85526	0.380243	3
89	-6.94683	0.325334	3
90	5.64914	4.20554	1
91	6.72508	1.89074	1
92	8.37229	2.06989	1
93	5.20566	4.45561	1
94	-1.7168	2.22412	3
95	3.91214	7.81448	1
96	7.41142	2.1843	1
97	-2.7829	0.477947	3
98	1.6476	2.69315	1
99	-1.91022	0.719042	3
100	-2.62853	4.60155	2
101	3.706	5.02044	1
102	-1.965	-0.856441	3
103	-1.64245	6.21912	2
104	0.962521	9.57423	4
105	-5.56363	0.542883	3
106	-4.75627	-0.0343203	3
107	-4.58726	-0.579151	3
108	-0.196589	1.98356	3
109	3.42663	-1.89065	1
110	1.51847	5.39957	1
111	0.680683	6.00015	1
112	-0.930682	1.06008	3
113	0.297627	2.96968	3
114	-3.51594	3.93204	2
115	-3.67445	0.948267	3
116	5.0787	5.0717	1
117	-2.67745	1.44756	3
118	8.26336	2.26651	1
119	2.22591	2.89752	3
120	1.02236	5.13546	2
121	7.60206	6.36457	1
122	-3.92776	6.95402	2
123	4.49211	5.8651	1
124	3.99512	6.98667	1
125	3.40587	7.42151	2
126	-0.762942	1.03805	3
127	4.65949	8.54574	1
128	-2.91033	5.23527	2
129	-4.95025	-0.507537	3
130	4.22623	7.93501	1
131	-4.22191	8.35345	2
132	6.62466	1.62909	1
133	-5.0369	0.743761	3
134	-2.22128	-0.8546	3
135	1.03744	9.27987	4
136	0.439465	4.97238	2
137	-4.02012	0.616098	3
138	-2.95578	5.83066	2
139	-4.77779	0.552912	3
140	-2.84947	3.89943	2
141	0.420086	11.2884	4
142	4.8889	0.381919	1
143	-1.77538	4.62747	2
144	3.10165	5.48778	1
145	-0.237313	3.26539	2
146	4.34822	3.45122	1
147	0.0648055	2.17298	3
148	-5.70174	0.438952	3
149	-1.60749	1.56865	3
150	4.07619	0.520779	1
151	9.42858	1.97354	1
152	3.57206	6.82361	1
153	-0.0219612	1.54559	3
154	0.757236	12.0222	4
155	-3.87409	-0.563608	3
156	-1.40603	3.98583	2
157	-3.81849	8.13575	2
158	-3.9115	6.96354	2
159	1.4418	7.12032	2
160	-0.606281	7.34253	2
161	0.369688	4.4534	2
162	4.00435	6.33509	1
163	4.45848	8.31838	1
164	-2.94081	4.68766	2
165	5.40308	-0.252781	1
166	-1.74673	1.38422	3
167	1.2862	8.03089	4
168	0.658554	6.71475	2
169	-1.81915	3.2545	2
170	4.41928	1.72019	1
171	3.18765	-2.3387	1
172	1.61059	5.56475	2
173	4.21943	2.69589	1
174	-4.03282	7.96664	2
175	-5.73558	0.733882	3
176	0.00747345	8.88715	4
177	0.311548	5.57809	2
178	0.72256	9.62277	4
179	2.09787	3.85713	3
180	4.87927	2.05947	1
181	-4.23264	0.87547	3
182	-0.256925	8.23147	4
183	-0.495057	6.76522	2
184	-0.48789	3.86236	2
185	0.733058	12.0818	4
186	6.48715	6.27443	1
187	2.54689	3.57143	3
188	3.14001	5.63293	1
189	5.38728	-0.071891	1
190	2.90824	7.4968	4
191	-2.49009	3.96111	2
192	-3.31351	1.92105	2
193	6.82505	1.65445	1
194	-1.11989	6.52139	2
195	-3.11042	3.74611	2
196	-0.155631	-1.98364	3
197	-0.668909	1.53545	2
198	3.49975	5.49386	1
199	-2.00009	4.21767	2
200	2.81054	3.26693	2
201	-1.90642	0.476496	3
202	0.866901	8.09922	4
203	1.04407	6.20748	2
204	1.21221	8.57617	4
205	-0.165241	5.28325	2
206	-2.60568	5.69207	2
207	1.17333	6.01783	4
208	0.773966	3.45569	2
209	-2.49703	4.84031	2
210	0.180451	4.81816	2
211	9.54908	1.89939	1
212	-4.05442	0.715172	3
213	-1.60336	3.47307	2
214	1.43937	3.72952	1
215	1.70394	7.03611	1
216	4.83473	4.31007	1
217	-0.8973	0.337676	3
218	-3.36549	0.0843703	3
219	0.750057	10.0637	4
220	-3.02911	4.47475	2
221	-2.14041	3.82932	2
222	-2.11469	0.535374	3
223	-0.985434	1.5629	2
224	-3.69669	1.7709	3
225	-1.67104	2.64128	2
226	0.167525	9.67352	4
227	3.98952	6.43473	2
228	-0.0580543	6.70345	2
229	0.395227	2.75793	1
230	1.31085	6.51522	2
231	-2.09715	3.82612	2
232	0.15765	1.3895	3
233	3.59226	-0.239219	1
234	1.04291	9.63636	4
235	-2.75318	4.66782	2
236	-3.5974	0.250819	3
237	-4.57012	-0.527756	3
238	-0.686546	5.97257	2
239	1.49228	4.74228	2
240	-3.02565	2.2415	3
241	-0.13793	-1.54554	3
242	-4.18272	-0.546905	3
243	-4.18168	1.17374	3
244	-5.45797	-0.246308	3
245	4.07395	7.52432	1
246	0.812821	9.71469	4
247	6.44065	4.50272	1
248	4.26516	8.02775	1
249	-3.1463	6.98652	2
250	0.867865	6.31417	1
251	-5.44783	-0.309109	3
252	-0.779212	5.44149	2
253	-7.03349	0.237117	3
254	-6.1106	0.074777	3
255	4.17335	1.83629	1
256	-4.27967	-0.131841	3
257	2.0258	3.85103	3
258	1.00344	9.78275	4
259	-1.63431	1.78553	2
260	-3.39835	0.55384	3
261	5.61685	-0.499478	1
262	-3.99542	7.73579	2
263	0.629275	7.00604	4
264	9.7452	1.89704	1
265	-1.96432	4.74521	2
266	-0.206247	-1.60236	3
267	0.00948889	-1.99357	3
268	3.22277	4.60375	1
269	1.047	2.34411	1
270	2.92379	3.78171	1
271	-0.0432597	-1.99241	3
272	0.622264	4.6038	2
273	5.09497	4.04007	1
274	0.530685	4.40882	2
275	5.08727	-0.036751	1
276	3.85267	2.67503	1
277	0.269568	5.846	2
278	1.83519	7.58201	1
279	2.83802	1.84571	1
280	-3.9137	7.03139	2
281	3.07826	6.83069	2
282	9.65134	1.93109	1
283	5.69949	5.36804	1
284	-1.98082	6.90408	2
285	0.501157	4.69457	2
286	6.31146	5.50082	1
287	-5.16475	0.936285	3
288	-0.166274	3.33211	2
289	-2.76019	0.77451	3
290	-5.03668	1.18832	3
291	-3.35579	2.41351	2
292	3.29725	-1.93135	1
293	-6.08303	0.763226	3
294	3.97501	5.9184	1
295	1.10113	6.26469	1
296	3.39828	-0.555008	1
297	-5.41173	-0.0187366	3
298	-0.135036	1.65673	3
299	-5.21319	0.273153	3
300	-0.215919	9.84145	4
301	1.03456	0.477275	3
302	-0.161345	-1.74638	3
303	3.44845	1.54401	1
304	4.16175	4.88556	1
305	1.1667	6.13439	1
306	-3.4218	7.20306	2
307	7.56256	6.34546	1
308	-0.221621	0.0106322	3
309	4.07687	3.13953	1
310	0.526784	8.17603	4
311	-1.1314	5.59709	2
312	5.50605	-0.403041	1
313	0.645007	11.1701	4
314	0.772195	11.6457	4
315	0.200911	8.641	4
316	3.07017	4.94842	1
317	0.0850593	9.78232	4
318	-2.91774	5.80107	2
319	-2.59909	6.66418	2
320	-0.562195	1.35659	3
321	-2.99992	6.00112	2
322	-1.00919	7.94019	2
323	1.92351	4.23917	3
324	-0.159379	1.54855	3
325	-2.95354	5.42859	2
326	-2.82208	-0.333976	3
327	-0.533808	7.9482	2
328	0.0600845	9.69332	4
329	-3.07182	2.87677	2
330	0.472456	7.88623	4
331	3.53796	6.63161	2
332	-1.02777	-0.411126	3
333	-3.0099	4.47965	2
334	-0.53596	2.62239	3
335	-1.69899	6.2043	2
336	0.752504	11.691	4
337	3.03051	-0.639555	1
338	-0.330677	9.00132	4
339	2.30183	4.046	3
340	6.83262	3.30383	3
341	0.832661	7.9996	4
342	0.353823	7.92553	4
343	0.669117	5.7553	2
344	-0.326431	4.33361	2
345	-0.146248	4.55057	2
346	-1.04324	6.71486	2
347	-2.69025	0.682583	3
348	-0.0822435	5.88323	2
349	3.46465	2.67039	1
350	3.30699	-2.18033	1
351	7.67983	1.76964	1
352	2.84219	3.23384	1
353	-1.19435	3.15116	2
354	-2.24248	5.42295	2
355	-2.31287	5.84499	2
356	6.00138	4.19334	1
357	-4.40814	1.15844	3
358	3.76124	-0.706033	1
359	0.538672	6.80175	2
360	3.09482	-1.73942	1
361	-0.233562	6.52068	2
362	-1.00114	1.00587	3
363	-0.0962003	10.0102	4
364	3.90217	7.88846	1
365	2.85832	1.22893	1
366	3.29358	-2.03143	1
367	1.17624	3.69723	1
368	-0.0620919	-1.70948	3
369	-2.72986	3.77538	2
370	-4.41281	0.392142	3
371	-2.50807	0.797043	3
372	-0.209226	7.66104	4
373	-5.26894	0.117172	3
374	1.32313	3.15696	2
375	8.45575	2.06783	1
376	-2.39527	4.49517	2
377	3.13884	4.20689	3
378	-6.92174	0.327852	3
379	4.34116	5.41528	1
380	-4.29652	8.94071	2
381	1.74683	8.27351	1
382	-0.0426921	-0.50023	3
383	6.74781	2.48676	1
384	-0.516004	7.82635	2
385	-4.88904	0.824894	3
386	3.04561	6.27224	1
387	-4.93019	-0.503359	3
388	-2.80103	6.02908	2
389	-1.22163	6.99	2
390	1.95636	7.93129	1
391	4.55278	4.15558	1
392	-2.84611	6.8403	2
393	5.57329	2.60412	1
394	-1.31376	-0.936071	3
395	9.5503	1.77108	1
396	4.50037	7.92264	1
397	-4.05767	1.41643	3
398	2.84359	1.1868	1
399	4.54726	2.02943	1
400	-3.1177	7.36129	2
401	4.95693	5.81566	1
402	-0.16481	2.6996	3
403	1.24423	7.07117	1
404	-3.39739	4.17368	2
405	0.60812	5.2325	2
406	-1.24485	5.14326	2
407	7.06482	6.2767	1
408	-1.44883	4.84328	2
409	1.52592	7.03733	2
410	-0.173541	7.90249	2
411	1.75355	6.53801	4
412	-1.78824	2.64848	2
413	2.44366	-0.363225	1
414	-3.03882	2.7593	2
415	3.41913	4.01899	3
416	2.50215	4.8604	2
417	-0.986416	6.30307	2
418	4.73653	6.14425	1
419	-1.29684	1.0538	2
420	-1.54066	-0.848335	3
421	-3.29402	4.02312	2
422	0.647459	6.84219	3
423	0.805231	9.59234	4
424	8.38243	2.07863	1
425	6.94386	5.40826	1
426	-5.61521	0.979276	3
427	0.218021	6.57486	2
428	-3.91548	-0.521073	3
429	4.94488	0.393151	1
430	-5.3442	-0.35491	3
431	0.193586	5.93356	2
432	-0.515673	1.43287	2
433	0.825703	11.7986	4
434	2.73109	1.32142	3
435	2.14778	3.04247	3
436	-0.282846	8.14346	2
437	5.444	-0.140657	1
438	-5.99864	0.857762	3
439	3.03205	5.99329	1
440	3.47555	2.73334	1
441	-2.19026	-0.149537	3
442	0.667737	10.3629	4
443	5.27417	2.14043	1
444	1.02047	4.5325	2
445	5.51941	-0.279782	1
446	-0.0276662	9.63656	4
447	-0.37258	7.0323	2
448	-3.80361	-0.663199	3
449	-7.01315	0.278372	3
450	-1.2383	1.25353	3
451	-2.97133	8.09413	2
452	-3.69064	-0.705965	3
453	4.51326	5.6842	2
454	4.71522	3.56091	1
455	4.19598	0.879702	1
456	-0.357656	4.35722	2
457	7.57021	6.35102	1
458	0.0934029	10.3437	4
459	1.23984	5.24762	2
460	-3.0754	5.96719	2
461	-4.16836	7.58033	2
462	1.47924	6.82479	1
463	-2.58203	5.07931	2
464	0.241731	9.68987	4
465	-3.37271	1.00819	2
466	-1.01281	5.59908	2
467	-2.5556	4.36998	2
468	-2.31636	5.76707	2
469	-0.0792932	-1.79744	3
470	3.99681	5.44316	1
471	-2.20141	5.46061	2
472	-1.79135	4.23199	2
473	-3.66718	8.30506	2
474	-3.31025	7.64418	2
475	0.91418	1	1
476	1.25561	6.17704	1
477	1.62265	8.31157	4
478	0.953811	10.1944	4
479	6.52115	5.39604	1
480	9.46654	1.84308	1
481	-0.766908	6.87331	2
482	6.54369	2.18059	1
483	-2.35375	4.60162	2
484	0.543852	4.42173	2
485	0.676689	5.34439	1
486	7.48287	6.3434	1
487	0.081019	10.3524	4
488	-3.03108	7.41734	2
489	0.393227	4.75041	2
490	-2.37287	0.378472	3
491	9.69395	1.87742	1
492	-3.26254	2.33537	2
493	0.246026	2.90682	1
494	3.8937	4.79995	1
495	4.29452	6.52425	1
496	0.141715	9.04472	4
497	8.85577	1.78237	1
498	-0.937584	6.11658	2
499	-2.49947	3.83621	2
500	5.57801	2.13879	1
501	-0.539529	-0.556678	3
502	1.00421	5.18019	2
503	-2.86327	6.72956	2
504	-3.76623	7.54228	2
505	4.68649	0.418508	1
506	3.38754	6.42486	1
507	3.14165	4.60146	1
508	-0.59672	5.34228	2
509	0.0738204	10.2579	4
510	4.10388	7.74685	1
511	-4.03677	0.979898	3
512	0.881242	4.50551	2
513	5.12808	2.79465	1
514	-2.0915	5.62003	2
515	-0.134895	-1.92033	3
516	2.99701	-0.143966	1
517	1.0415	9.81771	4
518	0.058467	6.09409	2
519	0.715647	2.91451	2
520	3.12097	5.68294	1
521	-1.77631	2.63012	2
522	0.687765	3.55837	2
523	-0.639411	3.03338	2
524	-4.22109	0.962202	3
525	1.02746	8.47519	4
526	7.33856	1.69681	1
527	-3.90944	1.24905	2
528	-1.42147	3.48641	2
529	0.31253	4.50307	2
530	4.02366	0.507168	1
531	-2.13525	5.05322	2
532	1.28166	7.47518	1
533	-3.75288	8.60542	2
534	-0.0789893	-1.05577	3
535	-1.45349	7.1284	2
536	-1.51113	4.835	2
537	4.00657	7.37072	1
538	-3.40235	4.17406	2
539	4.4464	3.86657	1
540	1.78671	7.8489	1
541	2.18643	3.15534	3
542	0.528119	8.80022	4
543	-1.43656	-0.111705	3
544	-4.15508	1.07268	3
545	-0.205484	2.92274	2
546	2.6759	7.23136	2
547	0.119923	8.4235	2
548	-0.643304	0.105854	3
549	3.63513	6.01487	1
550	-4.64343	0.312247	3
551	-1.45645	0.791584	3
552	-0.951633	0.31418	3
553	-3.94843	0.64097	3
554	-1.41187	7.92935	2
555	0.58534	11.8079	4
556	4.8256	2.19002	1
557	3.71521	2.09415	1
558	-0.214165	8.73627	4
559	1.25635	8.66375	4
560	3.36844	3.20642	1
561	5.04404	1.13806	1
562	4.07553	4.67216	1
563	6.6889	4.93375	1
564	-0.0537563	-1.90663	3
565	-0.743705	7.41626	3
566	-0.251241	8.91453	4
567	-1.4757	2.0379	2
568	-2.12791	-0.798113	3
569	-3.3181	7.27816	2
570	-2.92504	5.2201	2
571	3.9051	0.34176	1
572	1.03773	6.09565	1
573	0.851335	6.55095	2
574	3.10025	6.73577	2
575	-2.09663	7.88459	2
576	-0.111533	2.72873	2
577	4.66902	3.71364	1
578	7.46452	3.10976	1
579	-3.49392	7.98482	2
580	-2.82007	-0.760078	3
581	-0.687493	4.88319	2
582	-2.04084	0.800469	3
583	0.851423	7.95809	2
584	6.88225	6.04292	1
585	2.10917	1.47867	1
586	-1.87693	2.90273	2
587	8.38486	1.99532	1
588	0.6793	12.0207	4
589	0.347657	7.02127	4
590	6.97568	2.87985	1
591	3.50984	5.43513	1
592	-1.43805	2.25759	3
593	5.51916	-0.191908	1
594	0.242764	9.75664	4
595	-0.170542	6.28622	2
596	-1.90387	4.60223	2
597	-4.01111	-0.666855	3
598	-0.0816704	8.39929	2
599	-3.57291	7.22295	2
600	9.60455	1.75919	1
601	3.25182	4.59563	1
602	-2.18922	4.03461	2
603	0.740023	11.7916	4
604	3.0245	3.95968	3
605	-3.78264	0.308034	3
606	3.19871	5.6914	1
607	-0.473825	5.67616	2
608	3.72226	6.9703	1
609	6.58026	5.40081	1
610	0.444917	6.67245	2
611	3.17545	5.23745	2
612	-2.84163	5.54673	2
613	-0.509288	3.509	2
614	0.77647	7.33261	2
615	0.651646	4.3078	2
616	0.959992	9.4462	4
617	4.93175	0.18478	1
618	-2.81115	-0.768147	3
619	-4.14606	8.81304	2
620	-1.21552	0.872353	3
621	-1.79179	4.78949	2
622	6.71933	1.62702	1
623	4.94237	2.58977	1
624	-1.92569	4.59217	2
625	-0.62322	0.767305	3
626	-3.9193	0.818066	3
627	4.82324	3.0836	1
628	-3.73842	8.17891	2
629	1.51933	4.39398	3
630	1.75033	4.09662	3
631	-1.18734	5.63427	2
632	7.31336	2.89706	1
633	-0.121344	-1.64549	3
634	5.34567	-0.240731	1
635	-0.153149	5.04129	2
636	-0.605795	2.85695	2
637	3.82394	0.185009	1
638	0.836005	11.6853	4
639	-1.32799	0.729343	3
640	-5.53267	1.22471	3
641	-0.74736	5.85402	2
642	3.07199	-1.13772	1
643	-3.16927	-0.167791	3
644	-2.91358	1.21225	3
645	1.76226	7.75337	1
646	-4.12312	-0.25411	3
647	3.03721	3.11597	1
648	-3.10224	7.95905	2
649	-3.62806	8.14805	2
650	1.38542	9.114	4
651	0.129226	6.66864	2
652	-2.05668	6.99003	2
653	-2.624	4.53845	2
654	1.0022	6.66085	2
655	-3.12825	0.567307	3
656	0.904074	11.1041	4
657	0.808798	1.38649	1
658	3.41917	-0.869605	1
659	-0.57642	5.07159	2
660	-2.4944	6.95296	2
661	0.0405511	1.4583	3
662	-1.66268	0.0330577	3
663	-0.994308	7.72243	2
664	3.45588	-0.976694	1
665	-4.044	3.91824	2
666	0.849876	6.52902	3
667	0.729462	12.0702	4
668	0.624613	1.62807	3
669	0.151074	5.27597	2
670	-2.22812	0.550739	3
671	3.42242	-1.17755	1
672	3.01215	3.45053	1
673	0.663984	1.23133	3
674	3.96686	5.19448	1
675	-4.17931	0.623254	3
676	3.90724	5.388	1
677	-5.52335	0.941855	3
678	-6.9451	0.259319	3
679	5.76223	2.97715	1
680	-1.97851	6.50252	2
681	-3.73656	0.812192	3
682	5.53966	4.57091	1
683	-4.01629	1.20873	3
684	0.733364	7.29804	2
685	0.0851954	5.94519	2
686	-1.46955	0.116004	3
687	1.51171	5.93309	1
688	2.83848	5.33529	2
689	-3.78524	1.3274	3
690	0.255272	5.49015	2
691	-5.61709	-0.237964	3
692	7.5173	6.27327	1
693	2.69843	5.19636	3
694	4.11464	8.00279	1
695	-5.02273	-0.128073	3
696	1.05196	7.31478	2
697	3.17748	6.00866	1
698	4.35413	5.9264	1
699	-3.91485	0.634774	3
700	-5.11668	0.136033	3
701	6.61452	2.17854	1
702	6.00685	2.56672	1
703	-3.58331	-0.138208	3
704	-2.97851	5.96169	2
705	5.70322	4.3956	1
706	0.886619	10.196	4
707	-1.42207	1.57947	3
708	3.97527	5.57537	1
709	-1.26496	5.92617	2
710	-2.46142	5.05374	2
711	-0.674436	9.04486	4
712	0.311083	2.4886	1
713	1.35459	8.71418	4
714	-0.626852	3.42983	2
715	-2.69868	3.93208	2
716	6.4685	5.37914	1
717	0.499592	5.76378	2
718	-3.44953	7.00432	2
719	-1.33561	3.86463	2
720	-3.78592	7.75561	2
721	3.3421	6.24271	1
722	3.03928	5.64129	1
723	2.35214	4.00503	2
724	-2.35956	3.77336	2
725	0.92327	8.91744	4
726	3.08602	-1.01187	1
727	1.15629	7.2015	4
728	-1.91243	3.13687	2
729	1.88913	5.70615	2
730	1.24322	2.33416	1
731	0.134938	6.01575	2
732	-5.56291	1.16663	3
733	6.8838	3.17892	1
734	-1.04532	5.36526	2
735	-2.26654	6.24544	2
736	3.40725	-1.04297	1
737	5.53373	-0.415051	1
738	3.38937	4.03948	3
739	2.34689	3.99096	3
740	3.54542	5.6894	1
741	3.98683	4.75645	1
742	1.23517	8.29026	4
743	3.11068	5.33067	2
744	-5.40252	0.60186	3
745	-3.05551	6.04266	2
746	-1.5712	1.1161	3
747	-4.99492	0.832244	3
748	6.23245	2.17909	1
749	3.1366	5.18373	1
750	-0.0232637	-1.96992	3
751	2.80006	7.43476	4
752	-2.72283	4.4526	2
753	0.378675	8.10916	4
754	-1.11279	7.46298	2
755	6.33754	4.22417	1
756	2.32243	2.90472	3
757	-2.91995	5.19906	2
758	-2.27626	3.74802	2
759	3.34059	5.40484	2
760	0.990327	6.22414	4
761	-5.03375	0.913095	3
762	2.46033	5.85859	1
763	3.27741	6.05326	1
764	-3.80545	1.64799	3
765	4.59838	3.84069	2
766	-3.53006	-0.745763	3
767	-0.567857	-0.637079	3
768	-2.2695	5.73847	2
769	-0.306035	3.5832	2
770	5.39187	2.95812	1
771	-1.48392	6.55794	2
772	-2.38879	-0.64421	3
773	-0.0408189	4.22162	2
774	-1.85793	-0.831361	3
775	0.735122	12.0427	4
776	6.76259	3.29946	1
777	3.42741	1.51852	1
778	6.80039	3.17897	1
779	-3.04766	0.903248	3
780	6.92717	5.35685	1
781	9.23013	2.18756	1
782	-0.439491	-0.571168	3
783	4.93411	3.02765	1
784	1.26763	9.54837	4
785	5.49461	5.10851	1
786	4.69282	1.99894	1
787	1.06598	5.25992	2
788	2.09529	5.09817	2
789	-2.78916	0.993717	3
790	1.47159	4.67457	3
791	1.2103	9.3855	4
792	4.67242	6.83448	1
793	-3.4544	8.11322	2
794	-2.54756	7.65909	2
795	0.612668	6.1907	2
796	5.41384	-0.271068	1
797	-1.30894	5.15184	4
798	3.5239	-1.64466	1
799	-0.223725	2.43297	2
800	2.43854	4.99238	3
801	-2.89443	4.44438	2
802	2.14896	6.99516	1
803	-0.837573	7.46588	2
804	-2.68881	-0.380975	3
805	1.06703	6.35933	2
806	-0.777267	7.75831	2
807	0.726572	11.7658	4
808	4.23431	5.19296	1
809	-3.49468	7.67778	2
810	-3.97212	7.34334	2
811	-0.280948	9.71935	4
812	1.85297	5.62702	2
813	-0.462973	0.635452	3
814	0.354626	6.33636	2
815	-0.490843	6.30501	2
816	-0.425118	3.93771	2
817	-0.553556	6.14573	2
818	0.459978	11.4607	4
819	4.99721	4.43854	1
820	-0.0408015	-1.94649	3
821	1.30183	9.83342	4
822	0.327219	3.00936	2
823	-3.61624	0.772234	3
824	-4.68143	-0.443184	3
825	3.28649	0.235334	1
826	-1.24008	6.09623	2
827	4.3988	6.06749	1
828	0.778812	11.9005	4
829	0.552244	1.50816	3
830	-1.13089	-0.148735	3
831	-2.02937	0.46093	3
832	0.300894	2.21487	3
833	-1.09485	1.34461	3
834	0.525578	5.04279	2
835	-1.66651	4.65994	2
836	0.967824	10.1966	4
837	3.87907	6.43865	1
838	-4.19866	7.74466	2
839	0.184471	6.87513	2
840	1.1046	4.59409	2
841	-3.76217	3.8405	2
842	5.12759	0.109035	1
843	3.85265	7.12321	1
844	-0.613127	3.63991	2
845	4.80885	3.38901	1
846	-2.08381	4.48798	2
847	3.69299	6.07696	1
848	-2.2465	4.48245	2
849	4.64517	2.94667	1
850	0.539894	8.05166	4
851	-0.82386	1.51055	2
852	-3.33573	0.97802	3
853	-2.93996	5.08751	2
854	3.18333	5.7994	1
855	-3.64198	1.19239	3
856	4.81282	4.99484	1
857	-1.81358	4.44644	2
858	4.87054	2.64251	1
859	4.46187	0.590191	1
860	-2.38712	4.21574	2
861	-2.37966	4.79202	2
862	-0.0984691	-0.90408	3
863	-2.74134	6.54605	2
864	0.420839	2.22345	1
865	-2.04955	5.58649	2
866	1.99837	6.91877	1
867	-3.38383	-0.594656	3
868	-2.69646	4.93451	2
869	-1.80803	7.98116	2
870	-2.84562	8.06913	2
871	-1.30292	-0.034335	3
872	6.35385	2.45606	1
873	-3.43463	8.14723	2
874	3.40447	6.58391	1
875	-1.76709	6.3144	2
876	6.68266	2.09652	1
877	-1.554	2.76237	2
878	0.535278	8.04421	2
879	0.648489	7.28452	2
880	-0.965593	0.887535	3
881	-1.1654	5.56428	2
882	-2.99465	7.44518	2
883	-1.38053	1.19245	3
884	1.16941	6.83351	1
885	-1.66784	4.33365	2
886	5.414	-0.28737	1
887	4.62019	2.80819	1
888	1.06284	6.90036	2
889	-3.82242	8.64997	2
890	-0.916039	0.706226	3
891	-4.92777	-0.484207	3
892	-1.71903	3.58742	2
893	-0.19549	1.81277	3
894	-5.71811	-0.172141	3
895	0.292628	9.60403	4
896	6.62086	2.40674	1
897	7.19952	5.70364	1
898	-0.681802	4.78935	2
899	4.6798	7.55693	1
900	4.62568	6.58796	1
901	-1.11131	4.85575	2
902	4.39054	5.66102	1
903	-4.41705	0.943544	3
904	-2.97231	1.91614	3
905	5.41641	5.03789	1
906	-0.280978	4.23511	2
907	-0.822651	4.69244	2
908	5.18748	2.24157	1
909	-0.441694	4.94432	2
910	4.001	7.53013	1
911	2.2212	2.72391	1
912	-1.76202	1.15384	2
913	-1.96494	2.45102	2
914	1.39392	1.00202	3
915	-3.69886	7.99662	2
916	-1.50046	6.14774	2
917	2.22608	2.98563	3
918	6.77463	5.62737	1
919	-2.25817	5.96733	2
920	-0.093305	-0.793121	3
921	-2.51495	6.51318	2
922	4.55851	8.50621	1
923	1.99455	2.9185	3
924	9.80573	1.7554	1
925	-4.16761	8.49197	2
926	-2.19233	0.780307	3
927	1.49595	6.21992	2
928	0.124007	9.71723	4
929	2.6585	5.4894	1
930	-0.675747	6.05959	2
931	3.47216	-0.661891	1
932	5.13966	5.87298	1
933	5.09385	4.16948	1
934	1.06064	7.79957	4
935	0.00687845	8.35812	4
936	3.93635	1.99485	1
937	4.6558	2.61673	1
938	-0.290547	7.82358	2
939	0.138365	5.1524	2
940	-3.17213	7.8049	2
941	4.6812	8.57581	1
942	4.03872	5.29687	1
943	1.8252	7.49754	1
944	-6.03274	0.0493014	3
945	4.85405	0.797028	1
946	4.69876	0.353135	1
947	1.05011	7.895	4
948	1.39479	7.44757	4
949	-2.4797	5.09228	2
950	5.50309	-0.38592	1
951	4.8985	5.605	1
952	1.03871	3.01689	2
953	4.4848	3.30975	1
954	-1.88716	6.84234	2
955	6.13332	2.28092	1
956	-3.10702	3.8075	2
957	2.4925	3.61625	1
958	-0.184484	1.12193	1
959	1.28176	0.939174	3
960	3.79926	4.35464	1
961	-3.90348	1.44489	3
962	1.19925	8.48419	4
963	2.93281	1.94607	2
964	-2.59724	6.32892	2
965	2.39786	4.59298	2
966	-3.10857	8.23625	2
967	3.21112	4.62524	2
968	1.49014	7.52908	2
969	6.56365	5.43212	1
970	3.92133	5.75324	1
971	5.43415	-0.272442	1
972	-3.70049	8.10261	2
973	-2.15897	0.585528	3
974	0.285193	8.02991	4
975	6.60712	5.10057	1
976	-3.81632	0.413314	3
977	3.64198	7.05677	1
978	-3.83351	-0.553613	3
979	0.206516	9.14478	4
980	1.90233	5.40151	2
981	4.62406	7.49197	1
982	-1.42115	3.08071	2
983	2.712	4.12421	1
984	2.0389	0.12651	2
985	0.61055	11.754	4
986	2.35876	6.31705	2
987	-3.26035	2.32003	2
988	-4.11854	3.94035	2
989	4.67729	4.37521	1
990	0.337079	7.07458	4
991	4.63085	8.49182	1
992	4.36524	1.72998	1
993	-3.49912	-0.781765	3
994	2.97874	-1.07878	1
995	1.8237	8.02359	4
996	-0.0614675	-0.585775	3
997	6.87575	2.29464	1
998	0.171656	8.04439	4
999	3.51386	-1.80481	1
1000	1.14607	2.707	3
1001	-2.54443	0.542857	3
1002	-4.33804	0.624305	3
1003	-3.32759	0.600345	3
1004	-2.59083	6.49945	2
1005	-3.97507	7.69257	2
1006	-0.469351	4.39584	2
1007	-0.948901	7.73811	2
1008	-4.8797	-0.0866879	3
1009	0.55549	7.1753	2
1010	2.37314	7.27982	4
1011	-0.825646	4.25826	3
1012	-0.0801194	-0.482041	3
1013	-2.70403	7.88621	2
1014	6.4537	2.83112	1
1015	4.87325	2.13392	1
1016	5.57249	-0.456887	1
1017	-2.21844	3.50868	2
1018	-0.273531	7.97815	2
1019	-5.96628	0.0290104	3
1020	-1.02543	6.30831	2
1021	-2.57278	7.03205	2
1022	-0.309015	1.77308	2
1023	-4.51302	0.69152	3
1024	6.66226	6.21063	1
1025	-0.116563	-1.84113	3
1026	0.227642	4.3328	3
1027	-2.86165	2.92058	2
1028	-4.20444	8.50237	2
1029	0.266166	8.2319	2
1030	7.38989	1.82894	1
1031	-1.06134	6.00448	2
1032	3.08174	6.38473	2
1033	6.52365	2.61163	1
1034	0.110398	5.65378	2
1035	-0.590224	3.04515	2
1036	2.93251	5.16627	2
1037	-1.05872	7.74048	2
1038	6.1025	4.84765	1
1039	7.33261	6.18349	1
1040	0.106714	7.43365	2
1041	9.32841	1.66843	1
1042	-3.39091	-0.802465	3
1043	4.0588	0.465505	1
1044	4.00944	5.80486	1
1045	9.60655	1.93768	1
1046	2.3419	3.92843	3
1047	6.32182	5.90991	1
1048	3.2089	6.26879	1
1049	0.0249028	10.322	4
1050	-0.95952	3.55909	2
1051	1.51218	3.23599	3
1052	-2.44698	0.718215	3
1053	-3.78496	7.95364	2
1054	5.58811	-0.462715	1
1055	0.110793	6.29806	4
1056	-3.75432	0.172546	3
1057	-5.88803	0.78617	3
1058	2.91084	5.71695	1
1059	-4.28058	8.92629	2
1060	-3.80328	0.889455	3
1061	-0.278552	-1.20425	3
1062	-0.756322	1.34788	2
1063	6.7347	2.19963	1
1064	-2.8187	7.94038	2
1065	3.26706	7.13449	1
1066	-5.77681	0.916702	3
1067	-4.20612	8.51637	2
1068	0.653184	8.35911	4
1069	-0.0261085	9.25171	4
1070	-3.16289	0.0017831	3
1071	-5.91407	0.895875	3
1072	1.08903	9.83691	4
1073	3.87951	7.67483	1
1074	-1.78238	4.61334	2
1075	-1.92448	4.55674	2
1076	0.79216	5.97957	4
1077	-2.62994	3.70881	2
1078	-3.68077	1.38703	3
1079	-0.876833	2.18397	3
1080	8.43103	2.12952	1
1081	0.391784	5.98198	2
1082	-1.3433	5.44289	2
1083	-0.30148	7.15551	2
1084	4.7478	2.23946	1
1085	0.804257	6.21658	2
1086	0.380736	7.66145	4
1087	2.38123	3.88984	3
1088	4.44848	1.97138	1
1089	9.70443	1.7987	1
1090	3.39169	3.83569	2
1091	-1.39375	1.30995	3
1092	1.49278	5.4995	2
1093	-7.03267	0.261769	3
1094	-4.13645	7.55316	2
1095	-1.8857	2.6575	2
1096	0.00432594	-2.01542	3
1097	-0.187701	8.75399	4
1098	-0.438671	5.40247	2
1099	-3.04099	4.39953	2
1100	5.85486	1.44263	1
1101	4.4347	7.29451	1
1102	-0.0279099	10.2705	4
1103	-3.87567	-0.420116	3
1104	4.06169	5.80969	1
1105	0.249907	8.55551	2
1106	3.29535	7.35909	2
1107	0.730213	9.22816	4
1108	-0.131477	4.72924	2
1109	-0.717227	5.20188	2
1110	0.22051	10.1526	4
1111	-1.44696	1.53648	3
1112	-5.5322	0.11495	3
1113	-3.82512	-0.617609	3
1114	-3.31918	7.64137	2
1115	-0.447992	8.82315	4
1116	-5.59282	0.523082	3
1117	-3.71197	1.07838	3
1118	-0.462845	1.09868	2
1119	-0.281915	-1.79902	3
1120	-0.0449612	-1.98121	3
1121	-2.12615	7.94627	2
1122	-0.157532	6.26448	2
1123	0.85276	1.60099	3
1124	1.37061	2.94832	1
1125	-0.423521	8.81739	4
1126	-1.61888	2.57087	2
1127	2.96833	2.06265	3
1128	3.12615	5.88718	1
1129	0.441739	8.79164	4
1130	-1.81472	2.79073	2
1131	4.84728	4.45247	1
1132	-1.06105	6.30502	2
1133	0.065552	-0.373199	3
1134	-0.42986	2.61772	3
1135	-1.5481	2.86132	2
1136	-3.11987	5.97623	2
1137	-1.95668	1.54139	2
1138	1.04069	6.35238	2
1139	-3.36526	7.05395	2
1140	9.91626	1.83564	1
1141	-3.02104	5.72629	2
1142	4.0091	5.30703	2
1143	1.17691	9.73337	4
1144	-2.5609	3.12297	2
1145	-2.10281	6.2423	2
1146	-1.54019	3.63699	2
1147	4.57265	8.37912	1
1148	4.30127	5.85783	1
1149	0.442307	7.9247	4
1150	-0.0892742	-1.05599	3
1151	-2.96287	6.01201	2
1152	0.495279	7.91194	4
1153	2.71611	5.34422	3
1154	7.5624	2.5587	1
1155	4.37549	7.79095	1
1156	1.77697	1.75955	1
1157	-0.039098	4.23196	3
1158	9.63215	1.97784	1
1159	-2.34001	5.35839	2
1160	1.82859	1.64335	1
1161	0.965068	5.86699	2
1162	-3.06942	2.89637	2
1163	-1.34356	5.10509	2
1164	5.7763	4.64936	1
1165	-0.277942	4.56174	2
1166	0.48884	2.36501	1
1167	3.33616	5.97593	1
1168	-5.69356	0.516755	3
1169	-1.35275	2.00837	3
1170	-0.548844	4.76528	2
1171	-1.08039	6.15975	2
1172	-5.35333	0.536343	3
1173	-1.41428	5.94644	2
1174	-2.89772	7.67135	2
1175	0.623842	11.5953	4
1176	1.79192	6.71692	2
1177	0.412888	10.1978	4
1178	2.2572	7.40307	4
1179	-1.28723	7.56919	2
1180	5.47891	-0.346842	1
1181	-1.90693	2.96541	2
1182	3.49354	5.33852	1
1183	3.49476	2.64687	1
1184	4.04871	1.83213	1
1185	3.37003	6.36244	1
1186	-4.11175	0.301283	3
1187	3.86793	6.82841	1
1188	1.56899	7.94191	4
1189	1.36911	9.28681	4
1190	-6.0676	0.486815	3
1191	-2.61271	0.472672	3
1192	0.187412	7.02809	2
1193	4.38738	5.77857	1
1194	5.4537	-0.193827	1
1195	-0.18369	7.47981	2
1196	-1.535	1.48744	3
1197	-3.62209	3.93295	2
1198	2.29556	4.73712	3
1199	1.08601	8.71995	4
1200	-2.30544	5.52454	2
1201	-0.0475117	-1.92806	3
1202	-4.65252	0.8744	3
1203	-1.91411	2.72417	2
1204	-1.22595	5.74717	2
1205	0.468972	6.47673	2
1206	3.14244	6.09992	1
1207	-3.92815	8.42076	2
1208	-5.14349	0.643195	3
1209	7.49925	1.67403	1
1210	-2.83651	6.03766	2
1211	0.0877892	4.72151	2
1212	-2.98824	4.63324	2
1213	0.28566	4.27119	2
1214	-2.44836	4.83184	2
1215	2.98201	-0.909523	1
1216	-3.1313	0.545987	3
1217	-0.976386	6.91137	2
1218	-1.891	2.88104	2
1219	7.23594	3.33978	1
1220	3.18615	-2.33349	1
1221	4.52765	2.34257	1
1222	-0.0942428	8.21959	2
1223	-5.01435	0.610207	3
1224	6.70222	3.31951	1
1225	0.114342	4.38019	2
1226	0.909204	8.22093	4
1227	5.28722	2.67013	1
1228	-0.920275	-0.23947	3
1229	4.55411	3.66841	1
1230	4.20124	5.93383	2
1231	6.67145	1.60622	1
1232	-1.32653	4.1857	2
1233	1.76709	4.93458	2
1234	1.25997	7.38917	1
1235	-3.04226	7.67363	2
1236	0.437293	2.97004	1
1237	-3.75109	-0.211289	3
1238	-0.267245	8.24035	4
1239	-2.74434	6.36671	2
1240	-0.679922	-0.146968	3
1241	1.58337	8.10143	4
1242	0.00862853	5.74602	2
1243	-0.646379	2.00049	3
1244	-1.44899	4.03979	2
1245	0.961714	7.73562	4
1246	0.356907	8.4577	4
1247	-3.07491	1.57623	3
1248	4.54086	2.16129	1
1249	-0.371394	4.51843	2
1250	2.96566	6.01385	1
1251	0.490579	6.55395	4
1252	-3.20553	2.66981	2
1253	-1.47805	6.58522	2
1254	3.79341	1.64523	1
1255	-2.28466	0.958485	3
1256	-0.209004	-1.63187	3
1257	-1.31205	1.10668	3
1258	0.792696	8.23776	4
1259	-1.5307	-0.835886	3
1260	-2.59832	7.24427	2
1261	-3.46039	-0.808639	3
1262	-2.53855	5.66299	2
1263	-3.59239	-0.028611	3
1264	4.2442	1.02484	1
1265	-2.91272	-0.257546	3
1266	-1.29584	5.82255	2
1267	-0.223284	7.94309	2
1268	4.51868	7.22104	1
1269	-3.27827	2.15717	2
1270	-3.22099	8.00408	2
1271	1.66148	8.60374	4
1272	2.41245	4.95612	2
1273	2.20164	-0.119909	1
1274	-4.31119	8.90185	2
1275	-1.19837	1.69946	3
1276	-3.26142	0.438943	3
1277	-2.29432	1.07458	3
1278	4.48011	7.12598	1
1279	5.49173	2.62309	1
1280	-0.697204	8.95557	4
1281	-2.94518	-0.630287	3
1282	-6.40144	0.132136	3
1283	-0.898265	4.65475	2
1284	-0.795986	3.23298	2
1285	-5.79781	0.445327	3
1286	3.75033	4.68625	1
1287	1.86092	4.51934	3
1288	5.61015	-0.478925	1
1289	-2.14269	7.01294	2
1290	-1.51506	-0.734986	3
1291	-0.707027	1.55348	3
1292	-1.68702	3.03605	2
1293	0.0123225	6.8733	2
1294	2.94776	6.42122	2
1295	3.50885	-1.01693	1
1296	2.83691	5.36934	1
1297	-0.479275	7.38336	2
1298	0.702977	7.57868	2
1299	-0.562763	4.36579	2
1300	0.445386	9.81064	4
1301	-1.09717	5.02871	2
1302	1.14583	8.69388	4
1303	-0.582735	1.81561	2
1304	4.21399	6.10611	1
1305	3.45708	2.59816	1
1306	-0.501891	4.85422	2
1307	1.15729	3.49736	2
1308	1.91735	0.280889	3
1309	-6.69178	0.359096	3
1310	-0.81773	-1.49944	3
1311	3.12869	5.25357	1
1312	0.670272	4.08806	2
1313	-0.267028	6.074	2
1314	-0.1072	-1.68799	3
1315	-1.73596	4.136	2
1316	5.5848	4.41552	1
1317	0.768715	11.9961	4
1318	5.9777	2.04529	1
1319	-2.47651	4.84286	2
1320	3.15603	1.52051	1
1321	-0.804167	5.04763	2
1322	-3.5073	6.79741	2
1323	3.48243	7.41651	1
1324	-3.2575	-0.346012	3
1325	2.93895	-0.554476	1
1326	-5.52713	1.21715	3
1327	-0.451458	8.41014	2
1328	-1.94643	1.46062	3
1329	-3.11016	4.19376	2
1330	2.81269	1.71261	1
1331	5.77162	3.4626	3
1332	-0.290293	8.14252	2
1333	-2.93533	-0.80506	3
1334	3.87219	7.17136	1
1335	-3.01763	2.65992	2
1336	-4.19568	0.251043	3
1337	-4.08106	7.69131	2
1338	0.577614	8.46358	4
1339	-2.86577	4.12849	2
1340	-2.20434	6.56625	2
1341	6.99737	3.00684	1
1342	0.70869	7.26584	4
1343	0.82887	1.43503	3
1344	-2.46947	1.94135	3
1345	0.372949	5.74479	2
1346	-2.67958	-0.0451604	3
1347	5.24781	2.55205	1
1348	2.88516	4.35681	3
1349	-4.63815	0.464295	3
1350	-0.465736	4.02312	3
1351	1.07637	1.25907	3
1352	5.61169	4.89992	1
1353	-1.00341	4.52539	2
1354	-3.24262	0.761294	3
1355	-4.5778	0.868664	3
1356	0.0404385	7.37641	2
1357	-0.125828	-1.72259	3
1358	-2.52054	3.73554	2
1359	-6.63435	0.232981	3
1360	7.36127	2.63884	1
1361	-2.93723	0.213965	3
1362	-5.10631	0.118368	3
1363	8.01824	2.37413	1
1364	-3.00385	2.39978	2
1365	0.818393	0.548248	3
1366	-2.2679	5.43355	2
1367	-2.70666	6.17449	2
1368	-5.53195	0.423926	3
1369	5.57236	2.31608	1
1370	2.54231	3.50339	3
1371	0.222387	9.70177	4
1372	3.30778	5.03306	3
1373	-1.54778	2.56523	2
1374	-1.8953	5.66352	2
1375	3.00859	4.89648	1
1376	-3.39388	-0.51912	3
1377	0.0245598	10.1523	4
1378	-4.03926	-0.438171	3
1379	0.685901	11.5564	4
1380	-2.95564	-0.804054	3
1381	6.74268	2.16348	1
1382	4.12945	5.16525	1
1383	3.30421	4.55506	1
1384	-0.342519	3.00716	3
1385	-2.66204	-0.425964	3
1386	2.98894	5.19384	1
1387	-0.0202675	5.79977	2
1388	-4.38756	0.605517	3
1389	-1.69771	1.26784	3
1390	-5.97683	0.534131	3
1391	-0.533138	2.6301	2
1392	-3.1267	6.81961	2
1393	2.19683	3.26332	1
1394	3.82217	4.40767	1
1395	0.729609	11.7262	4
1396	4.08528	-0.394641	1
1397	-4.31355	0.829477	3
1398	3.99586	1.09428	1
1399	6.72845	5.6588	1
1400	4.77091	6.56955	1
1401	-2.93284	5.11547	2
1402	1.26079	9.50577	4
1403	-3.00366	0.335213	3
1404	-0.0564829	4.67256	3
1405	3.14519	5.60188	1
1406	0.17258	9.42071	4
1407	-4.10703	0.639996	3
1408	-0.187324	6.20755	2
1409	0.852958	10.0311	4
1410	4.26095	3.58395	1
1411	4.40737	7.93746	1
1412	-0.0917701	7.47886	4
1413	-0.132595	-1.2779	3
1414	-3.29227	0.545773	3
1415	-1.43283	6.0262	2
1416	-6.48802	0.606424	3
1417	-0.870891	1.08887	3
1418	2.58889	7.11912	4
1419	-2.92168	4.98303	2
1420	-2.65953	4.60943	2
1421	-0.299781	2.56754	2
1422	-6.9382	0.298298	3
1423	1.83924	4.51761	3
1424	-3.67913	1.51678	3
1425	5.91337	2.27153	1
1426	-7.14087	0.183997	3
1427	5.74106	4.59326	1
1428	3.41843	-0.951364	1
1429	-1.64301	4.29253	2
1430	2.39865	4.28847	2
1431	0.515874	4.35501	2
1432	-4.7826	-0.111436	3
1433	-1.28663	6.90706	2
1434	-3.43484	1.43197	3
1435	-1.14033	1.13204	3
1436	2.98373	1.04488	1
1437	-1.11496	-1.12862	3
1438	0.681851	11.6839	4
1439	1.79914	1.10784	3
1440	0.559766	4.67491	2
1441	-0.123092	3.31896	2
1442	1.07499	7.7857	4
1443	7.54433	2.13939	1
1444	5.52281	2.94526	1
1445	-0.613761	4.71477	2
1446	-4.30275	8.94923	2
1447	-3.93445	7.77217	2
1448	2.38415	5.10738	3
1449	-1.2204	-1.04103	3
1450	3.35249	5.43051	2
1451	3.51511	5.43575	1
1452	-0.592773	4.76057	2
1453	0.0118799	3.17807	2
1454	-4.37366	0.522217	3
1455	-6.77257	0.460979	3
1456	4.651	7.73303	1
1457	-4.32042	0.648777	3
1458	3.77908	1.28305	1
1459	-2.0948	-0.239759	3
1460	1.68773	8.28272	4
1461	-1.38331	4.32166	2
1462	-3.42782	2.39924	2
1463	-4.04617	0.987504	3
1464	0.633053	11.1565	4
1465	0.614608	4.71824	2
1466	-3.76864	0.586351	3
1467	-1.11377	5.42557	2
1468	-4.33078	8.9318	2
1469	3.38286	-1.96798	1
1470	-0.744872	1.33908	2
1471	-3.78839	1.26591	3
1472	2.21785	1.0809	1
1473	-0.918582	5.62291	2
1474	-1.25274	4.35724	2
1475	3.42153	4.03461	3
1476	-1.0411	6.03905	2
1477	6.63649	5.67414	1
1478	3.24603	3.05018	3
1479	-0.957621	4.9946	2
1480	-0.879313	0.623427	3
1481	6.73301	3.31151	1
1482	5.23355	5.13089	1
1483	2.37746	-0.0443195	1
1484	-7.0644	0.242661	3
1485	-0.0496735	3.6746	2
1486	2.94422	0.303054	1
1487	6.47814	2.21771	1
1488	-4.00227	8.5164	2
1489	-4.06072	7.33679	2
1490	-3.43061	-0.767995	3
1491	-2.81039	6.22453	2
1492	7.35631	6.0368	1
1493	-2.55184	6.87889	2
1494	-1.18555	0.222375	3
1495	0.029823	6.04847	2
1496	-0.723582	4.80952	2
1497	2.79228	-1.14624	1
1498	4.44482	3.83212	1
1499	3.55801	-0.267099	1
1500	4.00978	2.18965	1
1501	2.14766	2.12067	2
1502	-0.188456	-1.43764	3
1503	0.152585	3.32139	2
1504	-1.3434	4.7316	2
1505	-0.609292	6.12821	2
1506	0.675844	11.5396	4
1507	-3.50018	2.61002	2
1508	-1.0453	5.48797	2
1509	-3.83909	-0.0615304	3
1510	-3.44325	3.82782	2
1511	1.8854	5.89334	2
1512	-2.81222	-0.157181	3
1513	-1.55693	1.35278	2
1514	-0.522656	1.82188	2
1515	1.16605	8.73781	4
1516	6.70918	5.53563	1
1517	-1.98161	-0.843899	3
1518	1.34402	3.18027	3
1519	-4.82782	-0.509003	3
1520	-2.92967	5.01787	2
1521	-0.712498	6.32174	2
1522	-0.99672	6.14163	2
1523	-0.210556	2.34197	2
1524	-2.28103	-0.117057	3
1525	3.03486	3.41285	1
1526	0.807886	6.97272	4
1527	-3.09706	2.81138	2
1528	-1.70447	0.529545	3
1529	-3.1562	2.24369	2
1530	-4.66178	-0.486832	3
1531	5.87017	3.50315	1
1532	-0.686874	6.28251	2
1533	7.2835	6.17315	1
1534	3.12634	-0.427251	1
1535	-1.04788	5.37979	2
1536	1.13837	5.7828	3
1537	-0.318972	5.88761	2
1538	5.62766	1.66195	1
1539	-2.86673	1.15644	3
1540	-0.376712	3.532	2
1541	4.45271	8.07235	1
1542	4.40861	5.81766	1
1543	0.426356	5.04231	2
1544	-1.77818	0.75678	3
1545	0.290218	5.37934	2
1546	2.63174	4.3023	3
1547	-1.98689	4.86823	2
1548	-5.71408	0.464983	3
1549	-1.16121	1.86717	3
1550	-1.55273	7.43667	2
1551	-0.0627737	5.39705	2
1552	0.211267	0.754888	3
1553	-2.94708	2.21269	2
1554	-1.71584	0.237867	3
1555	0.523537	4.78302	2
1556	5.27183	3.92965	1
1557	-4.17626	8.03945	2
1558	-2.09454	0.120705	3
1559	-0.180772	7.40131	4
1560	-0.156439	6.53852	2
1561	-3.62273	0.229682	3
1562	0.682372	6.35635	2
1563	-6.59744	0.364761	3
1564	-5.3736	1.28748	3
1565	0.87657	8.5807	4
1566	-1.42267	-0.335132	3
1567	1.90378	7.88114	1
1568	3.06993	0.0356507	1
1569	1.04992	6.76947	3
1570	2.89044	0.992008	1
1571	4.37925	1.67375	1
1572	-3.17999	0.829707	3
1573	-1.12411	0.200683	3
1574	0.922445	5.08546	2
1575	-4.00097	-0.686313	3
1576	-4.32962	-0.614683	3
1577	-0.907247	5.26261	2
1578	1.45936	3.29589	1
1579	0.258988	5.95986	2
1580	-0.368905	4.09067	2
1581	-4.2793	0.586495	3
1582	-1.24533	1.40301	3
1583	-0.768827	-0.291557	3
1584	-1.55857	-0.746167	3
1585	-2.12895	5.66142	2
1586	3.59859	5.35929	1
1587	1.93411	7.01271	1
1588	2.88459	6.96629	2
1589	0.829048	5.07265	3
1590	-3.1975	6.40977	2
1591	0.450351	2.59364	1
1592	2.21467	4.20503	2
1593	-1.46735	-0.665511	3
1594	-6.52391	0.400411	3
1595	4.54307	5.93779	1
1596	4.28536	3.82679	1
1597	1.16285	1.94317	1
1598	6.89552	5.37542	1
1599	0.478532	1.7867	3
1600	-2.35739	4.53761	2
1601	3.74206	5.62412	1
1602	5.83682	4.83174	1
1603	3.70495	-0.709759	1
1604	-0.965893	7.52362	2
1605	-1.17613	1.21939	3
1606	1.95319	3.80748	3
1607	2.60956	4.25114	3
1608	0.203305	10.2501	4
1609	-0.0208913	4.93916	2
1610	-0.531723	7.66011	2
1611	-2.68059	3.38898	2
1612	-4.53325	1.20887	2
1613	4.04196	6.36107	2
1614	-0.982948	1.42804	2
1615	-1.34515	7.63931	2
1616	-5.63594	-0.203024	3
1617	-1.71068	2.8907	2
1618	0.216793	7.31248	4
1619	3.69988	3.91894	1
1620	0.654475	3.02201	2
1621	1.79039	6.61839	1
1622	2.47268	1.8353	1
1623	2.97461	0.389122	1
1624	0.227064	-0.114798	3
1625	3.85027	3.69744	1
1626	-0.724688	-0.282841	3
1627	-1.30455	4.54307	2
1628	5.90101	3.1872	1
1629	-2.48036	3.22295	2
1630	-0.284021	8.57406	4
1631	0.419295	6.96041	2
1632	4.06219	2.19089	1
1633	5.494	2.81809	1
1634	4.88629	2.89884	1
1635	0.730756	0.86386	3
1636	2.18728	5.71713	1
1637	6.98179	3.07404	1
1638	-5.90163	0.652509	3
1639	-3.61607	8.10917	2
1640	1.36807	0.928847	3
1641	-5.87269	0.816401	3
1642	-5.68646	-0.137302	3
1643	-0.566957	5.50424	2
1644	0.182568	7.43012	2
1645	-1.4291	2.82679	2
1646	-0.52536	2.93643	2
1647	0.791318	6.3193	2
1648	-3.97227	-0.50881	3
1649	1.01798	5.94657	2
1650	0.127016	4.01917	2
1651	0.0395776	4.94128	2
1652	-1.45284	6.20964	2
1653	-2.63477	1.21631	3
1654	0.0117078	7.58253	4
1655	3.27994	5.48711	1
1656	-2.92348	6.21573	2
1657	1.21509	6.00173	2
1658	0.563808	8.35238	4
1659	5.54299	2.59757	1
1660	-1.92068	0.322025	3
1661	-0.410502	1.54902	3
1662	0.378567	7.36402	2
1663	7.26188	1.83215	1
1664	6.80837	5.68669	1
1665	-0.167919	5.83656	2
1666	-1.12115	0.955907	3
1667	-5.53038	0.53064	3
1668	-1.4892	1.20632	3
1669	0.256228	9.41848	4
1670	-2.33912	-0.855733	3
1671	0.543408	5.94185	2
1672	-1.5122	2.52512	2
1673	-0.17095	2.76241	3
1674	0.779953	11.9992	4
1675	4.50624	3.88659	1
1676	3.19403	-1.58701	1
1677	4.40941	3.32946	1
1678	5.40284	-0.282461	1
1679	-0.592604	5.96925	2
1680	5.07478	4.21147	1
1681	9.9023	1.82092	1
1682	5.64027	1.37853	1
1683	-3.54303	-0.0693941	3
1684	-2.94835	3.02297	2
1685	0.271002	4.4914	2
1686	-1.87356	4.07965	2
1687	5.11896	-0.0309347	1
1688	3.69039	-0.0152649	1
1689	0.793064	11.8689	4
1690	-4.24482	1.26258	2
1691	1.96513	4.64659	2
1692	7.31694	6.34642	1
1693	0.755458	11.5379	4
1694	5.19758	1.23368	1
1695	-3.52855	6.81344	2
1696	5.97696	5.32835	1
1697	3.33424	6.26686	1
1698	-1.54053	6.0636	2
1699	-4.05736	-0.686329	3
1700	3.27885	4.62058	1
1701	-1.51976	1.09496	3
1702	-3.12663	7.31769	2
1703	-0.13143	-1.72862	3
1704	1.03167	1.70056	1
1705	3.47535	4.9708	1
1706	-1.26517	5.4134	2
1707	-0.355019	5.86316	2
1708	3.99389	5.1465	1
1709	1.19854	8.60651	4
1710	-0.751725	7.93155	2
1711	-4.09228	8.73474	2
1712	-0.773173	1.47708	2
1713	0.675769	3.99206	2
1714	3.92703	7.00916	1
1715	4.70607	2.17668	1
1716	9.43356	1.88166	1
1717	-0.245462	-1.39934	3
1718	4.62	8.48907	1
1719	0.651151	8.18312	4
1720	3.79513	7.35793	1
1721	1.75743	2.94131	3
1722	5.07376	2.94409	1
1723	1.83692	4.70116	2
1724	-6.85871	0.353351	3
1725	2.41707	3.8664	3
1726	3.5949	6.00634	1
1727	-1.91957	5.87202	2
1728	5.33216	-0.206745	1
1729	-5.32671	0.44025	3
1730	-3.75832	0.0381174	3
1731	2.45453	3.11551	3
1732	4.70149	6.01373	1
1733	-0.451088	3.10738	2
1734	3.42895	1.26627	1
1735	-1.87075	5.64542	2
1736	-5.464	-0.288355	3
1737	-2.87299	3.84829	2
1738	-2.44345	5.9907	2
1739	2.81555	5.08111	1
1740	-3.05106	0.864402	3
1741	-2.37837	-0.407447	3
1742	-0.22602	9.07368	4
1743	-0.471593	1.59254	2
1744	-6.78603	0.437865	3
1745	2.66987	6.06297	1
1746	6.69544	2.64132	1
1747	5.61992	-0.496574	1
1748	1.73544	4.0665	3
1749	4.25631	4.4234	1
1750	3.11907	-2.24321	1
1751	-3.56657	2.57167	2
1752	-3.58869	-0.225907	3
1753	9.77525	1.81631	1
1754	0.913372	7.24994	2
1755	0.0497605	8.59057	2
1756	4.0025	7.10118	1
1757	3.23818	1.41926	1
1758	-3.12209	1.12177	3
1759	0.965884	8.1884	4
1760	3.09758	6.82191	2
1761	-0.645381	1.28147	2
1762	-2.94068	5.82324	2
1763	-2.16029	1.97895	3
1764	-0.212291	-1.82874	3
1765	0.692105	11.8849	4
1766	8.55608	2.0656	1
1767	-2.36859	4.41036	2
1768	0.999405	1.24725	1
1769	-0.0270172	-1.95559	3
1770	-1.8006	2.90938	2
1771	-3.60159	0.934869	3
1772	0.983446	1.36873	1
1773	0.0531256	1.22784	3
1774	-3.96944	8.75667	2
1775	-5.76273	-0.115691	3
1776	2.09073	0.0959018	3
1777	-3.95539	-0.642429	3
1778	-4.53693	0.790971	3
1779	-2.33728	0.900827	3
1780	0.742139	11.7362	4
1781	8.66691	1.81077	1
1782	-4.66196	0.0944336	3
1783	-4.36662	0.6702	3
1784	1.26385	8.38928	4
1785	0.137687	6.08581	2
1786	-0.502349	2.23041	3
1787	0.608872	6.08979	4
1788	-0.116988	9.0487	4
1789	2.39698	5.50473	1
1790	-5.2375	0.211997	3
1791	-4.46064	0.542484	3
1792	-3.44943	2.05972	2
1793	0.334247	6.48717	2
1794	-3.51899	-0.73195	3
1795	7.46366	2.72283	1
1796	-2.67664	-0.221066	3
1797	0.112991	8.9642	4
1798	5.00472	4.52024	1
1799	-2.22597	2.35949	2
1800	-0.370708	5.37363	2
1801	0.718161	8.50801	4
1802	-3.09014	-0.185265	3
1803	2.57575	4.14915	2
1804	-5.92712	0.341599	3
1805	-1.80476	2.96674	2
1806	3.27215	4.02948	3
1807	0.435261	8.90847	4
1808	5.41931	3.53765	1
1809	4.03412	6.48629	1
1810	-4.85291	1.11791	3
1811	-0.603818	7.57825	2
1812	5.72791	-0.613917	1
1813	-2.10606	3.85281	2
1814	-2.07953	4.63417	2
1815	-1.7411	3.44324	2
1816	1.89521	4.19592	3
1817	0.927753	3.21341	1
1818	1.60073	2.5363	1
1819	0.461839	5.4938	2
1820	1.72258	7.40837	1
1821	-2.13544	6.30378	2
1822	4.22315	8.13223	1
1823	5.79833	3.07908	1
1824	-5.45723	0.507728	3
1825	0.42985	9.92761	4
1826	-0.00396321	7.40975	2
1827	4.61251	3.86363	1
1828	-3.67658	8.39146	2
1829	0.284593	3.69777	2
1830	0.242835	6.44901	2
1831	3.41639	-1.13455	1
1832	3.49632	4.84678	1
1833	-0.965367	7.94659	2
1834	3.54418	6.77154	1
1835	7.0342	6.08938	1
1836	3.80043	-0.674887	1
1837	-1.79153	0.197547	3
1838	0.318009	4.04219	2
1839	-2.33455	3.37634	2
1840	2.94134	7.01255	2
1841	-2.84249	7.85922	2
1842	3.29316	-2.02666	1
1843	-0.287369	1.06808	2
1844	-0.199155	3.13985	3
1845	0.455418	4.87925	2
1846	-0.568892	-0.49979	3
1847	1.3733	8.51889	4
1848	0.663148	5.97775	4
1849	-6.516	0.331152	3
1850	7.57481	6.33843	1
1851	2.72571	1.6955	3
1852	-0.263112	8.37316	2
1853	2.49	-0.470047	1
1854	4.34404	5.99369	1
1855	4.97126	0.525016	1
1856	-1.6612	3.56763	2
1857	7.97648	1.9243	1
1858	0.663448	4.93591	2
1859	0.48289	3.93261	2
1860	-5.50857	0.704331	3
1861	2.98288	7.07578	2
1862	4.99664	0.315604	1
1863	-1.21744	3.39946	2
1864	-3.39372	7.53175	2
1865	1.61798	4.52217	3
1866	-1.99811	3.37673	2
1867	-3.34725	2.2138	2
1868	-0.667734	5.01493	2
1869	-4.30804	0.520614	3
1870	1.94309	4.61738	2
1871	2.31632	5.62751	1
1872	6.04065	3.32936	1
1873	3.10201	0.146324	1
1874	-2.40069	0.223267	3
1875	0.360823	3.00005	2
1876	-1.47787	6.25077	2
1877	-1.40847	-0.444515	3
1878	0.664807	11.6148	4
1879	0.0862299	2.65424	3
1880	-4.06509	0.956174	3
1881	-2.70102	6.79247	2
1882	2.80193	-1.20484	1
1883	1.874	6.41241	1
1884	3.66978	6.28828	1
1885	-2.42491	1.77847	3
1886	0.924728	10.2481	4
1887	-0.255813	2.31519	2
1888	-0.115831	-1.72908	3
1889	-0.796224	3.245	2
1890	2.78176	-1.08426	1
1891	7.03164	2.61605	1
1892	-2.6798	2.62361	2
1893	-2.78792	2.98956	2
1894	2.22501	2.07695	1
1895	3.89041	5.84808	1
1896	0.308991	9.79154	4
1897	-2.47133	7.31336	2
1898	-1.65921	5.80649	2
1899	0.0709736	10.3709	4
1900	-3.16168	2.22735	3
1901	-3.74182	0.523238	3
1902	3.57285	0.0283412	1
1903	-1.76165	6.022	2
1904	1.0663	7.82002	4
1905	4.22725	7.8803	1
1906	2.9774	1.94402	1
1907	1.41572	8.01365	4
1908	0.791997	6.3932	2
1909	-3.85788	3.95801	2
1910	-3.27368	6.209	2
1911	-1.57907	0.965514	3
1912	6.31974	1.49007	1
1913	1.24676	7.02892	1
1914	-1.02211	4.50338	2
1915	6.11453	2.59863	1
1916	6.78387	5.63755	1
1917	1.77206	6.61507	1
1918	3.2986	3.75894	3
1919	-1.39048	5.84377	2
1920	1.22441	3.16774	1
1921	1.60133	1.81658	1
1922	6.34908	5.22626	1
1923	0.815049	11.6968	4
1924	-2.5804	-0.209643	3
1925	-3.18542	2.54414	2
1926	-3.20262	3.80158	2
1927	-2.50321	2.35289	2
1928	4.11719	3.05324	1
1929	0.105218	1.18457	3
1930	-0.356946	-0.991727	3
1931	4.0436	7.55846	1
1932	2.69588	5.50409	1
1933	5.77868	5.82154	1
1934	0.146569	6.16647	2
1935	4.61133	5.71293	1
1936	6.93763	5.3998	1
1937	2.39975	4.1546	3
1938	-2.40138	4.48754	2
1939	-3.40518	7.64528	2
1940	6.30831	2.64581	1
1941	3.83463	5.06558	1
1942	0.856635	10.4775	4
1943	-1.94367	1.96193	2
1944	0.0858193	7.74298	4
1945	-1.14167	5.07781	2
1946	-0.125699	4.75702	2
1947	-0.374492	8.47493	4
1948	-1.83153	5.02523	2
1949	-1.2868	1.15126	3
1950	-0.533241	0.721471	3
1951	1.31938	7.54135	4
1952	-1.61177	6.74944	2
1953	2.96786	-1.13993	1
1954	9.15704	2.00693	1
1955	4.81658	2.75773	1
1956	7.5016	6.28286	1
1957	0.697279	11.9743	4
1958	-0.925201	4.39645	2
1959	5.28294	5.23779	1
1960	3.3033	2.85113	1
1961	-6.66862	0.429822	3
1962	1.85439	6.65973	4
1963	-0.063715	3.04795	2
1964	-0.83112	6.27511	2
1965	-2.50452	4.02647	2
1966	6.34567	5.51523	1
1967	-0.718395	4.83326	2
1968	4.51738	8.11609	1
1969	3.1011	6.01358	1
1970	-3.90168	7.38574	2
1971	-1.3986	5.09476	2
1972	0.176598	6.88356	2
1973	-2.01289	1.58075	3
1974	1.63755	4.00488	3
1975	0.702163	11.9563	4
1976	-3.5564	7.43181	2
1977	3.87491	2.68917	1
1978	0.405208	2.98939	2
1979	-0.600244	6.7385	2
1980	4.62548	1.17062	1
1981	-2.33523	0.74694	3
1982	7.59006	6.3564	1
1983	4.51398	8.25187	1
1984	0.916281	8.20024	4
1985	0.0692402	-0.29444	3
1986	0.737168	12.0446	4
1987	-0.101073	-1.61852	3
1988	-5.42299	0.690225	3
1989	-0.294888	3.63753	2
1990	-1.46921	0.0818789	3
1991	4.04446	7.04947	1
1992	-5.98942	0.493964	3
1993	-1.93712	-0.839631	3
1994	-1.55954	-0.300166	3
1995	0.165969	7.08576	2
1996	-6.71837	0.324289	3
1997	-2.54576	1.1765	3
1998	-0.957664	-1.31212	3
1999	4.06466	4.6124	1
[truncated: 18,882 more rows]

## Sheet: UMAP_OneFlorida
	UMAP1	UMAP2	Subphenotype index
1	7.11798	1.37632	2
2	5.86812	0.955573	2
3	3.12627	0.20539	2
4	1.48824	10.7325	4
5	0.203389	6.84109	4
6	-1.11652	10.0699	4
7	3.50844	4.52099	1
8	6.52618	2.9201	2
9	-0.737738	0.973887	3
10	6.65025	4.60817	2
11	3.38409	8.80359	1
12	5.84622	2.46574	2
13	6.59719	1.9021	2
14	4.25592	2.21735	2
15	3.58199	5.15202	1
16	0.513854	6.81573	1
17	-1.43637	10.7186	4
18	-4.73549	6.7957	4
19	5.86355	4.2029	2
20	2.565	11.643	1
21	6.37069	2.73209	2
22	1.86952	11.1059	1
23	1.24407	9.12118	4
24	7.61943	-0.659922	2
25	4.61464	8.93175	1
26	2.42373	8.54865	1
27	2.83884	6.31139	1
28	3.82064	2.0096	2
29	1.14316	3.53513	3
30	1.54253	2.79369	3
31	2.40329	12.7425	1
32	5.50531	2.60232	2
33	2.73596	7.35522	1
34	6.83812	3.25624	2
35	7.00277	3.31603	2
36	7.80792	-0.681717	2
37	3.14826	0.814007	2
38	4.78029	5.03921	1
39	2.7568	11.6892	1
40	7.27186	0.19141	2
41	1.70699	4.66298	1
42	-2.70721	11.2409	4
43	3.61742	1.95538	2
44	2.16567	5.52738	1
45	4.86015	2.33999	2
46	6.55648	1.96326	2
47	7.88136	-0.729583	2
48	5.10409	3.43789	2
49	2.72983	9.34983	1
50	6.53873	2.07718	2
51	-0.652879	9.75445	4
52	4.99202	2.50783	2
53	-2.17673	10.9483	4
54	0.819083	11.1246	4
55	-0.030944	9.22145	4
56	7.4442	2.7597	2
57	1.4496	8.66179	4
58	-0.173813	9.98398	4
59	-4.63358	6.7979	4
60	6.25597	2.95394	2
61	1.27463	7.25256	1
62	2.24031	9.17171	1
63	0.953463	5.08804	4
64	0.84535	2.7968	3
65	5.87656	0.932973	2
66	1.60509	11.3472	1
67	7.64015	3.21785	2
68	0.496017	6.98528	1
69	6.69658	2.99543	2
70	2.07126	12.241	1
71	4.74398	4.92912	1
72	0.77717	10.3541	4
73	3.08254	3.48912	2
74	6.22364	3.57976	2
75	1.69767	8.29798	1
76	3.79006	2.90213	2
77	0.249487	8.81091	4
78	8.01649	4.80175	2
79	-2.44207	9.01014	4
80	2.12993	7.28037	1
81	-0.476528	8.63864	1
82	4.64043	2.61582	2
83	1.08109	9.39274	4
84	0.871847	3.3889	3
85	0.901002	9.25484	4
86	0.457168	8.84	4
87	5.87736	2.99482	2
88	2.2526	3.39477	2
89	2.69166	11.6116	1
90	3.80759	2.1832	2
91	7.05241	3.24714	2
92	1.33303	7.75342	1
93	3.77584	3.28968	2
94	1.71123	8.64775	1
95	-1.78657	7.86757	1
96	7.40624	0.930102	2
97	4.09584	8.24181	1
98	-5.41899	6.91962	4
99	5.04834	6.83489	1
100	-1.76536	5.13686	1
101	2.98741	8.40186	1
102	5.54535	3.82433	2
103	7.05856	0.484664	2
104	2.11659	6.32102	1
105	-1.66613	7.48096	1
106	-4.11802	6.65422	4
107	6.56925	1.06689	2
108	2.96435	1.17639	2
109	7.36826	4.1852	2
110	0.782459	2.87747	3
111	-1.67549	7.76511	1
112	1.15749	8.9879	4
113	2.41801	11.6988	1
114	6.05519	3.55633	2
115	6.22667	4.10076	4
116	2.97827	-0.41938	2
117	1.39291	5.78352	2
118	3.01544	3.59838	2
119	5.58703	5.43036	1
120	5.41823	4.85069	1
121	-0.0424484	4.04809	3
122	0.806705	12.0477	1
123	1.5503	6.31283	1
124	2.07378	9.68214	1
125	1.85364	10.1329	1
126	-2.81226	10.3547	4
127	9.62465	5.22294	2
128	-0.00903713	3.19578	3
129	-4.43803	6.80411	4
130	5.58207	2.30868	2
131	4.66617	4.07934	2
132	-0.0419773	6.09895	2
133	4.9833	1.86824	2
134	6.33865	0.779829	2
135	5.02759	2.00371	2
136	2.34922	12.5218	1
137	7.21377	3.76795	2
138	-5.11355	7.00408	4
139	4.42504	2.08819	2
140	0.830846	7.49169	4
141	9.67761	5.33494	2
142	2.62228	13.4606	1
143	2.89922	-0.309256	2
144	-5.17065	6.941	4
145	-1.14439	5.28127	1
146	6.79951	3.16951	2
147	1.74169	11.8484	1
148	6.65447	4.36101	2
149	0.723796	11.3778	1
150	0.985647	4.62639	3
151	6.57234	2.20303	2
152	-1.79843	6.80942	4
153	1.69021	7.41821	1
154	6.78988	0.157615	2
155	4.86619	6.68763	1
156	5.90817	1.90643	2
157	-1.71898	5.84725	1
158	0.419011	11.4649	1
159	0.58767	3.95525	3
160	5.55305	2.3003	2
161	6.6955	4.76044	2
162	-0.099955	2.78388	3
163	1.98789	11.2429	1
164	3.8719	6.10591	1
165	4.57207	2.04574	2
166	1.79939	6.00673	1
167	9.45234	5.21859	2
168	2.12231	10.3969	1
169	4.85381	2.45743	2
170	5.28437	2.57888	1
171	-1.55088	9.50356	4
172	4.52117	3.16882	2
173	5.06283	4.15765	1
174	6.18438	2.33307	2
175	7.06032	3.75239	2
176	-2.21877	9.23903	4
177	-0.459586	6.01134	1
178	0.106247	3.89697	3
179	3.36048	6.46713	1
180	0.205086	6.275	1
181	0.124665	7.46787	1
182	6.84476	3.62027	2
183	7.60012	0.184619	2
184	-1.43222	10.7258	4
185	-0.444814	1.68865	3
186	7.51483	0.5161	2
187	-2.60245	10.2091	4
188	4.14389	8.16131	1
189	0.974832	4.40767	3
190	0.512373	7.13748	1
191	-5.02509	7.05898	4
192	0.698293	6.1928	1
193	-0.132861	4.71793	3
194	-1.84935	6.23156	1
195	1.57978	8.27832	1
196	1.598	9.11506	1
197	-0.851071	9.39115	4
198	5.83582	0.767891	2
199	0.700769	4.45541	3
200	-2.87302	7.9693	4
201	4.85732	1.44002	2
202	5.13152	3.56383	2
203	7.72468	-0.686004	2
204	6.6757	4.62373	2
205	4.4922	1.14208	2
206	2.01914	4.13774	1
207	0.769499	11.1413	4
208	4.10331	5.94136	1
209	0.335531	3.50041	3
210	4.18054	2.04697	2
211	2.96051	6.06487	1
212	2.40643	9.4637	1
213	1.35566	2.7251	3
214	7.2872	1.40611	2
215	1.77403	12.4441	1
216	4.66168	2.13663	2
217	6.18988	0.51496	2
218	2.89727	-0.577906	2
219	-0.0632319	3.69285	3
220	7.86202	4.13674	2
221	1.49097	11.6903	1
222	-2.91764	8.15381	4
223	0.563856	11.3596	1
224	2.67214	9.44602	1
225	-0.335553	3.25985	3
226	0.0477815	7.68005	1
227	0.296726	6.01887	1
228	-3.38386	7.53004	4
229	1.60219	10.8779	1
230	4.69083	8.97507	1
231	1.56903	9.99967	1
232	5.38919	1.00346	2
233	7.9992	4.93404	2
234	-0.694958	8.54534	1
235	1.58173	8.67233	1
236	-2.56698	6.84241	2
237	-2.49412	8.14392	4
238	4.88066	2.00659	2
239	7.54881	0.410806	2
240	6.56568	2.09481	2
241	4.14631	5.86924	1
242	3.81384	2.91067	2
243	-3.80668	8.06111	4
244	6.51884	3.31901	2
245	0.470341	7.10313	1
246	0.752996	2.93443	3
247	0.901941	2.84039	3
248	1.08708	8.42199	1
249	6.39381	2.97809	2
250	4.22549	8.62965	1
251	3.49765	2.34798	2
252	-0.137918	9.05802	4
253	4.497	3.90285	1
254	1.85232	3.52339	2
255	3.95253	2.99493	2
256	0.699706	9.35604	1
257	4.60662	8.93062	1
258	6.37745	3.47038	2
259	-1.36879	8.86843	4
260	1.23099	4.1271	3
261	8.99136	4.68662	2
262	0.347618	4.23845	3
263	7.84501	-0.884244	2
264	7.1622	3.20773	2
265	-3.86796	6.27787	4
266	-0.320349	6.61989	1
267	-0.361937	9.92895	4
268	-1.48907	10.2907	4
269	0.396193	6.87733	1
270	3.88486	6.83614	1
271	2.39389	10.4255	1
272	-2.19003	7.2831	4
273	2.53828	12.9485	1
274	-1.03948	9.42944	4
275	3.79378	1.62782	2
276	1.86653	4.37332	1
277	0.506954	4.93068	3
278	7.67394	-0.727908	2
279	0.594981	1.85126	3
280	-3.04046	7.04437	4
281	-0.174067	8.31897	1
282	1.02778	9.88188	4
283	-0.969253	0.600156	3
284	2.25017	8.17095	1
285	-4.66581	6.38176	1
286	0.0100964	2.689	3
287	-0.468324	8.30909	4
288	0.498049	1.93588	3
289	6.64393	0.435582	1
290	-0.112809	6.39697	1
291	-0.352193	4.40619	3
292	4.87126	1.05345	2
293	2.12309	5.87057	1
294	0.96091	3.34022	3
295	-1.25629	6.75201	1
296	5.1957	1.04952	2
297	0.223395	2.19439	3
298	3.63409	2.62957	2
299	-0.332621	5.38455	1
300	-0.953594	9.49549	4
301	2.21947	3.16354	2
302	1.74236	3.14056	3
303	2.40929	2.16286	2
304	0.267622	2.52343	3
305	2.22631	5.14137	1
306	4.0858	6.47773	1
307	-0.333527	1.43814	3
308	-1.85111	8.93012	4
309	-2.41682	8.31511	4
310	4.5506	0.946966	2
311	2.5614	5.20945	1
312	-1.01348	0.474447	3
313	4.98629	4.24195	1
314	-1.31237	10.296	4
315	7.46484	0.6319	2
316	2.17987	10.248	1
317	4.34102	8.94586	1
318	6.84657	4.19983	2
319	-0.783664	0.77471	3
320	-0.307588	2.57346	3
321	4.33979	3.63062	1
322	7.33713	4.89785	2
323	5.40055	4.06555	1
324	6.15501	0.606157	2
325	1.33187	8.79936	1
326	4.67297	3.30577	2
327	-5.30655	6.99451	4
328	2.76037	11.003	1
329	1.90247	4.0909	1
330	-0.115754	3.00642	3
331	7.55711	-0.663441	2
332	0.0693062	9.35702	4
333	0.798022	2.7729	3
334	0.315592	6.91247	1
335	0.895704	5.94621	4
336	9.61949	4.70878	2
337	4.57107	2.46617	2
338	0.56881	8.66343	1
339	4.15522	1.26549	2
340	-0.0921186	3.45042	3
341	4.17442	3.53788	2
342	-1.50061	5.15236	1
343	3.38036	8.82675	1
344	6.34314	2.63494	2
345	0.920016	2.67975	3
346	4.50636	3.69408	2
347	-3.09713	7.92187	1
348	1.29717	8.42106	1
349	0.204747	7.94189	1
350	1.18542	9.10499	4
351	7.47588	0.635434	2
352	-1.03136	9.0622	4
353	2.30764	9.73913	1
354	0.358983	6.20133	4
355	6.12573	2.80228	2
356	1.20853	7.39784	4
357	2.98732	-0.361506	2
358	5.20957	3.67022	2
359	1.99321	7.78602	1
360	1.89922	7.14706	1
361	-3.13285	6.57756	4
362	6.73804	1.86035	2
363	4.36073	2.90114	2
364	1.10695	9.18289	1
365	1.21171	7.6579	4
366	3.37723	-0.021413	2
367	0.350976	2.88358	3
368	3.69648	1.22243	2
369	0.169018	7.38109	1
370	5.13982	3.40151	1
371	-2.26803	8.79012	4
372	3.77522	2.41363	2
373	0.940704	5.50173	3
374	0.170688	2.63096	3
375	4.07347	6.1103	1
376	1.91185	11.6504	1
377	3.10388	2.34089	2
378	1.49993	12.7386	1
379	-0.976783	0.59319	3
380	5.04503	6.79915	1
381	7.43146	1.71701	2
382	2.77806	7.76057	1
383	4.79057	4.70495	1
384	2.29503	7.20587	1
385	6.10566	1.47064	2
386	4.93983	3.11111	2
387	0.533387	9.62681	1
388	6.43421	4.80886	2
389	2.17373	2.92204	2
390	3.90379	8.60171	1
391	2.16998	7.11077	1
392	2.8673	8.57478	1
393	0.235807	3.7456	3
394	0.897369	2.02609	3
395	3.22891	6.66418	1
396	0.163499	4.17212	3
397	-1.25784	9.55988	4
398	-0.70101	8.28326	1
399	-1.0801	7.0466	1
400	9.38765	4.95623	2
401	-0.59318	9.81454	4
402	6.40472	4.06291	4
403	0.860965	3.74558	3
404	7.51174	2.46491	2
405	-2.0917	4.94628	1
406	0.850866	3.29563	3
407	3.67108	4.46661	1
408	2.46225	7.61875	1
409	-0.297061	5.4087	1
410	0.765526	2.34235	3
411	1.08263	9.02115	4
412	6.9997	4.19762	2
413	2.30691	5.15658	1
414	1.53086	8.33144	1
415	5.99785	3.73259	2
416	6.15224	3.29963	2
417	7.30963	3.63535	2
418	5.82443	0.799703	2
419	-1.56714	10.0043	4
420	0.120246	3.66177	3
421	5.17578	3.21569	2
422	4.8466	3.92483	2
423	-0.207431	5.46214	2
424	6.40058	2.93622	2
425	6.49646	4.51956	2
426	-4.08789	7.18945	4
427	-1.19666	7.55808	1
428	-1.2569	7.68517	1
429	-1.84952	5.99405	1
430	-1.71442	5.4879	1
431	1.79119	12.5063	1
432	0.10782	2.57604	3
433	1.26466	7.01372	4
434	-1.1118	8.54502	4
435	6.63226	3.35299	2
436	1.53541	3.04838	3
437	-2.3051	7.28968	4
438	7.31292	0.26901	2
439	2.30377	10.3833	1
440	4.8695	4.18679	1
441	5.14553	2.41567	2
442	7.89205	-1.02432	2
443	-4.31618	6.5947	4
444	7.30035	4.32629	2
445	4.56675	4.44166	1
446	1.61082	12.0719	1
447	0.474238	4.01942	3
448	-4.50178	7.55546	4
449	7.45037	-0.538013	2
450	3.4523	4.85018	1
451	6.59889	0.498283	1
452	2.67102	6.72198	1
453	9.36627	4.37922	2
454	3.0143	-0.389151	2
455	1.97258	8.94822	1
456	4.36901	6.1525	1
457	3.46159	4.16149	2
458	5.77917	4.52943	2
459	2.92237	5.47295	1
460	-2.42353	4.86115	1
461	4.67679	4.14771	2
462	7.19334	1.74571	2
463	7.32537	4.45974	2
464	2.77243	10.1004	1
465	1.11001	3.92367	3
466	9.29085	4.36738	2
467	-1.42121	9.80565	4
468	3.94381	8.12768	1
469	-4.51922	7.85062	4
470	2.94145	13.9183	1
471	6.86373	-0.120324	2
472	1.57073	9.10958	1
473	-2.05468	9.992	4
474	-0.356268	3.68681	3
475	1.12521	5.37721	1
476	0.332278	7.07997	1
477	8.45408	4.77259	2
478	7.88877	4.35404	2
479	-0.75416	9.73613	4
480	3.30716	6.39178	1
481	7.46188	4.86687	2
482	1.60818	4.71105	3
483	-3.15117	6.52268	3
484	3.98838	5.78525	1
485	-1.2307	9.64553	4
486	2.07645	2.39879	2
487	-0.49027	8.67	4
488	-0.319467	3.8696	3
489	7.86382	-0.942922	2
490	7.46522	4.86679	2
491	1.34169	9.17896	1
492	-0.784721	1.21479	3
493	3.52908	0.862114	2
494	-0.318472	2.99706	3
495	-1.3765	9.94446	4
496	0.12724	3.22637	3
497	0.741444	6.55875	1
498	2.30412	9.47023	1
499	0.537008	4.33443	1
500	5.85863	5.10453	1
501	7.38485	1.48381	2
502	2.12313	7.57761	1
503	1.69777	8.6496	1
504	-0.31655	8.02201	4
505	1.8018	2.90953	2
506	4.901	3.384	2
507	-3.31327	7.14604	4
508	0.0641433	3.34993	3
509	4.80355	5.14117	1
510	4.97565	3.37777	2
511	2.10708	3.56664	1
512	-2.70197	7.89449	4
513	6.07038	0.640993	2
514	2.31892	9.44834	1
515	-2.62884	11.0633	4
516	1.59942	2.6393	2
517	4.81976	2.01127	2
518	7.46674	2.71611	2
519	-3.4056	8.30141	4
520	3.00128	0.0209193	2
521	1.07681	6.23404	2
522	-1.34032	9.16127	4
523	-2.06588	8.56706	4
524	1.85209	11.8355	1
525	4.6703	1.70658	2
526	4.79844	1.48736	2
527	5.16481	4.26835	1
528	-1.79773	8.89479	4
529	-2.52512	4.77409	1
530	3.66788	1.24404	2
531	3.20974	3.2897	2
532	-0.0516463	7.50735	1
533	-0.952076	7.56885	1
534	3.27894	7.37541	1
535	3.62699	1.0815	2
536	9.93692	5.25105	2
537	3.57036	5.47439	1
538	7.23539	3.14577	2
539	2.53766	11.9631	1
540	5.19348	5.71466	1
541	3.11401	5.55629	1
542	5.28459	2.90366	2
543	1.37373	4.92793	2
544	-2.00713	10.0987	4
545	1.71769	5.30785	1
546	-0.789395	0.81763	3
547	-4.81973	6.67701	4
548	-2.71589	6.81744	4
549	-4.18139	7.00285	4
550	6.0598	4.1939	2
551	3.03554	0.839444	2
552	7.38049	1.1553	2
553	3.02951	-0.26438	2
554	2.75298	7.39722	1
555	2.71119	13.6005	1
556	3.68216	1.3096	2
557	4.30283	3.01614	2
558	5.4656	4.23117	2
559	6.69718	1.9659	2
560	7.05812	-0.305087	2
561	2.2008	9.26816	4
562	-2.93203	8.01652	4
563	4.51093	4.04073	2
564	1.9922	11.0893	1
565	-3.886	6.33602	4
566	2.58759	12.4583	1
567	9.5736	4.83905	2
568	2.83124	5.49992	1
569	-0.128748	1.57496	3
570	-0.780957	10.8558	4
571	3.7322	5.70535	1
572	1.19336	4.84373	1
573	2.47542	9.66658	1
574	-3.09089	7.94262	4
575	0.984217	10.7605	4
576	4.74672	0.988962	2
577	2.2863	10.954	1
578	2.0518	10.6344	1
579	-3.51002	6.36068	4
580	2.30779	10.5951	1
581	1.72885	10.0862	1
582	0.191508	9.0477	4
583	1.86971	9.79587	1
584	5.01375	6.83989	1
585	-1.30188	9.64787	4
586	-2.00042	10.8539	4
587	7.76789	-0.971308	2
588	2.48732	11.0999	1
589	1.36432	7.41534	1
590	2.19862	8.79136	1
591	-2.36333	8.78344	4
592	0.700649	2.68924	3
593	3.26969	1.07167	2
594	-2.28468	11.5798	4
595	7.78216	2.94766	2
596	7.241	4.89417	2
597	-1.18427	6.35935	1
598	7.88768	-0.929249	2
599	5.24258	4.28444	1
600	7.6068	0.219951	2
601	0.427545	5.72699	1
602	-2.57289	6.79805	4
603	2.18226	9.11957	3
604	1.37636	12.021	1
605	-0.667043	8.87357	4
606	7.82691	-0.674813	2
607	1.79873	11.5051	1
608	-0.356966	3.64532	3
609	2.0384	9.49408	1
610	0.80961	4.89321	1
611	7.43289	-0.0324385	2
612	3.53591	5.17152	1
613	4.54334	8.89799	1
614	-1.07636	8.33322	4
615	0.708222	7.13427	4
616	7.60723	0.27331	2
617	-0.495936	2.95617	3
618	4.35819	4.11085	2
619	3.08938	6.94153	1
620	7.95975	-1.02895	2
621	5.01625	1.17034	2
622	4.18033	3.03785	2
623	-1.50923	8.99181	4
624	-3.95044	7.15888	4
625	6.67215	4.55389	2
626	9.63757	5.26326	2
627	7.36932	0.815411	2
628	-1.16173	7.77705	1
629	2.36851	11.6287	1
630	4.99933	4.85145	1
631	5.99903	5.22362	1
632	8.4647	4.54477	2
633	-2.16177	10.2078	4
634	-2.50876	9.3949	4
635	0.767712	5.7782	1
636	3.34109	0.255355	2
637	2.34607	10.89	1
638	-0.0950613	2.65812	3
639	2.24535	10.6992	1
640	1.93728	10.9139	1
641	1.77891	10.0537	1
642	4.99348	4.14392	1
643	0.725786	10.1853	1
644	1.94819	7.45682	1
645	0.84664	11.2321	4
646	6.92859	4.87898	2
647	4.29674	2.00211	2
648	1.95818	11.5861	1
649	-0.358262	1.2754	3
650	0.154629	3.52483	3
651	7.11566	0.883028	2
652	-2.33886	6.70212	4
653	0.688837	6.31525	2
654	5.00383	4.27291	1
655	3.52583	8.70944	1
656	6.77833	0.940641	2
657	2.5085	5.09996	1
658	-0.910171	0.709364	3
659	-1.17195	7.33121	1
660	3.79778	2.86323	2
661	2.0841	9.70725	1
662	5.91251	1.15384	2
663	1.39923	6.36284	1
664	3.8264	8.30454	1
665	1.69703	5.27357	1
666	-2.22919	4.95215	1
667	0.782024	4.26394	3
668	-0.118261	8.27351	4
669	6.68274	0.405455	1
670	2.0838	11.6372	1
671	0.316209	4.54009	3
672	2.59704	11.9104	1
673	-1.0604	6.54142	1
674	0.201828	2.41148	3
675	3.4999	2.44546	2
676	1.82125	7.42957	1
677	-2.19737	10.7058	4
678	-0.26325	3.04736	3
679	-1.13431	6.95444	1
680	-3.87387	8.376	4
681	-4.5781	7.78923	4
682	1.36631	6.73589	1
683	4.4289	3.90755	2
684	1.30739	5.65012	2
685	1.68835	8.54939	4
686	6.93586	3.49273	2
687	-0.916474	10.6212	4
688	4.6497	3.89459	1
689	0.234484	2.69559	3
690	0.262209	2.30557	3
691	1.81716	11.7756	1
692	-0.223888	10.6048	4
693	1.25656	6.88732	4
694	4.89834	2.24713	2
695	4.79262	3.70277	2
696	7.98378	-0.942485	2
697	5.2595	3.90459	2
698	0.561729	3.85519	3
699	4.8223	5.7934	1
700	2.55169	8.37073	1
701	3.87968	5.73127	1
702	1.2416	11.4968	1
703	-0.935243	5.71903	1
704	1.00279	3.58141	3
705	-5.00339	7.09325	4
706	1.18732	3.88261	3
707	2.07179	8.80853	1
708	-1.38947	9.2605	4
709	0.941089	5.3405	1
710	3.38954	7.40287	1
711	2.90815	1.17087	2
712	5.28573	4.24457	2
713	1.94012	6.19483	1
714	4.55359	6.04937	1
715	2.05894	9.10011	1
716	1.39612	2.35311	3
717	-1.18439	7.29133	1
718	-1.46306	10.108	4
719	5.67061	1.70842	2
720	-0.304258	1.78363	3
721	4.16727	4.11471	2
722	1.43428	9.01195	4
723	-0.363567	3.05047	3
724	0.0983027	10.2201	4
725	5.25548	2.99567	4
726	6.08063	1.89073	2
727	1.85904	9.79236	1
728	1.19189	3.42323	3
729	0.588497	9.96906	1
730	4.04954	6.48963	1
731	-2.68096	10.4213	4
732	0.934423	6.42851	4
733	5.20375	5.11597	1
734	-0.263761	2.75926	3
735	4.73265	9.02751	1
736	0.368229	5.90002	1
737	2.67828	5.56952	1
738	0.524254	3.40271	3
739	0.337714	4.26136	3
740	6.13783	4.01111	2
741	2.30255	9.80248	1
742	2.36442	13.0763	1
743	5.25239	5.2564	1
744	-1.62941	10.1818	4
745	-2.23757	9.39157	4
746	1.86796	6.0925	1
747	-0.237099	10.517	4
748	-0.676414	6.93343	1
749	2.39555	12.1752	1
750	0.418835	7.31468	1
751	-4.64859	7.73855	4
752	0.376601	7.16704	1
753	4.11621	2.93049	2
754	3.41574	5.05764	1
755	-4.28362	6.52685	4
756	-0.841474	0.816141	3
757	1.67717	3.4567	2
758	0.358578	9.56666	4
759	2.69165	9.51054	1
760	-2.18161	5.37057	1
761	1.24554	5.90924	1
762	-0.789778	7.22049	1
763	3.67135	8.58391	1
764	3.61087	0.298916	2
765	8.46626	4.51966	2
766	1.41852	3.19954	3
767	3.97853	3.33021	2
768	2.33742	8.02074	1
769	8.86633	4.02181	2
770	7.17783	3.77661	2
771	1.15402	8.27678	4
772	4.3037	3.74543	1
773	3.04434	7.3901	2
774	-1.1772	9.49977	4
775	2.42207	3.51035	1
776	3.42341	0.026839	2
777	1.38869	3.61447	3
778	6.19829	0.516144	2
779	1.43611	3.33655	3
780	-2.5953	7.12875	4
781	0.0560575	5.92702	1
782	1.79588	3.4684	3
783	-1.79946	5.56183	1
784	-3.58891	8.51607	4
785	-1.14292	8.97408	4
786	-3.31221	8.32731	4
787	6.45377	2.34571	2
788	9.64235	5.31153	2
789	1.5937	9.89581	1
790	0.619817	3.27786	3
791	4.66975	6.37759	1
792	-3.29733	9.4378	4
793	8.05761	3.59095	2
794	-0.789411	0.791963	3
795	0.707557	7.20302	1
796	-3.45824	9.15735	4
797	4.27642	8.92567	1
798	7.74193	3.5309	2
799	6.24436	3.8905	2
800	2.71938	8.80108	1
801	5.29076	1.71026	2
802	9.63095	5.06623	2
803	3.05228	5.65786	1
804	6.03355	3.84807	2
805	6.84755	3.68453	2
806	0.876996	6.05488	4
807	-1.4607	5.29985	1
808	-2.21649	4.91099	1
809	0.668488	10.5066	1
810	3.51133	0.713903	2
811	-0.850824	0.689389	3
812	0.988402	5.44296	1
813	-0.925251	7.89555	3
814	4.62613	4.35253	2
815	6.40396	2.87158	2
816	-2.86071	9.86061	4
817	2.9383	6.83541	1
818	-3.59053	7.78226	4
819	6.55835	0.172325	2
820	4.88816	1.99491	2
821	3.28201	8.51186	1
822	3.43976	1.30722	2
823	4.59856	2.06371	2
824	-1.17853	7.33234	1
825	5.58318	2.19977	2
826	3.56184	8.48613	1
827	0.501703	8.77362	4
828	1.51496	6.84471	4
829	-4.2145	7.43365	4
830	-2.40395	9.24785	4
831	2.51832	13.0385	1
832	4.61765	8.87903	1
833	3.64544	4.86209	1
834	2.14763	6.35346	1
835	2.55447	8.7227	1
836	4.89403	6.56934	1
837	-1.13487	10.7434	4
838	2.97179	-0.0432383	2
839	7.84071	4.82573	2
840	3.26147	0.590541	2
841	-1.55532	11.2117	4
842	1.47238	10.7021	1
843	6.13296	1.86166	2
844	-0.00139069	2.55416	3
845	5.32119	1.99419	2
846	-0.505053	3.18142	3
847	-2.04193	9.1102	4
848	-1.17186	11.1932	4
849	3.96888	2.8112	2
850	5.86316	3.74942	2
851	1.89469	9.71979	1
852	5.64786	3.39381	2
853	0.15455	1.87915	3
854	1.56606	3.05739	3
855	7.39438	1.05979	2
856	1.50095	3.72168	3
857	1.74886	7.01791	1
858	6.29542	2.35482	2
859	-1.5775	9.13146	4
860	6.60849	3.58976	2
861	3.06569	-0.360458	2
862	7.05332	3.7471	2
863	-0.45665	2.05212	3
864	-1.84228	5.92179	1
865	2.89435	-0.582997	2
866	-4.09711	7.13409	4
867	-0.547619	1.46684	3
868	2.05281	3.53469	1
869	2.96485	5.5254	1
870	5.26055	2.11689	2
871	1.69703	5.44093	1
872	6.51129	4.73754	2
873	3.40299	3.48022	2
874	0.679414	6.35746	1
875	-3.82708	6.27203	4
876	1.14247	8.44335	1
877	-3.41318	6.33084	4
878	-0.624545	1.40182	3
879	-2.58367	8.13787	4
880	7.36888	1.2676	2
881	5.91993	2.67545	2
882	1.93354	6.57823	1
883	1.18333	3.2274	3
884	-3.63291	6.84917	4
885	2.76175	5.59944	1
886	5.90358	2.8172	2
887	0.314248	4.5534	3
888	9.11519	5.12173	2
889	-1.37568	9.55966	4
890	1.33407	9.73559	1
891	7.29388	0.2436	2
892	3.79181	6.59435	1
893	0.3188	6.54391	1
894	0.432328	5.49158	1
895	2.09945	7.28963	1
896	-1.14279	6.78405	1
897	-0.927312	0.640565	3
898	6.2187	2.53856	2
899	5.29957	5.64587	1
900	2.28138	9.68943	1
901	0.362399	3.35063	3
902	4.17333	8.87344	1
903	-1.35394	9.55422	4
904	4.48766	3.31103	2
905	7.37066	-0.0372764	2
906	-1.70786	7.64792	4
907	4.53535	3.74876	1
908	2.94812	13.9152	1
909	0.201997	2.09548	3
910	-2.023	9.80272	4
911	-0.664291	4.42034	1
912	4.59998	6.84981	1
913	-0.991404	7.48869	1
914	2.59094	3.46254	2
915	7.71071	2.78217	2
916	0.453539	3.4053	3
917	3.36252	0.803766	2
918	-0.673076	1.38617	3
919	2.92352	-0.154029	2
920	3.66676	4.73594	1
921	0.612132	7.36662	1
922	6.78842	-0.0567665	2
923	9.73705	5.10007	2
924	6.51682	1.97767	2
925	3.9266	5.75764	1
926	9.96186	5.18006	2
927	5.50472	2.34966	2
928	0.157291	4.2946	1
929	2.18759	11.5822	1
930	8.06081	4.93994	2
931	0.703218	4.79485	3
932	9.80269	5.32689	2
933	-0.0809694	3.24804	3
934	7.66976	0.0209421	2
935	0.989279	8.2429	1
936	6.90667	3.62523	2
937	-2.42514	12.0747	4
938	1.77545	12.3907	1
939	4.66717	4.51722	1
940	7.90162	-0.966909	2
941	4.38057	2.74943	2
942	0.552389	4.90508	1
943	-3.53317	6.78423	4
944	2.96072	-0.427421	2
945	4.67166	2.55914	2
946	-2.74202	9.20861	4
947	-0.888167	8.96373	4
948	1.55591	8.73231	4
949	-0.156164	2.58289	3
950	0.103258	4.06533	3
951	5.54783	1.95599	2
952	-0.801146	7.90796	3
953	4.84979	1.23778	2
954	4.13304	8.73913	1
955	-1.97991	9.23959	4
956	-0.0588563	6.89447	1
957	1.36843	8.83486	1
958	-2.45546	6.86104	4
959	1.18629	9.66397	1
960	0.705646	4.09887	3
961	2.68494	9.76307	1
962	-0.0656178	3.07488	3
963	-1.94163	8.68036	4
964	2.443	9.4005	1
965	8.92197	4.72587	2
966	2.29047	10.4268	1
967	4.86023	4.54005	1
968	2.98352	-0.540815	2
969	6.11599	1.82433	2
970	2.93968	-0.535709	2
971	3.03513	-0.363893	2
972	0.185278	9.23877	4
973	3.29516	4.23629	2
974	4.01244	8.58379	1
975	2.34567	9.30254	1
976	2.98978	-0.354577	2
977	-1.45448	10.728	4
978	1.93966	5.02868	1
979	0.450811	2.1566	3
980	3.46561	2.434	2
981	-0.0180193	8.46585	1
982	-0.169394	1.51303	3
983	1.76377	10.7739	1
984	6.44593	4.07192	4
985	-1.24526	8.41095	4
986	3.35401	5.0022	2
987	1.30531	9.04098	4
988	9.79929	5.1652	2
989	0.837594	3.90773	3
990	6.50599	4.44965	2
991	-1.50282	5.81065	1
992	0.203661	8.68339	4
993	7.45333	-0.589847	2
994	1.67585	6.19666	1
995	5.29063	5.02437	1
996	-2.88674	7.70224	4
997	0.572798	3.91984	3
998	-3.27015	8.82681	4
999	3.51132	8.94394	1
1000	-4.404	7.10343	4
1001	2.26794	11.5853	1
1002	0.293066	6.59745	1
1003	-2.3796	12.0172	4
1004	3.16553	4.3999	1
1005	5.7164	4.05095	2
1006	0.162457	8.91968	4
1007	4.58725	2.94805	2
1008	7.94316	3.326	2
1009	2.96581	0.0787399	2
1010	4.655	5.33584	1
1011	-2.18623	8.25432	4
1012	1.58778	10.212	1
1013	2.40569	7.95746	1
1014	5.15039	2.95395	2
1015	4.4641	4.55504	4
1016	-4.64784	6.36777	1
1017	1.44308	3.83112	3
1018	3.28479	-0.0226029	2
1019	-1.62069	9.20341	4
1020	-0.548709	2.79864	3
1021	3.04005	-0.41902	2
1022	6.98752	4.07286	2
1023	2.18581	2.18441	2
1024	-3.5819	6.75394	4
1025	0.545296	10.4116	4
1026	0.504976	10.5127	4
1027	7.90647	-0.978863	2
1028	6.70862	4.12809	4
1029	1.28693	6.65388	1
1030	1.40156	7.18022	2
1031	4.52288	3.88825	1
1032	-0.675538	0.886539	3
1033	7.71134	-0.079638	2
1034	6.43836	2.95656	2
1035	5.3771	2.10334	2
1036	-4.67421	7.47095	4
1037	-1.84071	11.0871	4
1038	-5.39132	6.90376	4
1039	-2.28301	4.9176	1
1040	0.00778863	2.91639	3
1041	-0.146336	3.29299	3
1042	-2.51265	7.29094	4
1043	-1.29964	11.2978	4
1044	4.65336	4.31097	2
1045	-2.50308	8.16498	4
1046	1.5508	7.76398	1
1047	-0.689778	9.34368	4
1048	-0.678772	7.57979	3
1049	6.30302	4.06274	2
1050	1.73354	9.21527	1
1051	2.14403	9.73355	1
1052	-0.992895	7.63266	1
1053	0.982223	11.2662	4
1054	3.06048	6.38304	1
1055	1.56726	5.09374	1
1056	0.201229	9.20332	1
1057	3.01721	6.8975	1
1058	5.064	2.15279	2
1059	-0.132906	1.61849	3
1060	2.37897	11.6323	1
1061	6.32805	0.388402	2
1062	-3.15212	7.08956	4
1063	5.31909	2.48786	2
1064	-1.18716	7.35083	1
1065	-2.46929	10.6234	4
1066	4.85608	4.15917	1
1067	2.57443	3.77387	2
1068	-0.641062	7.14026	1
1069	-2.54306	10.27	4
1070	3.95101	2.79117	2
1071	-1.38318	10.3696	4
1072	1.5516	3.63681	3
1073	-1.42095	6.41977	1
1074	3.3871	2.86843	2
1075	-1.22214	5.49704	1
1076	6.5698	2.34888	2
1077	0.201892	2.79596	3
1078	3.69912	1.22514	2
1079	7.58829	0.16807	2
1080	-2.27203	6.54415	4
1081	1.37727	2.56299	3
1082	7.52009	-0.284177	2
1083	2.91683	5.7361	1
1084	1.05224	7.94026	1
1085	9.59254	5.33714	2
1086	-1.42071	5.62686	1
1087	0.0484037	3.97411	3
1088	4.58122	8.89053	1
1089	1.95587	8.90134	4
1090	2.66443	8.28949	1
1091	4.89506	6.71143	1
1092	6.96571	2.84647	2
1093	7.8566	-1.02115	2
1094	2.80766	3.40242	3
1095	5.62785	2.63264	2
1096	3.90675	6.62021	1
1097	4.4834	7.96599	1
1098	0.976726	3.20273	3
1099	1.4309	8.18485	1
1100	-0.0375143	6.30302	1
1101	1.6054	3.0446	3
1102	-1.29414	10.0139	4
1103	4.37138	4.9675	1
1104	3.9469	6.37126	1
1105	7.10514	3.65757	2
1106	4.77154	2.61015	2
1107	0.996159	2.56722	3
1108	4.50959	3.85715	2
1109	2.23702	3.51481	1
1110	4.99122	6.837	1
1111	2.08169	11.2881	1
1112	5.90302	1.39799	2
1113	2.28537	8.84734	3
1114	9.60345	5.28355	2
1115	7.23088	-0.291604	2
1116	1.22323	11.1057	4
1117	3.06878	-0.157621	2
1118	3.78608	6.65415	1
1119	8.99432	4.66628	2
1120	-0.259925	2.54367	3
1121	3.32444	0.167117	2
1122	2.00179	10.1034	1
1123	7.30494	3.34835	2
1124	-0.47557	4.42165	3
1125	5.04083	6.82443	1
1126	6.86505	3.90677	2
1127	0.357827	2.61592	3
1128	2.89332	6.20587	1
1129	3.19643	6.25169	1
1130	-4.77621	6.90375	4
1131	4.61014	8.87683	1
1132	3.76286	3.1625	2
1133	1.97025	8.26501	4
1134	0.389925	11.4394	1
1135	4.84833	6.77314	1
1136	5.22022	5.55696	1
1137	1.47878	7.10451	1
1138	3.56361	6.29559	1
1139	1.45675	6.99757	1
1140	9.48343	5.17763	2
1141	2.75553	6.22565	1
1142	0.0791943	7.79701	1
1143	7.41626	0.879325	2
1144	2.03313	8.46478	1
1145	-2.15097	8.30122	4
1146	-0.291355	5.80247	1
1147	3.55381	1.91187	2
1148	-0.532708	4.52973	3
1149	-2.94675	8.15762	4
1150	1.88809	10.6467	1
1151	5.28461	2.73125	2
1152	2.41035	11.4334	1
1153	-2.48603	8.69107	4
1154	8.48144	3.75272	2
1155	-2.45884	7.30966	4
1156	-2.16878	8.98288	4
1157	2.66261	4.61333	2
1158	5.71852	2.36696	2
1159	7.33859	4.341	2
1160	-4.22377	7.76895	4
1161	4.53455	3.73248	2
1162	-2.03773	11.4187	4
1163	9.97357	5.23997	2
1164	-2.50006	4.85043	1
1165	3.63175	4.76465	1
1166	9.65982	5.30417	2
1167	3.48885	8.32808	1
1168	-1.75681	9.2546	4
1169	1.91501	8.30754	1
1170	-1.44461	5.66802	1
1171	2.20005	3.54789	2
1172	-1.22077	9.16243	4
1173	9.62025	5.14933	2
1174	7.48386	4.88767	2
1175	3.05905	-0.182665	2
1176	-0.400077	4.30891	3
1177	-2.27995	6.57519	4
1178	6.5742	0.706639	2
1179	2.41607	12.613	1
1180	-0.378555	7.11932	1
1181	3.66831	4.98925	1
1182	0.500958	2.90645	3
1183	0.314489	3.44987	3
1184	-3.94312	7.15281	4
1185	1.64047	12.9287	1
1186	1.86213	7.82667	1
1187	-2.16079	9.27987	4
1188	2.48947	2.06835	2
1189	0.578065	2.60104	3
1190	4.01212	3.22309	2
1191	5.29844	2.10904	2
1192	4.76519	4.57438	1
1193	1.77551	11.2914	1
1194	2.6444	8.62877	1
1195	1.77582	9.50029	1
1196	-0.912036	0.801163	3
1197	-1.02465	8.40693	1
1198	1.28655	6.60839	4
1199	-0.522161	9.16796	4
1200	2.91805	5.48449	1
1201	2.29791	7.65533	1
1202	-2.01887	7.21907	4
1203	0.440803	3.51105	3
1204	2.74297	6.43711	1
1205	3.17811	5.60701	1
1206	1.16186	4.03181	3
1207	1.83812	3.61897	1
1208	-2.78083	7.2994	4
1209	0.00019792	4.04857	3
1210	1.53715	11.3816	1
1211	2.05875	6.60554	1
1212	-0.769874	8.59713	4
1213	-0.353447	3.68977	3
1214	3.05687	8.81166	1
1215	0.705638	2.52573	3
1216	5.23257	1.82154	2
1217	-1.80634	8.87532	4
1218	-2.26388	10.0203	4
1219	2.65182	13.4123	1
1220	4.03038	5.70878	1
1221	-4.34044	7.13547	4
1222	4.91915	6.72518	1
1223	2.0924	3.65277	2
1224	-2.33663	5.07542	1
1225	3.26734	0.750324	2
1226	-2.2586	9.76883	4
1227	2.00672	10.6479	1
1228	0.574422	6.68977	1
1229	-1.69542	9.27624	4
1230	2.31565	2.71803	2
1231	1.8958	7.84567	1
1232	1.37213	10.4354	3
1233	-0.703032	9.31343	4
1234	-5.41382	6.89989	4
1235	1.22739	12.2035	1
1236	-0.61967	10.1913	4
1237	5.58488	3.18541	2
1238	5.0225	1.08909	2
1239	-2.17941	8.48534	4
1240	3.96274	2.83127	2
1241	2.15394	6.79014	1
1242	-1.43631	8.35172	1
1243	-0.647755	9.60201	4
1244	-1.17669	10.7424	4
1245	1.33885	2.8068	3
1246	-3.3362	6.78251	4
1247	9.31019	4.29972	2
1248	10.0378	5.16371	2
1249	-2.19783	8.81662	4
1250	-2.47622	11.3998	4
1251	-0.111619	3.14528	3
1252	6.85719	3.64827	2
1253	1.85692	3.54875	2
1254	-3.0388	7.0458	4
1255	1.81023	10.5951	1
1256	1.71538	11.124	1
1257	1.83688	8.84927	4
1258	-1.54209	6.42513	1
1259	1.7614	11.1434	1
1260	-0.032346	8.77069	4
1261	0.619187	3.44509	3
1262	-4.09506	7.50688	4
1263	3.95653	7.97046	1
1264	2.15325	8.18025	1
1265	-1.87764	11.1275	4
1266	-0.291857	2.2226	3
1267	4.1662	8.1407	1
1268	0.595301	3.53332	3
1269	7.19342	2.98586	2
1270	-1.62648	7.91938	4
1271	-2.3438	10.2482	4
1272	-0.13765	1.94305	3
1273	3.18492	6.56531	1
1274	3.46497	0.147853	2
1275	2.59822	13.5453	1
1276	0.0027075	9.03528	4
1277	7.52884	3.01254	2
1278	6.32793	1.65252	2
1279	3.05141	8.93069	1
1280	0.613899	4.00316	3
1281	6.78421	0.999178	2
1282	-4.49387	7.02416	4
1283	3.35359	5.72528	1
1284	0.403056	9.41737	4
1285	1.00931	6.91225	1
1286	0.513139	2.16423	3
1287	3.07296	0.910784	2
1288	1.13901	4.5409	3
1289	5.90158	5.24003	1
1290	-0.384541	9.63274	4
1291	-2.56901	4.88686	1
1292	3.53094	9.12351	1
1293	3.27336	-0.230035	2
1294	6.63918	0.95643	2
1295	3.89065	3.19234	2
1296	1.2931	4.28888	3
1297	-0.0742673	7.6239	4
1298	3.82384	1.91206	1
1299	1.4452	12.0569	1
1300	0.0227767	6.90959	1
1301	0.10654	10.1231	4
1302	-2.26788	10.3719	4
1303	0.777258	4.25185	3
1304	3.09264	6.38867	1
1305	4.86248	4.80069	1
1306	-2.38083	4.85157	1
1307	4.28915	8.92639	1
1308	-0.342694	5.14885	4
1309	4.78434	2.27168	2
1310	7.42624	0.872493	2
1311	5.19872	2.56552	2
1312	7.42105	0.956316	2
1313	6.30959	5.08172	2
1314	4.68576	2.67309	2
1315	4.65082	8.96357	1
1316	1.31819	8.4341	4
1317	-2.5655	4.73563	1
1318	-0.300514	8.90537	4
1319	1.61003	7.15188	1
1320	7.82174	4.43613	2
1321	1.7047	8.22662	1
1322	2.57867	9.16688	1
1323	4.90905	5.8648	1
1324	6.16125	2.91313	2
1325	2.30433	10.9452	1
1326	5.76165	1.74191	2
1327	-1.20178	6.3282	1
1328	6.39557	4.61192	2
1329	5.2928	3.35826	2
1330	-2.80998	7.05266	4
1331	1.58549	3.13431	3
1332	5.56261	3.15724	2
1333	4.18006	0.719684	2
1334	-0.124977	2.58639	3
1335	-2.11699	9.66787	4
1336	-0.222743	10.5923	4
1337	0.358605	1.73424	3
1338	-2.28153	10.1643	4
1339	-0.908992	11.0283	4
1340	7.60343	-0.786865	2
1341	1.70837	3.56335	2
1342	8.58313	3.83482	2
1343	10.0354	5.29899	2
1344	1.92686	4.73658	1
1345	3.2217	9.07916	1
1346	-2.36615	9.60401	4
1347	1.27577	10.1973	1
1348	5.65654	2.32994	2
1349	-1.60676	10.5583	4
1350	5.38808	4.28509	1
1351	-4.16789	6.77615	4
1352	9.7531	4.84647	2
1353	-2.07645	5.0513	1
1354	6.09125	1.85767	2
1355	-0.381215	3.93406	3
1356	7.18238	2.17775	2
1357	3.01959	7.05969	1
1358	0.288664	9.02022	4
1359	9.55112	5.11875	2
1360	0.943238	6.30882	1
1361	6.6951	4.04198	2
1362	-2.41094	12.0536	4
1363	-1.10457	5.85455	1
1364	7.47565	2.05305	2
1365	-2.24538	5.0317	1
1366	2.7629	5.89321	1
1367	2.35598	8.01395	1
1368	0.660718	9.88564	1
1369	2.09971	2.53206	2
1370	4.80146	5.9194	1
1371	9.89189	5.23809	2
1372	5.72183	4.15301	2
1373	3.13459	-0.126518	2
1374	7.11762	-0.276777	2
1375	3.57553	6.43605	1
1376	0.38368	6.78982	1
1377	-1.22554	8.12006	4
1378	4.5591	6.41135	1
1379	3.29975	0.958441	2
1380	0.756744	3.74136	3
1381	8.62227	4.5126	2
1382	2.50804	10.7663	1
1383	-1.33892	6.44942	1
1384	-2.98067	9.21315	4
1385	5.32899	2.12211	2
1386	-1.23314	5.57625	1
1387	9.46328	4.51465	2
1388	0.264871	9.04086	4
1389	1.62122	4.84525	1
1390	4.48595	8.78735	1
1391	-3.83917	7.79661	4
1392	-5.17337	7.00932	4
1393	1.59372	7.56077	1
1394	8.34746	4.97864	2
1395	3.78426	4.72391	1
1396	-3.43744	7.03218	4
1397	2.97115	-0.463878	2
1398	4.71289	6.89391	1
1399	8.4141	3.7391	2
1400	1.37261	11.2149	1
1401	3.32127	5.88918	1
1402	-0.764748	5.19549	1
1403	9.99047	5.02404	2
1404	0.215575	3.46651	3
1405	7.39293	1.44016	2
1406	-2.55602	8.22662	4
1407	6.51455	2.97583	2
1408	-5.13008	7.06015	4
1409	-1.95346	11.3867	4
1410	3.37021	8.29232	1
1411	5.16476	6.95623	1
1412	-2.34203	9.27819	4
1413	4.90986	1.05122	2
1414	4.03703	5.60382	1
1415	1.23439	8.36207	1
1416	-4.1666	6.51013	4
1417	3.18324	6.97519	1
1418	-2.868	6.95799	4
1419	5.43154	4.25413	1
1420	-2.4118	8.60673	1
1421	3.39037	2.22683	2
1422	-0.21412	3.96956	3
1423	2.80635	10.0529	1
1424	3.86609	5.70844	1
1425	-0.611152	9.69952	4
1426	1.03083	10.9319	4
1427	1.47461	3.16972	3
1428	7.61628	4.81028	2
1429	-0.936079	6.82634	1
1430	-2.85625	7.33986	4
1431	3.29755	0.364261	2
1432	-3.52179	6.79565	4
1433	0.595547	5.34728	1
1434	3.36393	7.0343	1
1435	0.421464	2.96155	3
1436	1.01349	9.01456	4
1437	3.33984	7.41021	1
1438	9.34827	5.00395	2
1439	0.411811	1.82336	3
1440	-2.4348	11.1357	4
1441	1.39905	5.63367	4
1442	2.2978	10.0809	1
1443	2.39431	11.49	1
1444	1.17403	8.59493	1
1445	-0.457873	9.65158	4
1446	0.802598	12.0247	1
1447	-0.145114	4.82172	3
1448	-4.16947	6.69876	4
1449	5.39841	2.72226	2
1450	6.98238	3.44251	2
1451	7.44534	2.88067	2
1452	1.48998	4.51951	3
1453	1.13158	7.20597	1
1454	-1.88779	9.17834	4
1455	-3.6521	8.50394	4
1456	0.754891	3.05142	3
1457	6.56497	4.51433	2
1458	-5.50786	6.87189	4
1459	5.35761	3.71872	2
1460	0.692062	3.35012	3
1461	4.47317	8.74729	1
1462	6.1203	0.6189	2
1463	10.0202	5.28668	2
1464	1.18198	8.56708	1
1465	5.97411	0.745461	2
1466	4.30371	1.91696	2
1467	-3.93517	7.32558	4
1468	6.70892	4.1223	4
1469	0.788989	5.10269	3
1470	0.105036	7.02005	1
1471	3.81707	5.00572	1
1472	7.86618	-0.636071	2
1473	1.2914	7.64675	4
1474	1.24701	6.13334	1
1475	-0.0438528	2.43114	3
1476	5.28953	1.21928	2
1477	4.16003	3.40886	2
1478	1.37202	2.83769	3
1479	-0.491674	6.62965	1
1480	4.08502	0.687104	2
1481	9.01133	4.09724	2
1482	6.54613	1.09249	2
1483	-2.54732	8.16433	4
1484	2.4555	11.0325	1
1485	1.80665	10.5147	1
1486	1.2654	4.76378	3
1487	4.73934	1.62977	2
1488	0.846481	3.92578	3
1489	2.78518	13.7172	1
1490	1.99971	9.02211	1
1491	4.54851	4.09314	1
1492	9.02862	5.08738	2
1493	-1.30432	8.25836	4
1494	3.29013	4.32339	1
1495	1.4249	9.09277	1
1496	0.904544	2.87166	3
1497	-1.74392	5.45326	1
1498	4.81404	3.3611	2
1499	-3.64817	6.31852	4
1500	-3.24901	7.39566	4
1501	0.376211	5.39545	1
1502	-3.09342	7.56725	1
1503	7.76334	-0.800645	2
1504	8.00459	3.46113	2
1505	0.724576	2.79477	3
1506	2.21425	4.1042	2
1507	9.70594	4.78999	2
1508	-3.3179	6.94282	4
1509	-1.90667	6.39888	1
1510	-0.366451	3.8675	3
1511	4.9796	1.08294	2
1512	0.204309	9.18893	4
1513	3.11958	5.92969	1
1514	-2.25475	4.90401	1
1515	7.58207	-0.697955	2
1516	5.69492	2.72471	2
1517	4.07092	8.58279	1
1518	8.62689	3.86319	2
1519	0.89787	6.02812	4
1520	2.00048	11.7126	1
1521	2.20607	9.19428	1
1522	-0.998826	5.34122	1
1523	4.72887	1.03463	2
1524	0.633058	4.05654	3
1525	1.56773	3.67566	3
1526	7.79596	4.61629	2
1527	-0.00491395	9.06567	4
1528	2.83077	13.7603	1
1529	-0.642985	6.50812	1
1530	9.64134	5.19984	2
1531	-4.02341	7.43287	4
1532	9.67187	4.96705	2
1533	1.6457	11.7023	1
1534	8.72573	5.0461	2
1535	-1.74715	10.0229	4
1536	2.97105	-0.527537	2
1537	4.83299	2.27022	2
1538	9.7452	4.91342	2
1539	1.74449	9.05756	1
1540	8.51631	4.51058	2
1541	3.53319	4.65916	2
1542	3.34492	-0.0389696	2
1543	1.03676	4.75963	3
1544	9.36502	4.7558	2
1545	0.324385	5.64184	1
1546	0.448334	6.68731	1
1547	7.61329	-0.745656	2
1548	-1.30609	5.85035	1
1549	6.77531	3.11656	2
1550	4.92876	4.55058	1
1551	9.21285	5.01798	2
1552	-2.41516	12.0332	4
1553	-1.82399	6.00795	1
1554	5.40197	4.27942	2
1555	5.05143	1.10829	2
1556	-1.71487	5.17269	1
1557	0.186053	3.2752	3
1558	1.52207	3.19673	3
1559	-1.1691	7.63835	1
1560	-2.53623	8.51271	4
1561	-0.248272	10.2014	4
1562	7.6447	3.97237	2
1563	0.823146	3.21969	3
1564	1.76963	8.2753	1
1565	3.48889	0.430413	2
1566	-0.791767	5.91266	1
1567	2.60826	13.3226	1
1568	3.43347	4.24595	2
1569	-1.83893	6.19217	1
1570	-1.63247	7.94402	1
1571	4.59364	8.92626	1
1572	4.69371	3.1749	2
1573	-5.21902	7.01103	4
1574	-2.33096	8.54369	4
1575	-4.78485	6.97427	4
1576	6.00163	1.54866	2
1577	2.39113	10.6372	1
1578	4.85043	1.46132	2
1579	7.72225	-0.667517	2
1580	8.34606	4.95745	2
1581	2.38725	10.6932	1
1582	3.91769	5.06904	1
1583	7.771	-0.77615	2
1584	3.71865	1.01672	2
1585	10.0108	5.25007	2
1586	7.08427	-0.145959	2
1587	4.27316	2.09368	2
1588	6.98928	3.69137	2
1589	5.52583	2.51495	2
1590	-2.6398	11.0334	4
1591	7.93428	-0.989975	2
1592	-0.732581	5.80157	1
1593	7.91044	3.30195	2
1594	0.962605	2.98256	3
1595	7.54909	2.34527	2
1596	-2.57008	8.76165	4
1597	-0.0404932	1.7653	3
1598	7.20237	4.88062	2
1599	3.9112	0.566545	2
1600	5.46863	0.998012	2
1601	2.97407	3.71353	2
1602	-4.81363	7.14894	4
1603	0.584525	6.77141	1
1604	-1.15712	6.7361	1
1605	7.80281	2.95472	2
1606	-0.251093	9.56417	3
1607	7.92993	-1.00406	2
1608	5.4177	3.64632	2
1609	1.50656	8.85166	1
1610	-0.904244	10.1229	4
1611	-3.28192	8.70511	4
1612	3.95899	2.95401	2
1613	0.364902	5.57693	1
1614	3.55949	0.23031	2
1615	2.13127	6.26009	1
1616	4.09664	8.84303	1
1617	1.2458	2.36986	3
1618	-2.62829	11.2139	4
1619	5.74288	4.09241	2
1620	6.76037	3.27255	2
1621	4.06046	3.24349	2
1622	2.31946	5.02839	1
1623	-3.98152	6.53931	4
1624	-4.95328	7.35808	4
1625	7.21144	2.54158	2
1626	9.36254	5.17323	2
1627	-4.84234	6.773	4
1628	3.92549	2.53505	2
1629	5.01241	2.38024	2
1630	1.66168	11.393	1
1631	7.38606	1.29837	2
1632	0.74604	3.2684	3
1633	-2.98347	10.1071	4
1634	-1.35638	11.319	4
1635	7.92832	-1.01279	2
1636	-0.0968506	8.15502	1
1637	-3.06127	8.38289	4
1638	-1.62746	5.0805	1
1639	0.967327	4.10621	3
1640	-0.397379	1.67279	3
1641	4.00674	2.90715	2
1642	4.9829	6.71326	1
1643	4.26992	4.86827	1
1644	3.89103	5.57044	1
1645	0.136007	2.61038	3
1646	0.16931	2.4771	3
1647	7.84852	4.49333	2
1648	4.88374	2.87576	2
1649	1.07948	7.03525	4
1650	3.17553	0.870538	2
1651	0.69934	9.13855	1
1652	-1.21556	6.71384	1
1653	2.9273	-0.492196	2
1654	-4.38419	7.34054	4
1655	3.06328	0.458367	2
1656	2.19092	11.3071	1
1657	4.83347	2.64484	2
1658	1.97805	3.47404	1
1659	2.70484	11.6426	1
1660	-0.601389	1.02229	3
1661	1.67728	11.8441	1
1662	-1.07614	7.69872	1
1663	6.5779	3.51102	2
1664	0.97239	6.25428	4
1665	7.67706	-0.693284	2
1666	-1.88212	10.8297	4
1667	1.86278	7.70788	1
1668	0.818381	5.35723	1
1669	3.29366	7.23812	1
1670	3.73657	2.54038	2
1671	-1.93812	11.4513	4
1672	1.69936	3.34691	3
1673	-2.38235	4.88989	1
1674	3.0735	0.242206	2
1675	6.83532	3.15738	2
1676	7.63442	-0.707311	2
1677	-1.22772	5.00897	1
1678	1.52287	7.39979	4
1679	2.64205	10.7663	1
1680	0.475494	4.32987	3
1681	-0.224418	3.07364	3
1682	4.84918	5.88857	1
1683	-1.88923	6.29376	1
1684	7.31547	-0.086529	2
1685	3.71275	3.209	2
1686	8.31563	4.71446	2
1687	4.14365	1.73236	2
1688	8.75629	4.56347	2
1689	1.01104	9.09737	1
1690	3.27338	7.87724	1
1691	7.76625	-0.844967	2
1692	3.49379	6.32066	1
1693	6.49071	4.93806	2
1694	-2.21916	9.6253	4
1695	2.74643	13.6862	1
1696	0.695066	10.1522	1
1697	4.39585	1.98907	2
1698	1.26239	3.57363	3
1699	9.59525	4.60158	2
1700	2.76639	8.47632	1
1701	1.19086	2.69476	3
1702	-2.23278	6.63444	4
1703	1.24648	6.64964	1
1704	-1.16345	6.74388	1
1705	0.264972	2.06919	3
1706	3.59552	4.14657	2
1707	-0.34308	3.1221	3
1708	-0.660625	0.947092	3
1709	1.98526	11.7537	1
1710	2.80878	5.14477	1
1711	2.33368	11.7106	1
1712	-1.44028	9.0906	4
1713	6.70552	1.91631	2
1714	3.86678	1.19799	2
1715	4.31751	2.39006	2
1716	1.28412	5.82834	1
1717	-0.238949	3.71436	3
1718	-0.202576	3.0459	3
1719	1.78765	3.66289	2
1720	3.29822	7.33219	1
1721	7.43224	1.92306	2
1722	1.34412	8.25111	1
1723	4.79097	1.63285	2
1724	4.8106	2.25346	2
1725	-0.657515	5.12874	1
1726	2.56516	12.2625	1
1727	2.06843	11.1674	1
1728	8.01823	4.94667	2
1729	-2.46593	8.23311	4
1730	2.16209	8.45159	1
1731	2.29469	8.63762	4
1732	5.80722	3.8744	2
1733	-0.193474	6.74101	1
1734	1.06549	8.23181	1
1735	4.98564	1.09177	2
1736	4.11195	5.92818	1
1737	4.64936	6.1325	1
1738	-1.23894	9.74969	4
1739	-0.143108	1.87955	3
1740	7.79386	-0.881887	2
1741	-2.17851	7.12278	4
1742	7.57766	2.32738	2
1743	2.46144	3.42382	1
1744	-0.592198	7.33129	1
1745	0.924839	9.01648	1
1746	4.14792	6.06163	1
1747	4.02885	3.01933	2
1748	9.5159	5.11851	2
1749	2.22641	9.56446	1
1750	-0.919915	0.667947	3
1751	0.0475842	1.8186	3
1752	9.72883	4.83694	2
1753	0.0254159	8.7239	4
1754	0.930278	4.86017	3
1755	4.66935	4.54968	1
1756	-0.27077	1.77019	3
1757	-2.54459	9.40058	4
1758	9.95799	5.30142	2
1759	3.65101	4.37512	1
1760	3.36254	0.40849	2
1761	9.30146	5.15639	2
1762	-2.11882	10.8258	4
1763	1.15995	3.96696	3
1764	0.79008	10.7412	4
1765	2.1482	8.50464	1
1766	-0.529941	4.82981	1
1767	4.42558	6.67577	1
1768	6.61184	4.67604	2
1769	0.349156	4.15594	3
1770	3.77222	4.32446	1
1771	6.1114	3.97735	2
1772	2.18196	10.4051	1
1773	3.63362	7.94066	1
1774	7.55145	3.5192	2
1775	-1.94765	11.4064	4
1776	6.20223	3.81039	4
1777	-2.17834	11.6489	4
1778	-1.86012	5.19161	1
1779	7.5429	2.24952	2
1780	2.86547	5.40493	1
1781	9.3211	4.62515	2
1782	-0.947002	10.8824	4
1783	1.11159	6.66848	1
1784	7.76941	-0.476011	2
1785	-1.19974	10.043	4
1786	6.29651	0.429396	2
1787	9.9821	5.08414	2
1788	3.11515	0.0264944	2
1789	4.32457	0.782113	2
1790	2.95917	-0.375041	2
1791	2.28845	6.12944	1
1792	0.633816	4.0762	3
1793	7.7082	3.11291	2
1794	3.93025	6.05193	1
1795	7.63074	4.50298	2
1796	7.42402	0.399617	2
1797	7.47074	0.638053	2
1798	1.43923	3.80417	3
1799	-1.51145	10.1936	4
1800	6.5394	0.196903	2
1801	7.84574	4.40371	2
1802	0.585737	10.1117	1
1803	7.46917	3.27576	2
1804	7.05397	2.64533	2
1805	7.92179	3.2813	2
1806	0.232363	4.9669	1
1807	2.61535	9.42231	1
1808	2.14498	2.22124	2
1809	7.48338	0.641385	2
1810	0.450716	5.52504	1
1811	-4.58846	6.82464	4
1812	1.04108	10.7999	4
1813	-2.52564	4.78593	1
1814	-1.03855	5.1675	1
1815	2.56453	11.2703	1
1816	4.4195	2.43011	2
1817	0.234793	2.00322	3
1818	9.93725	5.26813	2
1819	1.86247	6.12004	1
1820	3.06714	-0.223826	2
1821	6.26729	2.78562	2
1822	-2.30432	9.17363	4
1823	4.59582	3.41511	2
1824	7.76442	4.59731	2
1825	2.79512	5.93702	1
1826	-0.828994	9.61782	3
1827	0.142189	6.02772	1
1828	-1.25619	10.8033	4
1829	3.24566	4.49145	1
1830	0.796303	11.0781	4
1831	1.29731	5.72	4
1832	7.90516	3.23264	2
1833	4.50939	3.81526	2
1834	-2.23855	9.99371	4
1835	9.83894	5.11717	2
1836	2.54717	11.4905	1
1837	-1.32337	10.3052	4
1838	-0.626585	2.90612	3
1839	1.87145	9.77204	1
1840	7.09033	4.86172	2
1841	7.87875	-0.916794	2
1842	3.94362	1.53031	2
1843	5.53652	1.01634	2
1844	-0.497757	9.76821	4
1845	0.96228	3.88406	3
1846	3.3644	0.00444405	2
1847	2.13709	5.61757	1
1848	3.42911	4.45421	1
1849	1.70028	5.79471	1
1850	0.286489	5.99183	4
1851	1.51123	10.5585	1
1852	-2.25135	7.23821	4
1853	0.334871	5.6359	4
1854	0.0770902	3.42713	3
1855	2.09246	7.57872	1
1856	0.759921	3.91115	3
1857	2.96368	-0.458816	2
1858	0.208558	5.9657	1
1859	1.23672	11.0045	1
1860	5.97126	2.30772	2
1861	5.56428	4.93411	1
1862	4.98237	3.13937	2
1863	1.59422	7.3678	1
1864	1.0838	5.05632	4
1865	-1.89027	5.91709	1
1866	-1.28341	7.57327	1
1867	-1.41663	10.6855	4
1868	7.999	3.52987	2
1869	3.0514	6.35286	1
1870	-0.997636	0.536601	3
1871	3.39968	0.640807	2
1872	4.717	4.7181	1
1873	-1.56035	9.87734	4
1874	6.84795	-0.112846	2
1875	2.36782	6.28844	1
1876	-1.4254	10.0765	4
1877	6.88363	0.179764	2
1878	4.26364	6.63911	1
1879	2.28276	2.34549	2
1880	-3.57449	8.96604	4
1881	-0.965967	0.589506	3
1882	7.94174	3.36739	2
1883	2.96232	-0.459644	2
1884	-0.363927	6.19849	1
1885	8.33149	4.95482	2
1886	4.04587	5.74188	1
1887	3.25686	0.0834343	2
1888	-0.99638	0.567008	3
1889	5.06122	4.96766	1
1890	1.6538	11.3432	1
1891	4.95115	1.26525	2
1892	2.56758	12.4292	1
1893	-2.29003	5.08927	1
1894	1.30744	8.96821	4
1895	3.53648	7.79506	1
1896	2.6232	8.75887	4
1897	6.4427	2.13212	2
1898	9.71764	5.21439	2
1899	1.72559	3.44556	3
1900	6.13259	2.64486	2
1901	3.31043	6.56762	1
1902	-2.91991	8.27255	4
1903	4.89013	3.35716	2
1904	-0.520676	8.89407	4
1905	-2.54107	4.78385	1
1906	10.0055	5.25645	2
1907	1.64658	5.87618	1
1908	4.09505	5.84767	1
1909	1.15254	5.91733	1
1910	7.54953	3.07545	2
1911	-1.84665	6.09815	1
1912	3.26685	7.15274	1
1913	3.91656	8.41562	1
1914	5.3775	3.85407	2
1915	-1.99529	5.39269	1
1916	-2.68755	9.67771	4
1917	5.9679	0.754254	2
1918	1.0605	4.59221	3
1919	6.85896	4.61078	2
1920	0.386671	10.3186	3
1921	-1.72335	6.19484	1
1922	2.34161	4.69163	2
1923	2.16825	9.43193	1
1924	-0.42124	5.59834	4
1925	8.50315	4.98073	2
1926	0.740316	9.23844	4
1927	-0.369896	6.35407	1
1928	7.43027	1.21298	2
1929	-0.867142	8.91762	4
1930	0.646576	3.4272	3
1931	3.20747	6.83988	1
1932	-3.00176	6.9568	4
1933	9.76507	5.28447	2
1934	2.34761	10.7308	1
1935	4.77612	5.94667	1
1936	3.14168	-0.268334	2
1937	1.6778	4.82303	1
1938	4.71437	2.12635	2
1939	-1.16778	9.56835	4
1940	-0.274496	4.73398	3
1941	-1.49427	11.0734	4
1942	-0.0600763	5.37223	1
1943	0.130408	8.42898	4
1944	-0.905541	0.656187	3
1945	1.78124	9.95539	1
1946	0.762128	4.2531	3
1947	-2.57498	4.73644	1
1948	5.80743	0.935085	2
1949	0.884425	6.02261	4
1950	0.0853601	2.82926	3
1951	2.31085	6.73315	1
1952	2.35428	4.72775	1
1953	0.540357	3.28744	3
1954	-0.604912	9.67939	4
1955	-0.388188	1.21521	3
1956	0.641604	4.28742	3
1957	9.60062	5.35375	2
1958	0.45711	7.28421	4
1959	6.16288	3.07926	2
1960	1.83907	7.99656	1
1961	6.26343	0.51206	2
1962	-3.90994	6.44936	4
1963	1.01606	3.65312	3
1964	6.13116	2.94626	2
1965	7.3936	3.8657	2
1966	-2.02768	11.3803	4
1967	-0.182689	4.85956	3
1968	6.62134	4.77062	2
1969	2.26153	4.88473	2
1970	-3.64714	7.22823	4
1971	-1.7883	5.08681	1
1972	2.00801	9.01103	1
1973	-1.44663	6.56468	1
1974	1.66089	8.2657	1
1975	-2.08873	10.715	4
1976	3.58321	6.16352	1
1977	4.17151	8.74208	1
1978	4.49132	8.78034	1
1979	0.548692	10.8977	4
1980	7.38093	-0.421658	2
1981	-0.497565	9.11039	4
1982	-2.6604	7.16913	4
1983	9.56677	4.57521	2
1984	-1.20194	9.65563	3
1985	5.52639	4.79954	1
1986	1.35979	6.85975	1
1987	0.622934	5.17357	1
1988	4.99859	4.14744	4
1989	3.90647	6.6508	1
1990	-4.05137	6.98775	4
1991	-3.78427	6.31048	4
1992	1.0077	4.05506	3
1993	5.24399	5.57627	1
1994	1.5527	2.78215	3
1995	-1.42153	10.6268	4
1996	0.805246	11.2322	4
1997	7.87688	-0.949932	2
1998	3.80864	6.70431	1
1999	-0.586737	9.17218	4
[truncated: 11,725 more rows]
